# Supplementary material for: Sertoli cell-specific ablation of miR-17-92 cluster significantly alters whole testis transcriptome without apparent phenotypic effects
Source: PLoS One. 2018 May 24;13(5):e0197685. doi: 10.1371/journal.pone.0197685 (PMC5967698; doi:10.1371/journal.pone.0197685)
Supplement: S1 File — (XLS) [file pone.0197685.s002.xls]

## Sheet: Table A
Table A. Differential expression analysis between SC-mIR-17-92 KO and control testes. Genes were considered diffrentially expressed if adjusted P-values (P adj) were lower than 0.01. FDR, false discovery rate.
GeneID	logFC	P-value	P adj (FDR)
Plec	-0.619921	2.72059e-34	2.38596e-30
Gm14151	1.45553	1.12276e-28	4.06491e-25
Gfy	1.3235	1.3905e-28	4.06491e-25
Pnmal2	0.817044	2.78578e-27	6.10781e-24
P2rx3	0.95911	1.58776e-26	2.33422e-23
Celf3	0.810827	1.59696e-26	2.33422e-23
Spred3	0.855569	4.23759e-23	5.30909e-20
Prm2	0.387613	9.31552e-23	1.02121e-19
Osbpl7	0.959082	1.30761e-22	1.27419e-19
Ubr4	-0.534962	3.80884e-20	3.34035e-17
Dnah17	-0.579709	1.53557e-19	1.22427e-16
Hdac11	0.726689	2.30865e-19	1.66394e-16
Dync1h1	-0.565477	2.4665e-19	1.66394e-16
Ppm1f	0.796071	2.79938e-19	1.75361e-16
Zbtb32	0.676645	1.63509e-18	9.5598e-16
Slc29a3	0.84685	2.78998e-18	1.52926e-15
Fam71e2	0.533683	5.42477e-18	2.79854e-15
Gtf3c1	-0.561553	9.9791e-18	4.86204e-15
Egr3	1.02069	1.91837e-17	8.85477e-15
Ints1	-0.564634	6.04936e-17	2.65265e-14
Ccdc163	0.662874	1.09642e-16	4.57888e-14
Gm15800	-0.551769	2.79939e-16	1.11594e-13
Dnah8	-0.617271	4.11791e-16	1.53074e-13
Setx	-0.566107	4.18902e-16	1.53074e-13
Zfp219	0.740757	5.06874e-16	1.77812e-13
Leng8	0.725398	1.83623e-15	6.19373e-13
9430015G10Rik	0.690009	7.7755e-15	2.5256e-12
Pla2g10	0.686555	8.44368e-15	2.64468e-12
Trp53inp2	0.630544	1.18025e-14	3.56923e-12
Bicd2	0.654453	1.91608e-14	5.60133e-12
Pisd-ps1	0.643535	5.19528e-14	1.46976e-11
Lppr2	0.955651	2.10658e-13	5.77335e-11
Cnot1	-0.515309	2.30145e-13	6.11629e-11
Fasn	-0.545472	3.32597e-13	8.57903e-11
Tdrd6	-0.349023	4.74969e-13	1.19014e-10
Pcnx	-0.501997	7.09686e-13	1.72887e-10
Btaf1	-0.549932	7.34454e-13	1.74085e-10
Ddx6	-0.547375	1.21237e-12	2.79803e-10
Slfnl1	0.470958	1.30534e-12	2.93533e-10
Eno3	0.600399	1.73014e-12	3.79332e-10
Tnp1	0.357271	1.80629e-12	3.86369e-10
Ubr5	-0.508206	2.11939e-12	4.419e-10
1700025N23Rik	1.27798	2.16667e-12	4.419e-10
Spen	-0.513224	2.83815e-12	5.65696e-10
Lrp5	-0.505592	5.4398e-12	1.06016e-09
Celf5	0.695256	5.70513e-12	1.0877e-09
Odf2	0.213435	1.15065e-11	2.14707e-09
Smim24	0.311969	1.45788e-11	2.66367e-09
Ubb	0.524791	1.54549e-11	2.76611e-09
Cit	-0.778309	1.86137e-11	3.26485e-09
Bend4	-0.635	2.96877e-11	5.10512e-09
Rapgef1	-0.439556	3.17209e-11	5.34985e-09
Kcnip2	1.1079	3.58892e-11	5.93864e-09
Col9a3	0.946375	3.81633e-11	6.198e-09
Hectd1	-0.523421	4.20327e-11	6.7023e-09
Usp34	-0.660366	9.48123e-11	1.48483e-08
Smarca5	-0.479024	9.68886e-11	1.49072e-08
Tex24	0.768687	1.16053e-10	1.7548e-08
Agpat9	0.588628	1.1951e-10	1.77644e-08
Fer1l5	0.593715	1.88752e-10	2.75893e-08
Necab3	0.7462	1.92361e-10	2.76558e-08
Sbf1	-0.410921	2.32047e-10	3.28234e-08
1700129C05Rik	0.404238	2.54695e-10	3.54551e-08
Malat1	0.830521	2.93833e-10	4.00346e-08
Atr	-0.510651	2.96721e-10	4.00346e-08
Nup205	-0.380827	3.4785e-10	4.60745e-08
Heatr1	-0.536497	3.51995e-10	4.60745e-08
Tnni3	0.846857	3.80648e-10	4.90923e-08
4921509C19Rik	0.955971	5.12095e-10	6.5088e-08
Espl1	-0.412703	7.81885e-10	9.79591e-08
Pkd2l1	0.90379	1.11824e-09	1.38126e-07
Gcn1l1	-0.396982	1.40354e-09	1.70959e-07
4930412O13Rik	0.660599	1.96718e-09	2.36331e-07
Vps13a	-0.536165	2.48874e-09	2.92914e-07
Arhgap5	-0.511734	2.51004e-09	2.92914e-07
Pask	-0.403019	2.53836e-09	2.92914e-07
Tmem184c	0.527556	2.62221e-09	2.98659e-07
Ranbp2	-0.519621	2.70541e-09	3.04186e-07
Snrnp70	0.453637	3.082e-09	3.42141e-07
4930581F22Rik	0.920594	3.16158e-09	3.46588e-07
Cylc2	0.63365	3.58529e-09	3.88185e-07
Cand1	-0.36505	3.85654e-09	4.12461e-07
Nagk	0.458828	3.94026e-09	4.16339e-07
Ccdc88c	-0.459674	4.24048e-09	4.42726e-07
Dnah1	-0.446814	4.41169e-09	4.55183e-07
Nf1	-0.490563	4.6776e-09	4.77006e-07
Wdr7	-0.496812	4.94672e-09	4.98652e-07
Ubr3	-0.458541	5.04639e-09	5.02919e-07
Cul9	-0.46901	5.46304e-09	5.38324e-07
4932438A13Rik	-0.487993	5.89615e-09	5.74547e-07
Ndel1	0.439493	6.07215e-09	5.85195e-07
Dennd5b	-0.455668	6.22184e-09	5.93103e-07
Cltc	-0.465721	6.59611e-09	6.22021e-07
Snrnp200	-0.425517	7.02114e-09	6.55058e-07
Pank1	-0.876068	7.15562e-09	6.60577e-07
1700029H14Rik	0.328118	8.22942e-09	7.51792e-07
Insl3	-0.740977	8.3964e-09	7.59139e-07
4930525D18Rik	0.542021	8.7695e-09	7.84781e-07
Zfp646	-0.386419	9.21083e-09	8.15839e-07
Anxa11	0.498525	9.30261e-09	8.15839e-07
Gtsf1l	0.380157	9.55442e-09	8.29626e-07
Dnah6	-0.536368	9.87226e-09	8.48821e-07
Tbata	0.382781	1.04481e-08	8.89609e-07
4933400F21Rik	0.587051	1.18858e-08	9.99478e-07
Spert	0.272914	1.19901e-08	9.99478e-07
Slc7a1	-0.501715	1.20804e-08	9.99478e-07
Lamc3	-0.497663	1.38511e-08	1.13527e-06
Nipbl	-0.480186	1.44039e-08	1.16965e-06
Fads2	-0.533066	1.50162e-08	1.20818e-06
Sf3b1	-0.39505	1.57016e-08	1.25185e-06
Mir6236	-1.74657	1.66051e-08	1.31196e-06
Pik3c2a	-0.495705	1.68746e-08	1.32135e-06
Dennd6b	0.489949	1.71379e-08	1.33009e-06
Mapk15	0.487973	1.7295e-08	1.3305e-06
Dbil5	0.300086	1.77586e-08	1.35429e-06
Ankib1	-0.464483	1.96732e-08	1.48736e-06
Trip12	-0.374825	2.16216e-08	1.6207e-06
Dnah10	-0.416184	2.34705e-08	1.74438e-06
Sema4c	0.72568	2.41756e-08	1.78168e-06
Tacc1	-0.397791	2.67078e-08	1.9519e-06
Pnisr	0.59369	2.75901e-08	1.99971e-06
Usp9x	-0.541553	2.97749e-08	2.14038e-06
Atp2a2	-0.363989	3.18546e-08	2.26625e-06
AI314180	-0.471046	3.22322e-08	2.26625e-06
Clcn2	0.463896	3.23012e-08	2.26625e-06
1700034E13Rik	0.450233	3.39835e-08	2.36116e-06
Ovgp1	0.969815	3.41924e-08	2.36116e-06
Herc1	-0.462335	3.55728e-08	2.43729e-06
Urb2	-0.398654	4.01765e-08	2.73138e-06
Aif1	0.3356	4.23938e-08	2.85995e-06
Txndc2	0.346859	4.94321e-08	3.30931e-06
Smarca4	-0.347318	5.27627e-08	3.50552e-06
Ssh2	-0.416774	6.0146e-08	3.96602e-06
Mtor	-0.380938	6.38784e-08	4.18052e-06
Spz1	0.26327	6.43524e-08	4.18052e-06
4931409K22Rik	0.441069	6.83887e-08	4.41006e-06
Taf15	0.477808	7.06879e-08	4.5148e-06
Alkbh5	-0.395959	7.10425e-08	4.5148e-06
Ppp1r18	0.54832	7.64074e-08	4.82081e-06
H1fnt	0.264693	9.07688e-08	5.68602e-06
Gm5142	0.423501	9.74001e-08	6.05815e-06
Hspa2	-0.249506	1.02248e-07	6.27242e-06
Elfn2	0.463641	1.02276e-07	6.27242e-06
Fam166a	0.338883	1.04239e-07	6.34846e-06
Etfb	0.708991	1.10215e-07	6.66613e-06
Herc2	-0.449008	1.18364e-07	7.10992e-06
4921506M07Rik	-0.480795	1.29506e-07	7.69911e-06
Hnrnpa0	-0.493035	1.29928e-07	7.69911e-06
4930563M21Rik	0.91225	1.34597e-07	7.92228e-06
Pth2	1.08296	1.37814e-07	8.05754e-06
Kdm5a	-0.422109	1.48011e-07	8.5964e-06
Prpf8	-0.375323	1.56465e-07	9.02762e-06
Gns	-0.414252	1.63998e-07	9.40038e-06
Ttll3	0.382363	1.96229e-07	1.11748e-05
Sptbn1	-0.400908	2.02959e-07	1.14836e-05
Scd2	-0.437544	2.21254e-07	1.24384e-05
Plekha8	-0.394529	2.24916e-07	1.25638e-05
4933417A18Rik	0.374899	2.48468e-07	1.37915e-05
Sel1l	-0.449181	3.51122e-07	1.93669e-05
4933406C10Rik	0.754485	3.70018e-07	2.02816e-05
1700110K17Rik	0.519142	3.78788e-07	2.06334e-05
Jup	0.412122	4.00468e-07	2.16797e-05
Lmtk2	-0.472259	4.39484e-07	2.36459e-05
Ttc24	0.388913	4.47813e-07	2.39471e-05
Sprtn	-0.361379	4.50588e-07	2.39494e-05
1700016C15Rik	0.37584	4.65655e-07	2.46012e-05
Wnk1	-0.456082	4.68817e-07	2.46199e-05
Kcnab3	0.787133	4.83542e-07	2.5242e-05
Lypd4	0.294837	5.0486e-07	2.61989e-05
Gipr	0.754763	5.23075e-07	2.69845e-05
Cacna1h	-0.344168	5.30348e-07	2.71997e-05
Mon2	-0.389597	5.66887e-07	2.89047e-05
Ift140	-0.270489	6.00252e-07	3.01449e-05
Tex29	0.36053	6.01202e-07	3.01449e-05
Spata5	-0.348618	6.01523e-07	3.01449e-05
Parvg	0.707035	6.97877e-07	3.47749e-05
Dlec1	-0.391555	7.04157e-07	3.48896e-05
Piwil2	-0.345712	7.3394e-07	3.6161e-05
Ccdc159	0.395466	7.42874e-07	3.62157e-05
Usp24	-0.409061	7.43309e-07	3.62157e-05
Col22a1	0.354667	7.90568e-07	3.83054e-05
Tex33	0.324045	8.33776e-07	4.0177e-05
4921530L21Rik	0.338511	8.49211e-07	4.06971e-05
4930469G21Rik	0.466851	8.80757e-07	4.19795e-05
Clic4	-0.350191	8.92984e-07	4.23323e-05
1700019M22Rik	0.372697	9.31923e-07	4.39406e-05
Ccdc37	0.418535	9.40019e-07	4.40854e-05
Itprip	0.353232	9.55437e-07	4.45701e-05
Dync2h1	-0.44763	9.76778e-07	4.53246e-05
Thbs3	0.525554	9.94679e-07	4.59123e-05
Fam187b	0.298001	1.01517e-06	4.66129e-05
1700018B24Rik	0.408455	1.03157e-06	4.71193e-05
Lemd3	-0.424391	1.12475e-06	5.10083e-05
Rin1	0.602063	1.12835e-06	5.10083e-05
Dst	-0.402133	1.1869e-06	5.338e-05
Ep400	-0.293263	1.21243e-06	5.42502e-05
Bptf	-0.414079	1.24979e-06	5.56378e-05
Tiam1	-0.371082	1.26567e-06	5.60603e-05
Rn45s	-0.659262	1.31228e-06	5.78327e-05
Sh3d21	0.250162	1.33441e-06	5.83475e-05
4933411K16Rik	0.202363	1.33727e-06	5.83475e-05
Myo9a	-0.440078	1.36868e-06	5.94225e-05
Tnks2	-0.447152	1.41682e-06	6.12094e-05
Rev3l	-0.416728	1.44003e-06	6.19074e-05
Helz	-0.462785	1.46334e-06	6.2068e-05
Tnfrsf13c	0.65566	1.46411e-06	6.2068e-05
Stag1	-0.400373	1.465e-06	6.2068e-05
Fads1	-0.402929	1.48583e-06	6.26478e-05
AI846148	0.491584	1.51137e-06	6.34196e-05
Spaca6	0.460452	1.53859e-06	6.42546e-05
Gfra2	0.377597	1.60023e-06	6.65119e-05
Gm6760	0.376206	1.67207e-06	6.91701e-05
Rgl2	0.570866	1.68788e-06	6.94963e-05
Bag6	-0.208806	1.73533e-06	7.09561e-05
Zfp821	0.356096	1.73952e-06	7.09561e-05
Kpnb1	-0.333955	1.81097e-06	7.35288e-05
Cyb5b	-0.350505	1.86894e-06	7.55327e-05
Pank3	-0.489144	1.91344e-06	7.64815e-05
Cir1	0.330376	1.91811e-06	7.64815e-05
Fam221b	0.297793	1.91858e-06	7.64815e-05
Ly6g6c	0.38642	1.93503e-06	7.67882e-05
Cfap36	0.283083	2.0037e-06	7.91551e-05
Klhl9	-0.450467	2.06156e-06	8.10755e-05
Ipo11	-0.416693	2.20481e-06	8.63221e-05
Ahdc1	-0.362267	2.30056e-06	8.96708e-05
Cdrt4	0.327143	2.33075e-06	9.01355e-05
Larp4b	-0.43347	2.33633e-06	9.01355e-05
Rad54l2	-0.40812	2.34332e-06	9.01355e-05
Gna12	-0.398041	2.36651e-06	9.06301e-05
Boll	-0.371753	2.39758e-06	9.13076e-05
Gsg1	0.200694	2.40502e-06	9.13076e-05
Alms1	-0.366991	2.43703e-06	9.21238e-05
Oaz3	0.199831	2.511e-06	9.45129e-05
Wapal	-0.328517	2.54013e-06	9.48503e-05
Iqcd	0.367592	2.5416e-06	9.48503e-05
Sptan1	-0.314285	2.58503e-06	9.60624e-05
Glg1	-0.461024	2.72924e-06	0.000100993
Akap8l	0.41778	2.81589e-06	0.000103762
Specc1l	-0.371454	2.91347e-06	0.000106909
Nomo1	-0.315772	3.02716e-06	0.000110617
Elmo3	0.643642	3.08931e-06	0.00011242
Rif1	-0.41338	3.2154e-06	0.000116525
Sh3rf2	0.294617	3.30276e-06	0.00011881
Cnnm4	-0.36518	3.32069e-06	0.00011881
Zcchc14	-0.389072	3.3261e-06	0.00011881
Atp9a	-0.398893	3.33264e-06	0.00011881
Gm21269	0.444087	3.41075e-06	0.000121102
Ttc21b	-0.303056	3.45251e-06	0.000122091
Hmgb1-rs17	0.374226	3.64188e-06	0.00012827
Sesn3	-0.525136	3.77192e-06	0.000132319
Tubb4b	0.231686	3.80474e-06	0.000132938
Arid2	-0.325904	3.99185e-06	0.000138923
Usp32	-0.356858	4.08097e-06	0.000141463
Per1	0.311481	4.13606e-06	0.000142808
Vps13b	-0.477625	4.19328e-06	0.000144216
Gstm5	0.197704	4.28955e-06	0.000146646
Il6st	-0.501678	4.29738e-06	0.000146646
Btbd7	-0.477056	4.37203e-06	0.000148615
Slc7a5	-0.315529	4.42863e-06	0.000149958
Rusc2	-0.500272	4.51107e-06	0.000152162
Pla2g12a	-0.470702	4.56008e-06	0.000153226
Arf6	-0.450714	4.60352e-06	0.000154095
Rtn4	-0.372491	4.69852e-06	0.000156677
Cggbp1	-0.405395	4.93381e-06	0.0001639
Tnrc6c	-0.34041	5.05762e-06	0.000167378
Cast	0.289229	5.12742e-06	0.000169051
Pkd1l3	0.409159	5.14959e-06	0.000169146
Ccdc24	0.359889	5.37445e-06	0.000175873
Gm5460	0.395484	5.74651e-06	0.000187349
Hip1r	-0.344453	5.98991e-06	0.000194197
Scrib	-0.266524	6.00084e-06	0.000194197
1700034O15Rik	0.296402	6.12737e-06	0.000197563
Sbno1	-0.337878	6.20975e-06	0.000199485
Dkkl1	0.235518	6.50495e-06	0.000208206
BC051142	0.21471	6.72346e-06	0.000214417
Nek2	-0.295964	6.75189e-06	0.000214544
Tssk5	0.598972	6.78962e-06	0.000214547
Morn3	0.306292	6.80091e-06	0.000214547
Numa1	-0.329958	7.00786e-06	0.000220283
Dnaaf5	-0.356208	7.14079e-06	0.00022366
1700022A22Rik	0.487855	7.55717e-06	0.000235859
Fcna	0.871703	7.94639e-06	0.000247127
Srr	0.423576	8.02272e-06	0.000248619
Nup188	-0.312581	8.36568e-06	0.000258335
Soat1	-0.406775	8.59272e-06	0.000264415
Srsf5	0.320483	8.64368e-06	0.000265053
Ovol1	0.354722	8.75361e-06	0.000267488
Pex5l	0.324379	9.07919e-06	0.00027644
Mcm3ap	-0.351237	9.11689e-06	0.00027644
Stx16	0.462923	9.1411e-06	0.00027644
1700065L07Rik	0.546961	9.57409e-06	0.000288539
Ralgapb	-0.391695	9.79129e-06	0.000294074
Klhl11	-0.55878	1.03381e-05	0.000309439
4930567H17Rik	0.67848	1.07141e-05	0.000319602
Cenpf	-0.415998	1.08392e-05	0.000322237
Acly	-0.381034	1.08765e-05	0.000322252
1110037F02Rik	-0.382061	1.09407e-05	0.000323064
Cetn1	0.268294	1.10269e-05	0.000324516
Ahctf1	-0.311255	1.11186e-05	0.000326122
Fnip1	-0.359495	1.137e-05	0.000332384
Lrpprc	-0.347325	1.14446e-05	0.000332771
Tcp10b	0.279488	1.14592e-05	0.000332771
Slc9a1	0.339915	1.16373e-05	0.000335892
4933406K04Rik	0.395146	1.16432e-05	0.000335892
4930406D18Rik	0.376206	1.21389e-05	0.000349042
Zfp664	0.384207	1.24596e-05	0.000357093
Smurf2	-0.331433	1.28733e-05	0.000367749
Scgb2b23-ps	0.504479	1.3073e-05	0.000371244
Ncoa2	-0.344582	1.30803e-05	0.000371244
Serinc1	-0.370757	1.31306e-05	0.000371468
Wwc2	-0.284926	1.32973e-05	0.000374975
Ccdc70	0.336071	1.3809e-05	0.000388157
Ccdc30	0.27809	1.39489e-05	0.000390838
Dnah7b	-0.399457	1.42639e-05	0.000398389
Gm15104	0.348708	1.43954e-05	0.000400549
Nxf1	0.327328	1.44326e-05	0.000400549
Corin	-0.380979	1.45041e-05	0.000401264
Fam208b	-0.33579	1.51047e-05	0.000416567
Tnks	-0.265946	1.54721e-05	0.000425361
Abcb6	-0.356514	1.60243e-05	0.000439165
Slc17a7	0.535366	1.63637e-05	0.000447071
Lrrc58	-0.374877	1.65299e-05	0.000449379
Acrbp	0.227894	1.65507e-05	0.000449379
Fam205c	0.282081	1.66096e-05	0.000449587
Arhgap33	0.326209	1.66776e-05	0.00045004
Mnt	0.327987	1.67613e-05	0.00045091
Pqlc1	0.399053	1.68498e-05	0.000451905
Lrrc51	0.272976	1.69737e-05	0.000453839
Fam178a	-0.375487	1.71124e-05	0.000455857
Mbd6	0.369168	1.71531e-05	0.000455857
Spata2l	0.415388	1.74467e-05	0.000462258
Atf5	0.637881	1.76043e-05	0.000464454
1700019N19Rik	0.266858	1.76355e-05	0.000464454
Kctd12	-0.495756	1.7791e-05	0.000467146
Copg2	-0.302935	1.83418e-05	0.000478988
Api5	-0.312539	1.83512e-05	0.000478988
Smim13	-0.306652	1.86804e-05	0.000486134
Tssk4	0.34417	1.97654e-05	0.000512848
Cldnd2	0.388516	1.9848e-05	0.000513473
Pde3b	-0.315685	1.9916e-05	0.000513716
Zfpm1	-0.409355	2.0334e-05	0.00052296
Abat	-0.340456	2.1141e-05	0.000542125
Top2a	-0.30434	2.20086e-05	0.000562726
Mrpl51	0.294955	2.23862e-05	0.000570719
Lrrc71	0.330097	2.26151e-05	0.000574599
BC089491	0.270097	2.26695e-05	0.000574599
Iqcf3	0.20775	2.30124e-05	0.000581609
Tmem144	0.317232	2.33928e-05	0.000589524
Kdm5b	-0.263201	2.38006e-05	0.000598085
Midn	0.353257	2.47014e-05	0.000618946
Xpot	-0.324802	2.55064e-05	0.000637297
Clk1	0.54604	2.57896e-05	0.000642543
Rnf5	0.505998	2.59838e-05	0.000645546
Dennd5a	-0.308181	2.61915e-05	0.000648868
D1Pas1	-0.251723	2.6432e-05	0.000652981
Fam71f1	0.259322	2.67107e-05	0.000658014
Tmem63c	0.508609	2.68857e-05	0.00066047
Dlat	-0.3031	2.72438e-05	0.00066343
Sec16a	-0.35909	2.72507e-05	0.00066343
Erf	0.441624	2.72922e-05	0.00066343
Prr30	0.220053	2.73494e-05	0.00066343
Znrd1as	0.298041	2.73844e-05	0.00066343
Msh6	-0.331505	2.79349e-05	0.000674902
Tctex1d1	0.329449	2.82832e-05	0.000681438
1700100L14Rik	0.392934	2.84884e-05	0.000684501
Ccdc28a	0.344863	2.86426e-05	0.000686328
Tm9sf3	-0.309187	2.87323e-05	0.0006866
Psd	0.409164	3.02407e-05	0.000720681
Akap11	-0.428782	3.0337e-05	0.000721019
Znrf2	-0.320677	3.06634e-05	0.000726805
Ywhag	-0.373438	3.08498e-05	0.000728379
1700093K21Rik	0.280522	3.08959e-05	0.000728379
Nrbp2	0.62371	3.10727e-05	0.000730583
Fam8a1	-0.341726	3.13521e-05	0.000735183
Fbxo44	0.487048	3.19171e-05	0.000746435
Fancd2os	0.319853	3.21591e-05	0.000750093
Pkdrej	-0.310545	3.24067e-05	0.000753864
Zfp330	0.309535	3.28567e-05	0.000762311
Ralgapa1	-0.339861	3.32887e-05	0.000769363
Srsf11	0.309385	3.33361e-05	0.000769363
Rbm15	-0.357361	3.38808e-05	0.000779882
Dnajc5	-0.372787	3.49257e-05	0.000801829
Ccp110	-0.304593	3.602e-05	0.000824791
Csnk2b	0.214376	3.72778e-05	0.00085137
Tmco5	0.253426	3.7966e-05	0.000864835
Zcchc2	-0.288099	3.81116e-05	0.000865904
Col15a1	0.445851	3.83182e-05	0.000868348
4931429L15Rik	0.288142	3.95638e-05	0.000894264
Luc7l3	0.441707	4.10622e-05	0.000925746
Acaca	-0.338357	4.21845e-05	0.00094861
Fabp9	0.214637	4.24995e-05	0.00095325
BC055111	0.326303	4.29829e-05	0.000961633
Setd1b	-0.356021	4.31606e-05	0.000963152
Urb1	-0.280408	4.34417e-05	0.000966296
9230102O04Rik	1.01338	4.35219e-05	0.000966296
Rpl21	0.288847	4.52494e-05	0.00100211
Ccdc34	0.344214	4.55942e-05	0.00100458
Spock2	-0.297741	4.569e-05	0.00100458
Marcks	-0.404807	4.5731e-05	0.00100458
Atp1a1	-0.378375	4.58684e-05	0.00100458
Abca5	-0.378918	4.59333e-05	0.00100458
Stk31	-0.311399	4.69152e-05	0.0010235
4930564C03Rik	0.335722	4.71804e-05	0.00102673
Crebbp	-0.38355	4.89549e-05	0.00106039
Fancd2	-0.36332	4.89688e-05	0.00106039
Tjp1	-0.316756	4.99854e-05	0.00107973
Crnkl1	-0.336576	5.08346e-05	0.00109538
BC100451	0.208326	5.11363e-05	0.00109918
Hmgxb3	-0.307566	5.25313e-05	0.00112641
Ccer1	0.246954	5.31775e-05	0.00113748
Cd36	-0.472922	5.39097e-05	0.00114821
Vcpip1	-0.351379	5.40526e-05	0.00114821
Ttc30a2	-0.300397	5.41111e-05	0.00114821
Rimbp3	-0.20772	5.42028e-05	0.00114821
1700009J07Rik	0.316409	5.4795e-05	0.00115796
Zfp518a	-0.427666	5.5975e-05	0.00118005
Arhgap33os	0.444753	5.65667e-05	0.00118966
Dcdc2b	0.731796	5.70459e-05	0.00119655
Mroh1	-0.274564	5.71669e-05	0.00119655
Tmod1	0.395475	5.75194e-05	0.00119804
Gm973	0.313184	5.75411e-05	0.00119804
2610507B11Rik	-0.268744	5.7648e-05	0.00119804
2010109I03Rik	0.728102	5.84278e-05	0.00121138
Ybx1	-0.201664	5.86044e-05	0.00121217
Mycbp2	-0.353436	5.92647e-05	0.00122231
Nploc4	-0.264645	5.93732e-05	0.00122231
Poteg	-0.424606	6.06286e-05	0.00124523
Lars	-0.340981	6.14679e-05	0.00125952
Htt	-0.323505	6.1696e-05	0.00126125
Hcfc1	-0.335126	6.38021e-05	0.00130127
Trappc10	-0.329958	6.49757e-05	0.00132213
Parg	-0.322649	6.53052e-05	0.00132576
Odf4	0.268039	6.63442e-05	0.00134374
Erich3	0.237884	6.76147e-05	0.00136401
Prm3	0.28074	6.76563e-05	0.00136401
Gbf1	-0.269843	6.88744e-05	0.00138275
1700011L22Rik	0.286761	6.8901e-05	0.00138275
Adgb	-0.274723	7.12835e-05	0.0014273
Wdr19	-0.297851	7.15904e-05	0.00143018
Paqr5	0.273429	7.18197e-05	0.00143083
Dmrtc2	0.285602	7.19496e-05	0.00143083
1700031M16Rik	0.276903	7.3005e-05	0.00144854
Ptprf	-0.348951	7.32069e-05	0.00144927
Osbpl8	-0.337029	7.38487e-05	0.00145286
Dhx34	-0.327668	7.40005e-05	0.00145286
Rgs12	-0.291242	7.40438e-05	0.00145286
Prrc2a	-0.189262	7.41897e-05	0.00145286
Ccdc173	0.292548	7.4217e-05	0.00145286
Med13	-0.352466	7.56307e-05	0.00147724
4921525O09Rik	0.328859	7.64467e-05	0.00148986
Sept4	0.280969	7.72593e-05	0.00150236
Cpsf4l	0.343747	7.79724e-05	0.001512
1700080O16Rik	0.340968	7.81001e-05	0.001512
Dhcr24	-0.44994	7.90494e-05	0.00152701
Mea1	0.222778	8.04941e-05	0.0015515
1700094D03Rik	0.340144	8.10275e-05	0.00155836
Kif5b	-0.410682	8.14368e-05	0.0015628
Frat2	-0.497216	8.36437e-05	0.00160165
Smek2	-0.296549	8.50507e-05	0.00162504
4933406M09Rik	0.319801	8.59474e-05	0.00163861
Usp6nl	-0.327559	8.94434e-05	0.00170156
Slc9a5	0.298297	9.51175e-05	0.00180559
Tmigd3	0.287317	9.57435e-05	0.00181154
1700012A03Rik	0.280429	9.58444e-05	0.00181154
Ccdc7b	0.268193	9.63171e-05	0.00181324
Ptpn23	-0.281514	9.63476e-05	0.00181324
Igsf9	0.435939	9.90512e-05	0.00186013
Gmcl1	-0.264971	9.95593e-05	0.00186567
Tmub2	0.490708	0.000100132	0.00187241
Itgb1	-0.351077	0.000101128	0.001887
Ndst4	0.350974	0.000101424	0.0018885
Rad18	-0.303173	0.00010349	0.0019229
Mybl1	-0.337195	0.00010401	0.00192722
Marf1	-0.347167	0.000104183	0.00192722
Nup98	-0.229787	0.000104683	0.00192722
Sept12	0.241116	0.000104813	0.00192722
Idh1	-0.310932	0.000104821	0.00192722
Ttbk1	-0.274936	0.00010513	0.00192884
Hydin	-0.332818	0.000105677	0.00193483
Nsmf	0.540088	0.000106039	0.00193743
Lmntd2	0.263651	0.00010785	0.00196641
Fam160b1	-0.31034	0.000108237	0.00196827
Dock7	-0.333747	0.000108554	0.00196827
Ankrd17	-0.369668	0.000108625	0.00196827
Chd4	-0.265344	0.000112638	0.00203678
Med9os	0.314844	0.000112969	0.00203855
4933433C11Rik	0.276273	0.000116336	0.00209501
9430020K01Rik	-0.370338	0.000117149	0.00210533
Ccdc89	0.276374	0.000119674	0.00214152
Trim37	-0.184387	0.000119875	0.00214152
Cep350	-0.34094	0.000119896	0.00214152
Ribc2	0.310105	0.000123144	0.00219262
Cmtm2b	0.232887	0.000123256	0.00219262
Wdr35	-0.249955	0.000124351	0.00220761
Bbip1	0.298625	0.000124959	0.00221393
Pdzk1	0.239754	0.000126213	0.00223142
Nek9	-0.301469	0.000126455	0.00223142
Ms4a5	0.272351	0.000127722	0.00224924
Proca1	0.258029	0.000128761	0.002263
1700015E13Rik	0.302919	0.000131198	0.00230122
Mcl1	-0.295467	0.000132304	0.00231598
Chd1	-0.412659	0.000132869	0.00232032
Cep131	-0.269638	0.000133081	0.00232032
Gemin5	-0.256283	0.000133384	0.00232099
Cldn11	-0.285924	0.000134986	0.00234421
Yy1	-0.319418	0.000136874	0.00237231
Fam71f2	0.22247	0.000137173	0.0023728
Sema7a	0.387235	0.000137538	0.00237443
Rb1cc1	-0.311823	0.0001391	0.0023926
Eef1g	0.219349	0.000139136	0.0023926
Lrrc46	0.187143	0.000140913	0.00241841
Supt16	-0.286599	0.000141193	0.00241848
Antxrl	0.268662	0.00014331	0.00244997
Stt3b	-0.210724	0.000144242	0.00246067
Taf5	-0.444525	0.000144498	0.00246067
Micalcl	0.257424	0.000147221	0.00250219
Tsc2	-0.406535	0.000147572	0.00250329
Spo11	0.352291	0.000148784	0.00251898
Sgpp1	-0.343113	0.000155483	0.00262733
Bahd1	-0.333907	0.000159017	0.00268188
Anapc1	-0.327575	0.000163421	0.00274951
1700019G24Rik	0.309837	0.000163654	0.00274951
Abca1	-0.614303	0.000164123	0.00275212
Adgrf3	0.530249	0.000165233	0.00276545
Nckap1	-0.320441	0.000166	0.00277299
Exoc2	-0.293721	0.000166355	0.0027734
Atp2b4	-0.324902	0.000166657	0.0027734
Qser1	-0.347848	0.000167779	0.00278678
N4bp2	-0.300712	0.000169938	0.0028173
Fam71b	0.245751	0.000171443	0.00282986
Taok1	-0.318812	0.000171596	0.00282986
Nedd4	-0.376485	0.000171663	0.00282986
Srcap	-0.292586	0.000174883	0.00287754
Trappc8	-0.321841	0.000179379	0.00293402
Capza1	-0.457897	0.000179499	0.00293402
Zfp949	0.511464	0.000179715	0.00293402
Lbr	-0.320492	0.000179873	0.00293402
4930533B01Rik	0.798495	0.000179989	0.00293402
Clstn1	-0.340579	0.000180641	0.00293919
Gpr62	0.327599	0.000181606	0.0029446
Copb2	-0.266286	0.000181645	0.0029446
Myo1a	0.442345	0.000182908	0.00295513
2610318N02Rik	0.182813	0.000183128	0.00295513
Brd9	0.29497	0.000183305	0.00295513
Glrx2	0.315766	0.000184422	0.00296767
BC037704	0.585067	0.000185122	0.00297348
Gga3	0.332278	0.000185672	0.00297667
Ccdc9	0.370333	0.000185999	0.00297667
Rnaseh2a	0.195052	0.000186718	0.00298272
Dag1	-0.299348	0.000192391	0.00306776
Kif2b	0.196843	0.000193372	0.00307781
Pole3	0.27017	0.000194664	0.00308938
Prss51	0.308239	0.000194804	0.00308938
Sbk1	-0.442581	0.000195537	0.00309541
Pum1	-0.280189	0.000196571	0.00309892
Mia3	-0.288893	0.000197561	0.00309892
Rnf112	0.466479	0.000197876	0.00309892
4930430A15Rik	-0.310515	0.000198002	0.00309892
Phlpp1	-0.238832	0.000198075	0.00309892
Cpd	-0.296588	0.000198167	0.00309892
Prc1	-0.338446	0.000198232	0.00309892
Tktl2	-0.28141	0.000201084	0.00313791
Fbxo2	0.476978	0.000205111	0.00319507
Ddb1	-0.235815	0.000206282	0.00320761
Cdk19	-0.280688	0.000206952	0.00321233
Smarcc1	-0.265316	0.000207534	0.00321568
Dnah2	-0.312812	0.000208358	0.00322275
Dennd4c	-0.385785	0.000211334	0.00326303
1700011I03Rik	0.26639	0.00021313	0.00328497
Dym	0.32024	0.000214628	0.00330226
Spin1	-0.34891	0.000215933	0.00331652
Eif4g2	-0.211989	0.00021635	0.00331711
Ube2h	-0.280588	0.000216876	0.00331938
Pnn	0.305896	0.000218551	0.00333919
Cd2ap	-0.372773	0.0002196	0.00334937
Hadhb	-0.253494	0.000220619	0.00335908
Atxn7l3b	-0.224725	0.000222156	0.00337662
Zcchc7	0.285093	0.000223511	0.00339134
Zfand5	-0.313883	0.000225171	0.00341062
Kdm2b	-0.291302	0.000226272	0.00342138
Spata45	0.334861	0.000228813	0.00345385
Ccdc181	0.217488	0.000230401	0.00347185
Cmtm2a	0.186648	0.000231411	0.00348108
Snx19	-0.281686	0.000233545	0.00350718
Dgkd	-0.242691	0.000237076	0.00355412
Nudt18	0.217075	0.000239542	0.00358496
Chic2	-0.404404	0.000241245	0.00360429
Smim23	0.267439	0.000242525	0.00361726
Calr3	0.258643	0.000246995	0.00367767
Slc39a6	-0.258262	0.000247988	0.00368124
Sept9	-0.30239	0.000248074	0.00368124
Abca6	0.563546	0.000249016	0.00368897
Dynlt1a	0.261689	0.000249562	0.00369082
Kcnmb4os1	0.317757	0.000254305	0.00375041
Klf17	0.365022	0.000254446	0.00375041
Tex15	-0.331494	0.000256218	0.00377019
Tbc1d1	-0.243401	0.000258156	0.00379234
Cfap45	0.250405	0.000259917	0.00381182
Bub1	-0.289673	0.00026239	0.00384166
Nfatc3	-0.328107	0.000263614	0.00385316
2410089E03Rik	-0.288543	0.000266446	0.00388807
4931431F19Rik	0.271368	0.000271066	0.00394482
Trim17	0.242156	0.000271235	0.00394482
Slc30a3	0.24759	0.000273376	0.00396938
Taf2	-0.29118	0.000275507	0.00399372
Xpo1	-0.290718	0.000276032	0.00399472
Lrrc18	0.188054	0.000276704	0.00399785
Cad	-0.332291	0.000278732	0.00401255
Ccdc101	0.243953	0.000279161	0.00401255
Map1b	-0.545225	0.000279528	0.00401255
Mbd3l1	0.271247	0.000279663	0.00401255
4933406F09Rik	0.298857	0.000280287	0.00401255
Spryd3	0.321872	0.000280467	0.00401255
Wfdc3	0.629844	0.000281609	0.00402233
4933402J07Rik	0.223294	0.000284997	0.0040641
Tpr	-0.297536	0.000286527	0.00407126
Ccdc85c	-0.486216	0.000286649	0.00407126
Ubr1	-0.344108	0.000286892	0.00407126
Nsun4	0.248735	0.000287904	0.00407903
Senp6	-0.298149	0.000289458	0.00409443
Fam131b	0.378191	0.000290406	0.00410122
Arid1a	-0.259589	0.000292491	0.00412233
Gps2	0.244828	0.000293085	0.00412233
Dhx30	-0.228033	0.00029331	0.00412233
Cdipt	0.325102	0.00029479	0.00413046
Rab3il1	0.209243	0.000294831	0.00413046
Fndc8	0.253085	0.000296039	0.00413589
Zfp428	0.290644	0.000296523	0.00413589
Uso1	-0.316539	0.000296633	0.00413589
1700007P06Rik	0.314182	0.00029972	0.00417229
Gfpt1	-0.24598	0.000300586	0.00417772
1700071M16Rik	0.359005	0.000302351	0.0041956
Kntc1	-0.314698	0.000303566	0.00420581
Mtr	-0.332836	0.000309236	0.0042776
Paip2b	0.288984	0.000310037	0.00428193
Polr2b	-0.27175	0.000315008	0.00434374
Tdrd1	-0.235611	0.000324405	0.0044663
Tex37	0.266024	0.00032773	0.004505
Pcm1	-0.284852	0.000329385	0.00452067
Atg2a	-0.322036	0.000333707	0.00456608
Cpxm1	0.316417	0.000333735	0.00456608
Rpap1	-0.315033	0.000337632	0.0046122
Gm14725	0.509884	0.000340522	0.00464445
Mxd1	-0.259464	0.000342152	0.00465942
Zbtb10	-0.320329	0.000342891	0.00466225
Cdca3	0.232039	0.000345127	0.00468287
Tdrd5	-0.244759	0.000345475	0.00468287
Jmjd1c	-0.300433	0.000348541	0.00471714
Csnka2ip	0.227446	0.000350157	0.00473171
Amfr	-0.244053	0.000351037	0.0047363
Atp8b3	-0.12402	0.000352744	0.00475201
BC048671	0.248422	0.00035543	0.00478086
Mtmr9	-0.252496	0.000360476	0.00484131
1700025M24Rik	0.578207	0.000362275	0.00485803
4930553C11Rik	0.414224	0.000365899	0.00489913
Atoh8	0.25207	0.0003674	0.00491173
Eprs	-0.286569	0.000372572	0.00496738
Slc30a1	-0.306563	0.000372695	0.00496738
Rps14	0.254094	0.000375415	0.00499603
Rpl36al	0.283595	0.000377277	0.00501321
Brwd1	-0.288292	0.000378119	0.0050168
Fam170a	0.260709	0.000380119	0.00503571
Atg2b	-0.249577	0.000384582	0.00508716
Pcnxl3	-0.25841	0.000387353	0.00511609
Fam179b	-0.294475	0.000392747	0.00517954
Fam210b	-0.423931	0.000394533	0.00519528
4933405L10Rik	0.293659	0.000400601	0.00526728
4930405D11Rik	0.508261	0.00040433	0.00530835
Cfap53	0.279872	0.000406729	0.00533186
Sorbs3	0.225408	0.000409309	0.00535767
Ero1lb	-0.42042	0.00041494	0.00542329
Ubqln3	0.182694	0.000416677	0.00543136
Pip5kl1	0.492189	0.000416914	0.00543136
Nr2c2	-0.502257	0.000417662	0.00543136
Tssk2	0.199777	0.000418035	0.00543136
Ttll8	0.228619	0.00042299	0.00548761
Tcp10c	0.436874	0.000434401	0.00562732
4930558C23Rik	0.273474	0.000436206	0.00564236
1700095B10Rik	0.327641	0.000438351	0.00566177
Med16	-0.274246	0.000439722	0.00567112
Btrc	-0.242628	0.000440385	0.00567133
Cox8c	0.230832	0.000442012	0.0056771
Gm11213	0.298155	0.000442128	0.0056771
Ppp2ca	-0.292476	0.000446759	0.00572818
Mgat4e	0.301603	0.000449952	0.00575278
Spa17	0.187371	0.000449989	0.00575278
Qrich1	-0.241347	0.000451488	0.00576354
Pgp	-0.356928	0.000453799	0.00578461
Hfm1	-0.272117	0.000456794	0.0058012
Rab3gap2	-0.289886	0.000456845	0.0058012
Aamp	0.17945	0.000457155	0.0058012
Cnot11	-0.392421	0.000457746	0.0058012
Ints7	-0.276794	0.000459578	0.00581602
Ncoa3	-0.291844	0.000466255	0.00589201
1700112J05Rik	0.755909	0.000467458	0.00589872
Zfyve16	-0.38705	0.000473549	0.00596699
Fam3b	0.326088	0.000480334	0.00603867
1700016D06Rik	0.270496	0.00048076	0.00603867
4931428F04Rik	0.270561	0.000481303	0.00603867
1700010B08Rik	0.293417	0.000484749	0.00607322
Prdx6b	0.20129	0.000485736	0.00607689
Haus7	0.334447	0.000494361	0.006176
Gm136	0.292014	0.00049735	0.00620449
Matr3	-0.245005	0.000500353	0.00623308
Camk4	0.261842	0.000503138	0.00625398
Slc25a35	0.430232	0.000503456	0.00625398
Pik3r4	-0.341377	0.000504193	0.00625427
Fam229b	0.197106	0.000505706	0.00626418
Ylpm1	-0.268694	0.000516785	0.0063924
Ptpn11	-0.331558	0.00052103	0.00643582
Hk2	-0.312909	0.000523311	0.00645491
Tsc22d2	-0.291725	0.000539137	0.00664077
Rrm1	-0.33084	0.000545221	0.00670629
Myo18a	-0.282233	0.000547044	0.00671093
Mir7230	2.17469	0.000547128	0.00671093
Depdc5	-0.286649	0.000548542	0.00671888
Impad1	-0.27371	0.000549349	0.00671938
Gm6567	0.27275	0.000550625	0.0067256
Bub1b	-0.269339	0.000552712	0.0067417
Gm21283	0.370895	0.000559556	0.00681571
Clk4	0.275861	0.000565671	0.00688063
Rnls	-0.499566	0.000568587	0.006901
1700017N19Rik	0.238296	0.00056892	0.006901
Rbmxl2	-0.425582	0.000571751	0.00692577
Rasa1	-0.342934	0.000573753	0.00694043
1700013F07Rik	0.251009	0.000582864	0.00703154
Gapvd1	-0.30034	0.000582888	0.00703154
Faiml	0.411458	0.000589574	0.00710243
Itpkb	-0.346819	0.000592107	0.00712315
Kidins220	-0.317562	0.000594187	0.00713838
Ap1b1	-0.257358	0.000599879	0.0071969
Ift172	-0.176744	0.000606765	0.00726281
Kat7	-0.247552	0.000607029	0.00726281
Add3	-0.24707	0.000608335	0.00726842
Ptbp2	-0.238218	0.000609155	0.00726842
Syne2	-0.354592	0.000611451	0.00728591
Pdzk1ip1	0.311702	0.00062213	0.00740309
Dopey1	-0.335756	0.00062324	0.00740626
Prss55	0.241312	0.000632992	0.00751197
Nat9	0.279157	0.000640346	0.00757193
March6	-0.25562	0.00064054	0.00757193
Ccser2	0.229023	0.000640635	0.00757193
Klk1b7-ps	0.601649	0.000660168	0.0077923
Aard	-0.234899	0.000674923	0.00795575
Vps35	-0.244468	0.000679023	0.00799333
Knop1	0.208553	0.000683584	0.00803624
Rab2a	-0.2416	0.000690813	0.00811034
Bud31	0.273928	0.000693826	0.00813483
Hivep1	-0.300922	0.000698154	0.00817464
2610528A11Rik	0.405882	0.000700217	0.00818787
Scaf8	-0.284057	0.000703633	0.00821686
Sec23a	-0.22696	0.000709937	0.00827945
2010109A12Rik	0.673734	0.000711047	0.00828139
Man1a2	-0.265128	0.000717716	0.00833311
BC030499	0.407763	0.000717795	0.00833311
Snrpf	0.470108	0.000718398	0.00833311
1700054A03Rik	0.668147	0.000719289	0.00833311
Aldh1a7	-1.05029	0.000726644	0.00840722
Xrcc5	-0.436321	0.000728154	0.00841358
Polr2m	-0.265215	0.00073372	0.00846674
Ppp4r1l-ps	0.280824	0.000738909	0.00851541
Fam117b	-0.250124	0.000741013	0.00852517
St6galnac2	0.156895	0.0007417	0.00852517
4930528D03Rik	0.723136	0.000746373	0.00856766
Abcc1	-0.28088	0.000747351	0.00856767
Trim41	0.224784	0.000751146	0.00859994
Vps37b	0.330817	0.000752407	0.00860314
1700049E22Rik	-0.886087	0.000761759	0.00869773
Gmpr2	0.322773	0.000762663	0.00869773
Fbxo33	-0.356514	0.000779423	0.00886665
Cyp2a12	0.540528	0.000779506	0.00886665
Chchd3	0.232169	0.000780508	0.00886665
Fignl1	-0.258557	0.000788638	0.00894742
4930444M15Rik	0.650998	0.000790419	0.00895604
Srsf6	0.266937	0.000792326	0.00896606
Speer4f1	0.591575	0.000810028	0.00915457
Anln	-0.275863	0.000814874	0.00919748
Spaca7	0.364531	0.000821576	0.0092612
Pom121l12	0.238795	0.000822655	0.00926147
2410127L17Rik	-0.733931	0.000823902	0.00926361
Miip	0.270836	0.000825877	0.00927394
Cul4b	-0.259817	0.000828596	0.00929257
Selt	-0.23504	0.000832689	0.00932654
Gm4922	0.462235	0.00083592	0.00935079
Uck2	0.232752	0.000838185	0.00936418
Cenpe	-0.312212	0.000840996	0.00938363
Slc25a41	0.34408	0.00084411	0.00940641
Mir7686	1.11101	0.00085594	0.00952613
Lars2	-0.716201	0.000860709	0.00956707
Ifitm7	0.335732	0.000862102	0.00957042
Btbd1	-0.200293	0.000866501	0.0095987
Ipo7	-0.285371	0.000866838	0.0095987
Mif4gd	0.209846	0.000869337	0.00961177
4933417O13Rik	0.58143	0.00087021	0.00961177
Sirt1	-0.284202	0.00087236	0.00962339
Zfp609	-0.354593	0.000874855	0.00963879
Serhl	0.59019	0.000880945	0.00969371
Inafm2	-0.28255	0.000884185	0.00971241
Mpp5	-0.269649	0.000884912	0.00971241
Ccdc154	0.289821	0.000886922	0.00971241
Fkbpl	0.232277	0.000887074	0.00971241
Gtf3c4	-0.278656	0.000888945	0.00971849
Polr1a	-0.276504	0.000889846	0.00971849
Mgat2	-0.284177	0.000891387	0.00972322
Cluap1	0.245006	0.000902709	0.00983448
4931406P16Rik	-0.268805	0.000906535	0.00986391
Dmpk	0.428236	0.000918174	0.00997817
Psd3	0.245496	0.000919311	0.00997817
Kdm7a	-0.30614	0.000921691	0.00999163
Smg1	-0.315983	0.000928085	0.0100485
Snx27	-0.2348	0.00093062	0.0100635
Arhgap39	-0.265187	0.000942439	0.0101788
Actl7a	0.240234	0.00094423	0.0101856
Usp7	-0.196411	0.000945474	0.0101865
Tuba1c	0.244935	0.000957638	0.0103049
E4f1	0.399454	0.000959791	0.0103154
4933434E20Rik	0.226966	0.000968708	0.010382
1700029J07Rik	0.274125	0.00096952	0.010382
Tsga13	0.270583	0.000969541	0.010382
Naf1	-0.314737	0.000970723	0.010382
Hnrnpab	-0.265683	0.000980305	0.0104632
Saxo1	0.241078	0.000980973	0.0104632
Izumo2	0.247079	0.000981899	0.0104632
Emp3	0.424683	0.00098442	0.0104774
Ubn1	-0.254336	0.000985735	0.0104787
Tox4	-0.238426	0.000998864	0.0106054
Sirt3	0.25547	0.00100201	0.010618
Rps6ka2	-0.323643	0.00100299	0.010618
Tmem59l	0.263128	0.00100374	0.010618
4930584F24Rik	0.272163	0.0010049	0.010618
Fam120a	-0.312368	0.00101449	0.0107064
Sun2	-0.271306	0.00101897	0.0107408
Zc3h7b	-0.258172	0.00102299	0.0107702
Dnajb8	0.191399	0.0010252	0.0107713
Cd37	0.480657	0.00102555	0.0107713
Cep57	0.208646	0.00103111	0.0108167
Mrgbp	0.247291	0.00103741	0.0108612
Epb4.1l5	-0.261978	0.00103801	0.0108612
Dnah7a	-0.304668	0.00103906	0.0108612
Pum2	-0.269325	0.00105162	0.0109794
Slc47a2	0.248861	0.00106209	0.0110755
Tmem131	-0.269484	0.0010647	0.0110896
Map3k4	-0.322948	0.00106952	0.0111265
Adam15	0.365625	0.00108099	0.0112326
Fbxo42	-0.297791	0.00108497	0.0112592
Tead2	0.518809	0.00108612	0.0112592
Cog2	-0.276622	0.00109236	0.0113075
Jak1	-0.265969	0.00109336	0.0113075
LOC666331	0.588844	0.00109651	0.0113267
Wdr33	-0.229037	0.00110147	0.0113646
Dnajc5b	0.206709	0.00110983	0.0114374
4930455F16Rik	0.411362	0.00111985	0.0115176
Pi4ka	-0.228128	0.00112024	0.0115176
Gm2762	0.218812	0.00112351	0.0115376
Dnajb13	0.224501	0.00112749	0.011565
Dhx8	-0.233777	0.0011316	0.0115936
4930571K23Rik	0.183834	0.00113298	0.0115942
Fgl2	-0.305466	0.00113769	0.0116252
Pgrmc1	-0.237552	0.00113866	0.0116252
Skiv2l2	-0.334248	0.0011438	0.0116641
Lrrc27	0.191418	0.00114997	0.0117134
Gm5878	0.264897	0.00115169	0.0117173
Rnf168	0.27326	0.00115529	0.0117404
Fbrs	0.226502	0.00116419	0.011817
Ttll10	0.185191	0.00116853	0.0118474
Dot1l	-0.2164	0.00118033	0.0119532
Brd1	-0.254262	0.00118912	0.0120283
Zfp169	0.351054	0.00119268	0.0120504
Gpt2	-0.331695	0.00121266	0.0122252
Eftud2	-0.2245	0.00121367	0.0122252
1700028J19Rik	0.189548	0.00121416	0.0122252
2510039O18Rik	-0.287609	0.00121972	0.0122672
Dnajc13	-0.281744	0.00122379	0.012294
Ibtk	-0.29886	0.00124609	0.0125037
Tomm7	0.22611	0.0012586	0.0126147
H1fx	-0.378383	0.00126313	0.012639
Pcgf5	-0.247766	0.0012639	0.012639
Arhgap30	1.08774	0.00126776	0.0126632
Ttc4	0.224113	0.00126935	0.0126646
Gtf2f1	0.210453	0.00127157	0.0126723
Enkur	0.219369	0.00127796	0.0127216
Pten	-0.300798	0.00129463	0.0128729
Tmed7	-0.248664	0.00130729	0.0129841
Ccpg1os	0.234737	0.00132591	0.0131541
Oit1	0.244593	0.00133614	0.0132355
Got1l1	0.286586	0.00133713	0.0132355
Cpsf1	-0.222829	0.00133961	0.0132451
1700123K08Rik	0.487828	0.00135394	0.0133716
Cyp26b1	-0.310625	0.00136268	0.0134429
Arhgef1	0.373127	0.00137034	0.0135033
Ccdc23	0.233386	0.0013743	0.0135166
Bco1	0.294209	0.00137478	0.0135166
Foxj3	-0.352087	0.00138373	0.0135894
Hsf5	-0.203189	0.00138728	0.013609
Naa50	-0.294128	0.00138971	0.0136176
Slc36a3	0.259917	0.00140388	0.013738
Lancl2	-0.237585	0.00140513	0.013738
1700084M14Rik	0.293997	0.00140776	0.0137484
Arfgef1	-0.250522	0.00141125	0.0137672
4930413G21Rik	-0.348769	0.00141979	0.0138341
Trim35	-0.254334	0.00142127	0.0138341
Rnf41	0.256054	0.00144604	0.0140596
Hnrnph1	0.218943	0.00144801	0.0140632
Arhgap35	-0.229839	0.00145955	0.0141595
Mier3	-0.225949	0.001469	0.0142355
1700010D01Rik	0.312272	0.00149309	0.014453
Gas5	0.398478	0.00149767	0.0144813
Tlk1	-0.26006	0.00151357	0.014619
Stard6	0.203221	0.00151989	0.0146524
Atp6v0b	0.271211	0.00152037	0.0146524
Usp22	-0.348153	0.00152427	0.0146739
Tdrd7	-0.194755	0.00152703	0.0146842
Wdr53	0.266327	0.00153027	0.0146993
Rbm12b1	0.303176	0.00153714	0.0147492
Gspt1	-0.223869	0.00154771	0.0148343
Ssr3	-0.279098	0.00156001	0.0149359
Camsap1	-0.197703	0.00158033	0.0151139
Celf1	-0.259015	0.00159114	0.0151899
Gnai3	-0.258571	0.00159173	0.0151899
Colgalt1	-0.297914	0.00159589	0.015213
Limd2	0.179456	0.00159791	0.0152157
Copb1	-0.240651	0.00160038	0.0152227
Hdgfrp2	0.207579	0.00160519	0.0152519
Me1	-0.203528	0.00160835	0.0152654
Znfx1	-0.225934	0.00161298	0.0152928
Calu	-0.291346	0.00161665	0.015302
Galm	0.285601	0.00161744	0.015302
Cfl1	0.210791	0.00162483	0.0153553
Hrasls5	0.159569	0.00162663	0.0153558
Prpf38b	0.251402	0.00162925	0.015364
Tex35	0.202024	0.00163382	0.0153863
Sfi1	0.892247	0.00163513	0.0153863
Ctnnb1	-0.226046	0.00164023	0.0154119
4930529L06Rik	0.796028	0.00164136	0.0154119
Sec23ip	-0.210706	0.0016519	0.0154943
Clptm1	-0.243971	0.00166112	0.0155553
Cdk13	-0.23154	0.00166195	0.0155553
Hemgn	0.228002	0.00166671	0.0155832
Ift80	-0.231583	0.00166916	0.0155895
4932415M13Rik	0.490635	0.00168326	0.0157045
Proc	0.406702	0.00168968	0.0157312
Pnkd	0.238532	0.00168971	0.0157312
Arf3	-0.214043	0.00171212	0.0159229
Tmco5b	0.265559	0.00172067	0.0159778
Toporsl	0.217639	0.00172196	0.0159778
Igbp1b	0.24647	0.00172349	0.0159778
Ufl1	-0.261795	0.00172747	0.0159978
Mns1	0.219193	0.00173247	0.0160272
Naa30	-0.263115	0.00174237	0.0161018
Tulp4	-0.266246	0.00174611	0.0161193
Wee1	-0.256181	0.00174966	0.0161351
Rprd2	-0.245334	0.0017602	0.0162153
Spef2	-0.294955	0.00176413	0.0162344
Atp10a	-0.241711	0.00176937	0.0162519
Haus6	-0.416577	0.00176973	0.0162519
Tubgcp2	-0.214655	0.00177368	0.0162711
Cct8	-0.199739	0.00179321	0.0164269
Dnajc9	0.241282	0.00179441	0.0164269
Cdc42bpa	-0.258538	0.00179687	0.0164323
Jund	-0.371431	0.00179918	0.0164362
Tuba8	0.2008	0.00180289	0.016453
Fsip1	0.303282	0.00180826	0.0164849
Grsf1	-0.242638	0.00181844	0.0165605
4930538K18Rik	0.247091	0.00182497	0.0166027
Dtx2	-0.25156	0.00184593	0.0167759
1700012P22Rik	0.257177	0.00184873	0.016784
1700029B22Rik	0.258337	0.00187084	0.0169672
Ing2	0.37118	0.00188051	0.0170372
Zscan20	-0.309763	0.00188817	0.0170775
Kpna3	-0.265622	0.00188885	0.0170775
Hgsnat	-0.436865	0.00192816	0.017415
Rnf19b	-0.15889	0.00193327	0.0174432
Ube2o	-0.237953	0.00193935	0.01748
Ccdc169	0.228527	0.00194705	0.0175281
Slc2a3	-0.146772	0.00195022	0.0175281
Hyou1	-0.194529	0.00195068	0.0175281
Sap30	-0.442208	0.00196131	0.0176056
Stk24	-0.40476	0.00197034	0.0176686
Mdn1	-0.325528	0.00199006	0.0178272
Sdha	-0.211054	0.00199995	0.017876
Mtmr6	-0.206891	0.00200045	0.017876
Spanxn4	0.233552	0.00200162	0.017876
Dctn2	0.186122	0.00201646	0.0179902
Pcsk7	0.265735	0.0020203	0.0180061
Srek1	0.392889	0.00202709	0.0180483
Tysnd1	-0.346293	0.00203322	0.0180669
Tsnaxip1	0.189207	0.0020333	0.0180669
Fndc3a	-0.232849	0.0020398	0.0181064
Mgll	-0.231264	0.00204562	0.0181397
Sav1	-0.211952	0.00204843	0.0181462
Gtf2i	-0.192576	0.00205057	0.0181469
Pex11g	0.318342	0.0020675	0.0182782
Gm5941	0.252572	0.0020768	0.0183419
Tbc1d21	0.215748	0.00207971	0.0183491
Mir1191	1.83953	0.00208849	0.0184022
Abhd11	0.248893	0.00209045	0.0184022
Esco1	-0.311427	0.00209202	0.0184022
Sgol2a	-0.28333	0.0021058	0.0184841
Spcs3	-0.244313	0.00210584	0.0184841
Sema6c	-0.283241	0.00210765	0.0184841
1700026L06Rik	0.204712	0.00213149	0.0186602
9930021J03Rik	-0.298558	0.00213199	0.0186602
Tmem18	-0.245879	0.00213635	0.0186798
Nup133	-0.223587	0.00213905	0.0186847
Fam126a	-0.232149	0.00214352	0.0187051
Catsperg1	0.225773	0.00215108	0.0187525
Enpp2	-0.39163	0.00215393	0.0187586
BC049762	0.226131	0.00217471	0.0189088
Rnf6	-0.233392	0.00217549	0.0189088
Clk3	0.222405	0.00217916	0.0189123
Igfbp7	-0.29939	0.0021802	0.0189123
Sh3kbp1	0.261743	0.00219718	0.0190408
Ttc26	-0.237324	0.0022005	0.0190508
Mlh3	-0.250904	0.0022045	0.0190666
Ermp1	-0.243243	0.00223428	0.0193051
Frat1	-0.317777	0.00223817	0.0193197
Hdgf	0.217907	0.00224455	0.0193557
4933417D19Rik	0.278595	0.00225418	0.0194196
Rrn3	-0.3267	0.00226454	0.0194717
Ccdc54	0.249416	0.00226467	0.0194717
Nck2	0.299438	0.00227331	0.0195269
Kpna4	-0.205531	0.00227722	0.0195413
Fcgr3	-0.574723	0.00228562	0.0195942
Stk16	0.227056	0.00229337	0.0196414
Tssk1	0.19734	0.00229807	0.0196463
Lpgat1	-0.259165	0.00229841	0.0196463
Smcp	0.134731	0.00230915	0.0196804
Lrrc59	-0.213494	0.00231029	0.0196804
Ncbp1	-0.177645	0.00231359	0.0196804
Inpp1	0.252822	0.00231393	0.0196804
Fam71d	0.186135	0.0023161	0.0196804
Trrap	-0.269071	0.00231761	0.0196804
Polrmt	-0.26324	0.00231812	0.0196804
Abca14	-0.248189	0.00233654	0.0198177
1700094M24Rik	0.448027	0.00234559	0.0198605
Fbn2	-0.239475	0.00234612	0.0198605
Rgs19	0.54126	0.00235159	0.0198876
1700072O05Rik	0.594077	0.00236625	0.0199923
Rbbp4	-0.210958	0.002378	0.0200723
Exoc5	-0.329855	0.00238307	0.0200957
Wdr11	-0.244513	0.00239791	0.0201849
Pbrm1	-0.300412	0.00239825	0.0201849
Tomm20	-0.239342	0.00240257	0.0201883
Aatf	0.235536	0.00240326	0.0201883
Rpa1	-0.262745	0.00241312	0.0202368
a	0.770207	0.00241365	0.0202368
A430046D13Rik	0.392385	0.00242926	0.0203482
Fam71a	0.230171	0.00243236	0.0203548
Top2b	-0.322675	0.00244642	0.0204529
Topbp1	-0.226645	0.00247379	0.0206621
Txndc5	-0.264827	0.00248008	0.0206948
Tekt2	0.183069	0.00248968	0.0207519
Ccdc27	0.223504	0.0024929	0.0207519
Huwe1	-0.296962	0.00249401	0.0207519
Yrdc	-0.271306	0.00250844	0.0208386
Car15	0.553089	0.00251136	0.0208386
Rbm15b	-0.330523	0.00251156	0.0208386
Smarca2	-0.240093	0.00251634	0.0208585
Chn2	0.184305	0.00252374	0.0208878
Pced1a	0.259506	0.00252464	0.0208878
Spn-ps	0.21446	0.00253171	0.0209266
Exoc8	-0.242111	0.00254417	0.0210098
Gm21284	0.350083	0.002602	0.0214671
Tpp2	-0.216922	0.00262882	0.021668
Psip1	-0.197573	0.00263793	0.0217226
2900011O08Rik	0.364892	0.00265165	0.0218152
Tuba4a	0.207109	0.00265632	0.0218331
Chit1	0.523636	0.00266223	0.0218612
Acsl5	0.320767	0.00266735	0.0218828
4932418E24Rik	0.193297	0.0026699	0.0218832
Cep55	0.294509	0.00267402	0.0218845
March8	-0.298906	0.00267683	0.0218845
Zmym2	-0.235387	0.00267754	0.0218845
Gm5893	0.221464	0.00268293	0.0219081
Nabp1	0.222204	0.00270332	0.0220541
Cnih2	0.488034	0.00270589	0.0220545
March10	0.144217	0.00271176	0.0220815
Ak2	0.217344	0.00271423	0.0220815
4921529L05Rik	0.630888	0.00275327	0.0223783
Dalrd3	0.247204	0.00277202	0.0224941
1700019O17Rik	0.233892	0.00277264	0.0224941
Ythdc2	-0.280165	0.00279382	0.0226449
Grina	0.175075	0.00279643	0.0226452
Rfk	-0.35954	0.00280079	0.0226575
Stag2	-0.266031	0.00280514	0.0226575
Dpy19l2	-0.21556	0.0028057	0.0226575
4930568E12Rik	0.864648	0.00281681	0.0227262
Mir7223	1.15865	0.0028257	0.0227569
Stk19	0.413442	0.0028258	0.0227569
Rbm28	0.209169	0.00283012	0.0227708
Nacc1	-0.2355	0.00284418	0.022863
Fam45a	-0.233219	0.00285885	0.0229598
Skp2	0.203151	0.00286455	0.0229845
Map1s	-0.31176	0.00288462	0.0231244
Tex10	-0.209028	0.0028919	0.0231616
Ubxn11	0.18443	0.00289948	0.0231993
4933432K03Rik	0.260041	0.0029019	0.0231993
Wbscr25	0.187842	0.00290614	0.0232121
4930455B14Rik	0.292615	0.00291986	0.0233005
Scap	-0.26657	0.00293379	0.0233903
Josd2	0.314351	0.00294549	0.0234623
Spata32	0.225579	0.00294878	0.0234672
Adam10	-0.336222	0.00295273	0.0234773
4930567K20Rik	0.261413	0.0029572	0.0234915
Fam227a	0.235156	0.00298792	0.023714
Hyal6	-0.257804	0.00299218	0.0237184
Trip11	-0.308851	0.00299387	0.0237184
Fam135b	-0.236195	0.0030334	0.0240098
P2rx2	0.249056	0.00303736	0.0240195
Cfdp1	0.255782	0.00304794	0.0240814
Dmrt1	-0.334287	0.00305217	0.0240932
Larp7	0.190556	0.00306074	0.0241391
Haus5	0.353366	0.00306514	0.0241521
Rfwd3	-0.234578	0.00308462	0.0242838
Ltbp4	-0.267077	0.00308816	0.0242898
Hmx1	-0.40093	0.00309814	0.0243354
Grip1os1	0.330407	0.0030995	0.0243354
Cep112	0.195037	0.00310944	0.0243916
Ccdc57	0.27646	0.00311602	0.0244213
Celf6	0.430953	0.00312843	0.0244968
Ube4b	-0.241015	0.00313691	0.0245412
Fam161a	0.190598	0.00315225	0.0246352
Apoh	0.240631	0.00315454	0.0246352
Aplp2	-0.200067	0.00315995	0.0246355
Ncln	-0.227319	0.0031602	0.0246355
Myo9b	-0.257819	0.00316773	0.0246723
Hsfy2	0.221455	0.00318038	0.0247488
Aamdc	0.344096	0.00318569	0.0247682
Abi2	-0.26328	0.00321333	0.0249609
Nrm	0.224685	0.00324448	0.0251774
Asb17	0.201925	0.00325083	0.0251774
Trappc11	-0.226913	0.00325259	0.0251774
Spata19	0.183659	0.00325268	0.0251774
Gng12	-0.308305	0.00326044	0.0252152
Fyttd1	-0.182456	0.00327227	0.0252683
Lrp2bp	0.214021	0.00327494	0.0252683
Gatad1	-0.230761	0.00327594	0.0252683
Mapre3	0.208037	0.00329429	0.0253734
Efcab10	0.242358	0.00329644	0.0253734
Ddias	-0.26159	0.00330005	0.0253734
Lemd1	0.227435	0.00330115	0.0253734
Tulp2	0.151683	0.00330493	0.0253802
Atmin	-0.203541	0.00332296	0.0254964
Chd5	-0.165884	0.00333208	0.025544
Pfdn5	0.197485	0.00334754	0.0256401
Gstz1	0.232352	0.00335582	0.0256811
Smc6	-0.203819	0.00336212	0.0257069
Alg13	-0.258752	0.00337088	0.0257514
Atp6v1a	-0.215732	0.00338258	0.0257997
Cep57l1	0.222112	0.00338308	0.0257997
4932438H23Rik	0.303924	0.00339145	0.0258322
Cpeb2	-0.203057	0.00339503	0.0258322
Utp20	-0.26924	0.00339745	0.0258322
Syce1l	0.314145	0.00339913	0.0258322
1700108J01Rik	0.228837	0.00340646	0.0258655
Dydc1	0.259719	0.00346716	0.0263037
Psmf1	0.174966	0.0034812	0.0263873
Tmem59	-0.23036	0.00351528	0.0266226
Mllt4	-0.247375	0.00353906	0.0267662
1700020G17Rik	0.275492	0.00354034	0.0267662
Tra2a	0.246442	0.00355208	0.0268318
Penk	0.196261	0.0035589	0.0268602
Mtfr1l	0.201502	0.00356879	0.0269116
Add1	-0.242318	0.00360652	0.0271679
Cdv3	-0.270735	0.00360897	0.0271679
Mlf1	0.149958	0.00361548	0.0271935
Ascc3	-0.24817	0.00361856	0.0271935
1700123L14Rik	0.138937	0.00363799	0.0273161
Rnf187	-0.213517	0.00364866	0.0273728
Gsr	-0.332895	0.00366922	0.0275013
Fam219aos	0.263482	0.00367353	0.0275013
Hif1an	-0.23708	0.0036752	0.0275013
Tpcn1	-0.318195	0.00367985	0.0275126
Srgap2	-0.234369	0.00369151	0.0275739
Mtmr2	-0.23946	0.00369433	0.0275739
Gramd1c	-0.21052	0.00370325	0.0276169
Tmem202	0.224558	0.00373146	0.0277937
Slc45a4	-0.215382	0.00373526	0.0277937
Syngr4	0.198387	0.00373647	0.0277937
Fyco1	-0.250007	0.00375329	0.0278952
Crebrf	-0.261337	0.00376846	0.0279623
Ndufa13	0.249456	0.00376869	0.0279623
Nsun7	0.233308	0.00378154	0.0280339
Cdh2	-0.242916	0.00381877	0.028286
Tprn	0.171834	0.003825	0.0283021
Ppp1r15b	-0.231316	0.0038274	0.0283021
Chmp2a	0.225705	0.00384676	0.0284213
Atxn3	0.194832	0.00385066	0.0284262
Tprgl	-0.193847	0.00387252	0.0285635
Scaf4	-0.212746	0.00388347	0.0286202
Ppp1cc	-0.167461	0.00389595	0.0286565
Pkn2	-0.228944	0.00389751	0.0286565
2210018M11Rik	-0.24449	0.0038982	0.0286565
Slc30a9	-0.240719	0.003906	0.0286898
Ccdc116	0.188249	0.00393565	0.0288834
Snrnp35	0.248462	0.00394039	0.028894
Crnde	0.280912	0.00396495	0.0290498
Gm17019	0.645431	0.00397478	0.0290975
Cep63	0.149052	0.00398526	0.0291392
4930525C09Rik	0.413626	0.00398712	0.0291392
Pcsk4	0.212913	0.00399291	0.0291572
Prdm2	-0.255035	0.00400425	0.0291942
Izumo3	0.210403	0.00400464	0.0291942
Wdr82	-0.227811	0.00401397	0.029222
Taf10	-0.266628	0.00401628	0.029222
Scrt1	0.34233	0.00401844	0.029222
Fnbp4	0.242283	0.00402201	0.0292237
Rangap1	0.171415	0.00403966	0.0293276
Vps41	-0.247548	0.00404354	0.0293316
Sec24c	-0.203236	0.00406358	0.0294525
Crybg3	-0.243618	0.00407235	0.0294917
1700013H16Rik	0.286001	0.00409986	0.0296665
Wbp1l	-0.238034	0.00411388	0.0297434
Yars	-0.349396	0.00412871	0.029826
Ddx42	-0.223431	0.00413263	0.0298297
Rabgap1l	-0.283124	0.0041384	0.0298468
Ddx11	0.321451	0.00414292	0.0298549
Sun3	0.205054	0.00418582	0.0301393
Asrgl1	0.130965	0.00421733	0.0303413
Lnp	0.225488	0.00422871	0.0303982
1700027F06Rik	0.321817	0.00424475	0.0304885
Strn3	-0.240829	0.00425357	0.0305268
Vamp2	0.32608	0.00426512	0.0305607
Paip1	-0.23299	0.00426525	0.0305607
Golga4	-0.233223	0.00427161	0.0305812
Ufc1	0.279221	0.00428679	0.0306649
Ybx3	-0.141808	0.0043182	0.0308644
Pde7a	-0.227547	0.0043622	0.0311355
Rnf24	0.224495	0.00436324	0.0311355
Mir468	0.746539	0.00437112	0.0311664
Pcbp1	-0.205077	0.00438923	0.0312701
Mir7234	1.2721	0.00439672	0.0312981
Sept2	-0.19966	0.00440299	0.0313146
Ubqln4	0.230492	0.00440618	0.0313146
Fam222a	0.428764	0.0044145	0.0313483
Plaa	-0.245105	0.00442413	0.0313913
Mars	-0.221964	0.00442919	0.0314018
Incenp	-0.212516	0.00444118	0.0314613
Lyzl6	0.229261	0.0044981	0.0318261
Galnt1	-0.270378	0.00449993	0.0318261
Hipk2	0.272574	0.00452257	0.0319605
Ppfibp1	-0.261579	0.00453943	0.0320538
Stard7	-0.239715	0.00458818	0.0323719
Ncor1	-0.252579	0.00459573	0.0323991
Xpr1	-0.218616	0.00460702	0.0324526
Prep	-0.419938	0.00465724	0.0327664
Ctnnd1	-0.230331	0.00465904	0.0327664
Senp2	-0.174445	0.00469541	0.0329958
Snrnp40	0.251834	0.0047001	0.0330023
Baz2a	-0.199716	0.0047307	0.0331906
App	-0.203673	0.00475607	0.0333419
Rbm44	-0.203708	0.00477419	0.0334409
Mfap3	-0.29191	0.00477782	0.0334409
Slc41a2	-0.314582	0.00479255	0.0335173
Pds5a	-0.249462	0.00480187	0.0335557
Ppp1r9b	-0.229349	0.00489694	0.0341928
4930443O20Rik	0.422297	0.00491167	0.0342684
Parp1	-0.192645	0.00494216	0.0344434
Vps37a	-0.234801	0.00494461	0.0344434
Scyl2	-0.242238	0.00497172	0.0346048
Ccdc185	0.178929	0.00499078	0.0346917
Mtmr3	-0.193839	0.00499292	0.0346917
Spast	-0.199272	0.00499608	0.0346917
4930578I06Rik	0.213215	0.00502836	0.0348882
Pgam2	0.162607	0.0050421	0.0349559
Rhot1	-0.205677	0.00505585	0.0350236
Mcmbp	-0.310369	0.00508646	0.0352023
Kdm3a	-0.194244	0.00508968	0.0352023
Rgp1	-0.220489	0.00509823	0.0352337
Atp13a2	-0.230361	0.00511586	0.0353276
Fam131a	0.234743	0.00512734	0.035379
Dyrk4	0.242301	0.00516924	0.0356401
Gas8	0.208871	0.00517938	0.035682
Man2b2	-0.1801	0.00521545	0.0359023
Tasp1	0.210258	0.00522196	0.0359035
Trim69	0.202107	0.00522545	0.0359035
Slc26a2	-0.356651	0.0052279	0.0359035
Srxn1	0.251925	0.0052343	0.0359193
Fam168b	-0.238417	0.0052457	0.0359693
Ggt7	0.243535	0.00525656	0.0360157
Fbxl12	0.32781	0.00527631	0.0361228
Gclm	-0.238708	0.00531765	0.0363774
Zfp389	0.507714	0.00534639	0.0365454
Mrrf	0.219912	0.0053531	0.0365629
Fam92a	0.230658	0.00537736	0.0367
Actl9	0.158798	0.0054018	0.0368381
Letm2	0.174221	0.00541258	0.0368829
Ecd	-0.207815	0.00543929	0.0370361
Ccdc67	0.168269	0.00544681	0.0370586
Kri1	0.271305	0.00545259	0.0370692
Mdc1	-0.174221	0.00548916	0.0372889
Ankrd28	-0.218325	0.00552299	0.0374701
5730508B09Rik	-0.326251	0.00552438	0.0374701
Prepl	-0.254445	0.0055865	0.0378407
Ccdc91	0.182869	0.00558766	0.0378407
Ube3b	-0.168022	0.00565737	0.0382238
Tcp10a	0.322427	0.00565799	0.0382238
Atf1	0.197343	0.00565945	0.0382238
Zfp748	-0.344489	0.00566166	0.0382238
Cdc25c	0.367413	0.00572724	0.0386369
Mob1a	-0.440133	0.00573194	0.0386388
Ift43	0.200385	0.00577894	0.0389042
Cbx7	0.252679	0.00578019	0.0389042
Cpeb4	-0.226083	0.00578758	0.0389242
4933436I01Rik	0.329016	0.00579893	0.0389706
Wdr24	-0.22645	0.00581879	0.0390741
Jrk	-0.235875	0.00583317	0.0391407
1700037C18Rik	0.203792	0.00585005	0.0392239
Cep295	-0.256133	0.00586242	0.0392769
Dhx36	-0.23869	0.00587846	0.0393543
Rsph14	0.276406	0.00588335	0.039357
BC048562	0.244729	0.00590351	0.0394617
Dnajb7	0.260074	0.00594594	0.0397151
1700018C11Rik	0.19619	0.00596889	0.0398373
Ubp1	0.197712	0.00597333	0.0398373
Pitpnm2	-0.226819	0.00602957	0.0401645
Mfap3l	0.17961	0.00603365	0.0401645
Psme4	-0.189881	0.00603613	0.0401645
Gpc2	0.409676	0.00608314	0.0404455
Nsd1	-0.283455	0.00608757	0.0404455
Rc3h1	-0.188082	0.00614688	0.0408002
Trim28	-0.160161	0.00615028	0.0408002
Dusp13	0.201823	0.00615935	0.0408295
4933402N03Rik	0.232888	0.00616821	0.0408406
Nell2	-0.235724	0.00617306	0.0408406
Gm1564	-0.224967	0.00617731	0.0408406
Ak7	0.20418	0.00617965	0.0408406
Ctr9	-0.199265	0.00619816	0.0409009
Fam102a	-0.214954	0.00620249	0.0409009
Pvrl4	1.20023	0.00620275	0.0409009
Ddost	-0.19696	0.0062088	0.0409076
Rock1	-0.283026	0.00621311	0.0409076
Dusp10	0.294429	0.00623288	0.040979
Cylc1	0.220901	0.00623329	0.040979
Reep2	0.20618	0.0062833	0.0412768
Dnajc5g	0.192559	0.00629705	0.0413224
Fbxw8	-0.214578	0.00629967	0.0413224
Snd1	-0.296546	0.00631659	0.0414025
Mlec	-0.17993	0.00632911	0.0414421
Ap1g1	-0.225749	0.00633209	0.0414421
1700028D13Rik	0.434435	0.0063503	0.0415303
Ralgps2	-0.170465	0.00640665	0.0418676
Sbf2	-0.219634	0.00641229	0.0418733
Cpa5	0.18784	0.00641743	0.0418757
Trim23	-0.261328	0.00642732	0.041909
Hdlbp	-0.157588	0.00645629	0.0420666
1110032A03Rik	0.17489	0.00646592	0.0420981
Dctn1	-0.193466	0.00652905	0.0424776
1700011H14Rik	0.216041	0.00654362	0.0425151
Slc27a6	-0.374852	0.00654451	0.0425151
Dtl	-0.232337	0.00655538	0.0425542
Gm166	0.180655	0.00656337	0.0425745
Capza3	0.258355	0.00657191	0.0425984
Tbc1d9b	-0.242734	0.00659997	0.0427397
Rbm5	0.196157	0.00660554	0.0427397
Ralgapa2	-0.240272	0.00660833	0.0427397
Reep1	-0.231339	0.00661577	0.0427563
4930548J01Rik	0.35675	0.00662243	0.0427678
1700001C19Rik	0.181886	0.00664817	0.0429025
Nol8	-0.207973	0.00667262	0.0430286
1700001G01Rik	0.37682	0.00674836	0.043485
Cwc15	0.212834	0.00675501	0.0434959
Ankrd11	-0.20852	0.00679987	0.0437526
Icmt	-0.191456	0.00683352	0.043937
Fhl5	0.174723	0.0069388	0.0445812
Cfap44	-0.226962	0.00694978	0.044619
Lelp1	0.194518	0.00697023	0.0447175
Mark4	-0.265965	0.00700586	0.0449133
Selk	0.209852	0.00701696	0.0449224
Cap2	0.211487	0.00701753	0.0449224
Bysl	-0.210132	0.00706833	0.0452053
Ndufs1	-0.201889	0.00707203	0.0452053
Ift122	-0.1609	0.00708814	0.0452753
Asah1	-0.371437	0.0071265	0.0454872
Ccdc142	0.349448	0.00715338	0.0456256
Piwil1	-0.157215	0.00716027	0.0456363
Fam53c	0.169752	0.00717354	0.0456877
1700024G13Rik	0.259158	0.00718304	0.045715
Dpy19l1	-0.226166	0.00722779	0.0459664
Tex38	0.2468	0.00723872	0.0460026
Pfn4	0.18746	0.00725188	0.0460305
Dmrtb1	0.129288	0.00725361	0.0460305
Tarbp2	0.181935	0.00726085	0.0460431
Dars	-0.189871	0.00729919	0.0462528
Suco	-0.192922	0.00731335	0.0463091
Ptges3l	0.258331	0.00739209	0.0467739
Baz1a	-0.185048	0.00740578	0.0468267
Haghl	0.274874	0.00742607	0.0469212
Tex9	0.211296	0.00744463	0.0470046
Plcd4	0.181254	0.00746093	0.0470736
Abhd5	0.167381	0.00747129	0.0471051
Scp2d1	0.182705	0.00751995	0.0473778
Kif20b	-0.246386	0.00756736	0.0476423
Iars	-0.241119	0.00764328	0.0480663
Tubb6	0.250199	0.00764566	0.0480663
Plac8	0.488836	0.00767088	0.0481903
Col1a2	-0.350454	0.00769715	0.0482833
Adam3	0.128076	0.00769992	0.0482833
Elp5	0.188956	0.00770221	0.0482833
Hnrnpa2b1	0.177431	0.00772929	0.0484185
1700039E15Rik	0.161009	0.00774279	0.0484685
1700009N14Rik	0.138151	0.00775907	0.0485357
Ddx3x	-0.28737	0.0078207	0.0488587
Dcaf7	-0.190327	0.00782184	0.0488587
Sipa1l2	-0.210032	0.00783305	0.0488939
Prkrir	-0.312906	0.00784749	0.0489407
Eif3f	-0.212545	0.00785593	0.0489407
Rab11fip2	-0.27796	0.00786006	0.0489407
4930503L19Rik	0.189167	0.00786287	0.0489407
Proser3	0.336382	0.00787039	0.0489527
4930452G13Rik	0.228368	0.00789015	0.0490409
Rnf38	0.140929	0.00790669	0.0491088
Nphp1	0.127307	0.00792808	0.0492068
Arfgef2	-0.300227	0.0079467	0.0492875
Vwa3a	0.181691	0.00798147	0.0494682
Kcnj9	0.506371	0.00800644	0.0495879
Ppia	0.197513	0.00804931	0.0497963
Cdk10	0.220071	0.00805541	0.0497963
Ino80e	0.212522	0.00805712	0.0497963
Tsc22d1	-0.178607	0.00806439	0.0498061
Aldoart2	0.1519	0.008078	0.0498551
Usp40	-0.243934	0.0080991	0.0499502
Spatc1l	0.191759	0.00811031	0.0499841
Dld	-0.208449	0.00812831	0.0500599
1700008O03Rik	0.283947	0.00814946	0.0501549
Arglu1	0.221802	0.00816244	0.0501996
Qsox2	-0.208943	0.00818089	0.0502286
Kdm4a	-0.295918	0.00818287	0.0502286
1700019B03Rik	0.506102	0.00818434	0.0502286
4930401O12Rik	0.457519	0.00821465	0.0503793
Rnf4	0.181356	0.00822731	0.0504217
D15Ertd621e	-0.206671	0.00824759	0.0505108
Ccdc183	0.195285	0.00828345	0.0506949
Pax5	0.481068	0.00829931	0.0507262
Slc30a2	-0.270327	0.00830012	0.0507262
Pdpr	-0.37221	0.00832623	0.0508503
Atpaf2	0.211478	0.00835102	0.0509662
Pold1	-0.274161	0.00839336	0.051189
Qk	-0.217518	0.0084554	0.0515315
Spag17	-0.206633	0.00848021	0.0516468
Tdrd9	-0.176792	0.0085274	0.0518982
Rassf2	-0.255243	0.0085555	0.051949
Sept14	-0.578003	0.00855847	0.051949
Aqp7	0.188095	0.00856009	0.051949
Hmgb2	0.189754	0.00856422	0.051949
Slco6c1	-0.182002	0.00856536	0.051949
Pacrg	0.15744	0.00857697	0.0519664
Peg10	-0.294235	0.00858008	0.0519664
Gpank1	0.20276	0.00859074	0.051995
Tsks	0.137923	0.00864652	0.0522921
Spata24	0.154464	0.00865174	0.0522921
Ccdc53	0.220933	0.00866854	0.0523515
Ahi1	-0.19111	0.00867351	0.0523515
Slc35g3	0.189257	0.00868567	0.0523888
Wdr36	-0.296259	0.00870153	0.0524484
Frs3os	0.234109	0.00872672	0.0525641
Ippk	0.360844	0.00873782	0.0525665
Lonrf3	-0.27651	0.00873911	0.0525665
Odf3	0.179637	0.00876192	0.0526676
1700034J05Rik	0.16184	0.00877271	0.0526883
AI507597	0.204209	0.00878827	0.0526883
Plekho2	0.204705	0.00878868	0.0526883
Hnrnpul1	-0.160147	0.00878939	0.0526883
Zfp426	0.350093	0.00881924	0.0528311
4930442L01Rik	0.227763	0.00883127	0.0528418
Cct8l1	0.200938	0.00883308	0.0528418
Pank2	-0.202513	0.00884128	0.0528548
Zswim4	-0.223673	0.00885482	0.0528997
Trim39	0.193662	0.0088911	0.0530803
Kdm1a	-0.190437	0.00891813	0.0532054
Appl2	0.239308	0.00892697	0.053222
Yipf4	-0.240569	0.00896545	0.0534151
Serpina5	-0.28241	0.00899362	0.0535261
Ssb	0.211499	0.00899629	0.0535261
Rnf44	0.190801	0.00901231	0.053585
1700086L19Rik	0.175092	0.00903718	0.0536965
Zdhhc19	0.194614	0.00906226	0.0538062
Gaa	-0.207242	0.00906791	0.0538062
Fam167a	0.280974	0.0091003	0.0539619
Hmgb4	0.164313	0.00911848	0.054016
Ccdc12	0.228359	0.0091274	0.054016
Pknox2	0.20185	0.0091279	0.054016
Kif20a	-0.1847	0.00913694	0.0540186
Foxo3	-0.319634	0.00914067	0.0540186
Slfn5os	0.494973	0.00917689	0.0541961
Gstt2	0.216576	0.00922782	0.0544603
Rab18	-0.233431	0.00924213	0.0545081
Faf1	-0.182628	0.00926986	0.0546254
Rab12	-0.428805	0.00927448	0.0546254
Nras	-0.199194	0.00929056	0.0546834
Gsdmcl-ps	0.248812	0.00931223	0.0547532
Orc2	-0.211167	0.00931491	0.0547532
Ccdc155	0.183663	0.00937879	0.0550918
4931403G20Rik	0.272697	0.00940881	0.0552311
Dlgap4	0.175035	0.00942153	0.0552688
Gar1	0.337026	0.00943445	0.0553076
Hsd17b4	-0.210604	0.00944169	0.0553131
Phf20	-0.241032	0.00953922	0.0558255
Pisd-ps2	0.381689	0.0095419	0.0558255
Gm6268	0.750597	0.00954831	0.0558258
Mad2l2	0.174545	0.00956678	0.0558965
Mir425	0.874958	0.00960461	0.0560802
Ndufc2	-0.352938	0.0096301	0.0561916
Efcab9	0.191484	0.00964207	0.056224
Nqo2	0.208797	0.00965447	0.056259
Nvl	-0.25087	0.00966234	0.0562674
Cpsf7	0.206528	0.00967921	0.0563283
Izumo1	0.191751	0.00969755	0.0563976
Jade3	-0.289469	0.00974555	0.0566392
Flna	-0.204998	0.00975289	0.0566443
Ctns	0.373356	0.00977536	0.0566866
Atp6v1b2	-0.205473	0.00977765	0.0566866
Tmem53	0.16269	0.00977957	0.0566866
Flywch1	-0.166827	0.00978653	0.0566895
4933438K21Rik	0.517674	0.00980477	0.0567577
Igfbp2	-0.523745	0.0098826	0.0571705
Ppp1r32	0.223807	0.00989265	0.0571908
Aar2	-0.220726	0.00990029	0.0571973
Polr3b	-0.27639	0.00991593	0.05725
Pmfbp1	0.131952	0.00996248	0.0574809
Sesn2	-0.225143	0.00998021	0.0575453
Slc16a1	-0.248402	0.00998778	0.0575512
Mrpl11	0.201632	0.0100169	0.0576678
Znf512b	-0.170941	0.0100366	0.0576678
Best1	0.164928	0.0100382	0.0576678
1700006E09Rik	0.195508	0.0100398	0.0576678
Sepp1	-0.274061	0.0100475	0.0576678
Prok2	-0.215756	0.0100475	0.0576678
Rps12	0.217918	0.0100588	0.05767
4430402I18Rik	0.161999	0.010061	0.05767
Gart	-0.203976	0.0100931	0.0577988
Pdilt	0.166986	0.0100967	0.0577988
Prss54	0.193646	0.0101467	0.0580471
Gm8096	0.344777	0.010158	0.0580739
Sema5b	-0.19376	0.0101683	0.0580954
Zfp638	-0.221614	0.0101836	0.0581449
Esyt2	-0.221808	0.0102028	0.0581932
4921511H03Rik	0.199628	0.0102054	0.0581932
Cnbd2	0.374172	0.0102203	0.0582405
Cdc42bpb	-0.202093	0.0102449	0.0583425
Aff4	-0.217574	0.01027	0.0584215
Creb3l4	0.157534	0.0102775	0.0584215
Smurf1	-0.224807	0.0102787	0.0584215
Dnajb2	0.159962	0.0102956	0.0584796
Ttyh3	-0.241206	0.0103061	0.0585015
Cdk5rap2	-0.194351	0.0103149	0.0585133
Crtap	-0.289365	0.0103843	0.0588541
Triml1	0.22842	0.0103884	0.0588541
Rnf25	0.193272	0.0104055	0.0588902
Vps54	-0.287576	0.0104082	0.0588902
4933421I07Rik	0.441336	0.0104184	0.0589098
Ckap5	-0.197694	0.010434	0.058939
4931408C20Rik	0.247147	0.010437	0.058939
Terf1	0.216583	0.0104443	0.0589425
Ptrf	-0.347449	0.0104709	0.0590544
Gm12440	0.444063	0.0104823	0.0590808
Caprin1	-0.151218	0.0104952	0.059091
Bag5	0.122673	0.0104976	0.059091
Evi5	-0.239118	0.010515	0.0591508
Tcfl5	-0.163838	0.0105842	0.0595023
Eid3	0.149521	0.0106151	0.0596377
Ythdf2	-0.214308	0.0106384	0.0597305
Cdk12	-0.220526	0.0106832	0.0599437
Cdk18	0.334703	0.0107347	0.0601939
4930549G23Rik	0.39336	0.0107785	0.0604009
Rapsn	0.512336	0.0107911	0.0604309
Dyrk1a	-0.229146	0.0107976	0.0604309
Tfam	0.170694	0.0108556	0.060706
Slmap	-0.205243	0.0108606	0.060706
Rpl7	0.176573	0.010896	0.0608649
Prss39	0.153543	0.0109086	0.0608967
Lims2	0.256977	0.010969	0.0611947
Lpar3	-0.257964	0.0110303	0.0614742
Agpat2	0.202062	0.0110331	0.0614742
Ppp6r3	-0.188729	0.01106	0.0615851
Banf2	0.228632	0.0111342	0.0619587
Gt(ROSA)26Sor	0.991905	0.0111787	0.062131
1700066B17Rik	0.42849	0.0111793	0.062131
Mms19	0.202729	0.0112064	0.0622165
Snrpc	0.201548	0.0112089	0.0622165
Allc	0.152949	0.0112199	0.0622381
Adgra2	-0.245407	0.0112333	0.0622731
Pick1	0.193143	0.011246	0.0623044
Gm6812	0.278422	0.0113215	0.062656
Mocs3	-0.253332	0.0113255	0.062656
1700095J12Rik	0.44384	0.011331	0.062656
Top3a	-0.21346	0.011342	0.0626777
Znrd1	0.251821	0.0113738	0.0628136
Rpl29	0.188489	0.0113968	0.0629014
Pabpn1	0.191664	0.0114091	0.0629294
Trim32	-0.344011	0.011484	0.0633028
Ccdc74a	0.194945	0.0115059	0.063359
Tmcc1	-0.166354	0.0115086	0.063359
Rrnad1	0.33498	0.0115197	0.0633798
Ankar	-0.192189	0.0115399	0.063414
Fam84a	-0.206319	0.0115403	0.063414
Kcnmb4os2	-0.458932	0.0115751	0.063531
Pgap2	0.202086	0.0115761	0.063531
Fam183b	0.198316	0.0116573	0.0639051
Mcat	-0.189692	0.0116589	0.0639051
Tbc1d2	0.509869	0.0117153	0.0641346
Srebf2	-0.210778	0.0117154	0.0641346
Mir7232	0.498197	0.0117358	0.0641875
1700010I02Rik	0.601142	0.0117397	0.0641875
4932412D23Rik	0.249601	0.0117571	0.0642035
Myh11	-0.232166	0.0117572	0.0642035
Morc3	-0.205769	0.0117937	0.0643628
Parn	0.34351	0.0118082	0.0644014
Zcchc11	-0.20334	0.0118296	0.0644782
1700008K24Rik	0.170038	0.0118895	0.0647019
6430531B16Rik	0.186815	0.0118976	0.0647019
Gca	-0.325471	0.0118988	0.0647019
Ppp1cb	-0.204297	0.0119001	0.0647019
Fgfr1op	0.178132	0.0119179	0.0647585
Mgat4b	-0.243949	0.0119328	0.0647669
Arl6ip1	-0.166078	0.0119342	0.0647669
Serf1	0.160871	0.0119674	0.0649068
Cds1	-0.166174	0.0120555	0.0653147
Hnrnpk	-0.155879	0.0120575	0.0653147
Akap8	0.229872	0.0120801	0.0653966
Cfap61	-0.361833	0.0121255	0.0656019
Msl2	-0.219874	0.012148	0.0656726
Ranbp17	-0.183153	0.0121536	0.0656726
Krcc1	0.195569	0.0121775	0.0657617
Plekhm2	-0.175324	0.0122414	0.0660661
Crtc2	0.281703	0.0122637	0.0661454
4930401O10Rik	0.605564	0.0123053	0.066329
Ckmt2	0.280027	0.0123173	0.0663532
Snn	0.22994	0.0123445	0.0664588
Pabpc6	-0.17575	0.0123831	0.0666256
Rabep1	-0.226438	0.0124132	0.0667466
St3gal5	-0.227373	0.0124232	0.0667594
Atp6v1e2	0.195746	0.0124672	0.0669547
Radil	-0.194079	0.0125088	0.0671083
Myl4	0.233084	0.012521	0.0671083
Rtf1	0.204926	0.0125211	0.0671083
Synrg	-0.179393	0.0125264	0.0671083
Lrrc72	0.288399	0.0125386	0.067118
Stpg1	0.175703	0.0125435	0.067118
Fkbp7	0.368888	0.0125976	0.0673273
Ube2m	-0.187554	0.012598	0.0673273
Akip1	0.294238	0.0126562	0.0675972
Ggnbp2os	0.428209	0.0126711	0.067636
Rnpepl1	0.182699	0.0126857	0.0676727
Reps1	-0.193902	0.0126941	0.067676
Mtpn	-0.197756	0.0127573	0.067972
Zfp592	-0.199638	0.0127668	0.0679796
Snord91a	1.09565	0.0127743	0.0679796
Ubl4b	0.179546	0.0127847	0.0679937
Xpo6	-0.15038	0.0128318	0.0682032
Tpi1	0.148933	0.0128855	0.0684471
Ptges3	-0.167581	0.0129963	0.0689184
Pam	-0.236452	0.0130045	0.0689184
Vat1	-0.191554	0.0130087	0.0689184
Stom	-0.201362	0.0130088	0.0689184
Fscn3	0.152477	0.0130136	0.0689184
Trim46	0.312577	0.0130397	0.0690153
Trim33	-0.213718	0.0130504	0.0690299
1700007G11Rik	0.181686	0.0130711	0.0690884
Zfp236	-0.21207	0.0130772	0.0690884
Mrps30	-0.199505	0.0130991	0.0691628
Wnt3	0.271068	0.0131109	0.069183
4931419H13Rik	-0.365996	0.0131212	0.0691961
Tcam1	-0.158529	0.0132666	0.0698966
Col4a2	-0.241371	0.01327	0.0698966
Gm20611	0.3141	0.0132916	0.0699684
Heatr9	0.235394	0.0133096	0.0700016
Rnf123	-0.170274	0.0133139	0.0700016
Pdcd6ip	-0.189864	0.0133324	0.070042
Elof1	0.154311	0.0133375	0.070042
Nisch	-0.197141	0.0133455	0.0700421
Galnt10	-0.178318	0.0133665	0.0701103
Pcbp4	0.280462	0.0135108	0.0708245
Dpm2	0.249393	0.0135648	0.0710653
Ptpdc1	-0.151872	0.0135871	0.0711394
Dcaf15	0.172504	0.013632	0.0712777
Ormdl3	0.190363	0.0136326	0.0712777
Gm20337	0.458436	0.0136399	0.0712777
4930435E12Rik	0.21604	0.013646	0.0712777
4930544D05Rik	0.177522	0.0136732	0.0713775
Col20a1	0.201841	0.013792	0.0719549
Zfp318	-0.178759	0.0138113	0.0720067
Gm1527	0.330469	0.0138184	0.0720067
Gsk3a	-0.187672	0.0138412	0.0720825
Rpgrip1	0.178315	0.0139093	0.0723943
Lrrc36	0.179384	0.0139428	0.0724536
Smc4	-0.184478	0.0139429	0.0724536
Foxk1	-0.189199	0.0139455	0.0724536
Sephs2	-0.155459	0.0140259	0.0727993
Cfap43	-0.161824	0.0140484	0.0727993
1700024P04Rik	0.178432	0.0140486	0.0727993
Ak1	0.164328	0.0140507	0.0727993
Hsd3b1	-0.483984	0.0140587	0.0727993
Coro1c	-0.245948	0.0140618	0.0727993
Pmm2	0.188371	0.0141052	0.0729795
Simc1	-0.186837	0.0141133	0.0729795
Klhdc2	-0.205973	0.0141361	0.0730498
Fus	0.173665	0.0141474	0.0730498
1700020N15Rik	0.278961	0.0141598	0.0730498
Mios	-0.198631	0.0141602	0.0730498
Ube2d2a	-0.175758	0.0143188	0.073825
Npm2	0.485117	0.0143349	0.0738266
Tdp1	0.166542	0.014336	0.0738266
Wdr62	-0.126815	0.0143471	0.0738405
Gm11149	0.378928	0.0144395	0.0742726
Ppp1r13b	-0.185155	0.0144872	0.0744373
Dhx9	-0.195817	0.0144885	0.0744373
4933413G19Rik	0.311159	0.0145761	0.0748435
Setd2	-0.191744	0.0145857	0.0748486
Cdkl2	-0.174102	0.0146083	0.0748847
Bcas3	-0.211059	0.0146098	0.0748847
Lin7a	0.178985	0.0146386	0.0749534
1700012D16Rik	0.353581	0.0146403	0.0749534
4930500F04Rik	0.443258	0.0146763	0.0750938
Lhb	0.408649	0.0147328	0.0753394
Map4k4	-0.244406	0.0147879	0.0755766
Catsperg2	0.187956	0.0148494	0.0758376
Rcn2	-0.191198	0.0148562	0.0758376
Vapb	-0.184442	0.0148839	0.0759349
Ndufb10	0.19109	0.0149096	0.0760215
Thegl	0.156739	0.0149298	0.0760806
Dsg1a	0.210005	0.0149668	0.0762248
Cntln	-0.200503	0.0150487	0.0765975
Slc4a7	-0.205179	0.0151002	0.0768147
Inhbb	-0.221569	0.0151241	0.0768921
Fam20a	0.216113	0.0151355	0.0769052
Rom1	0.458787	0.015158	0.0769748
Ttll2	0.445317	0.0153172	0.0777382
Cdc73	-0.218401	0.0153331	0.077774
Sec61a2	0.201047	0.0153612	0.0778392
Atad2	-0.217651	0.0153637	0.0778392
Aldoart1	0.169535	0.0154133	0.0780278
Sdc4	-0.205259	0.0154187	0.0780278
Cyp17a1	-0.220267	0.0154392	0.0780861
Col4a1	-0.328771	0.0154686	0.0781521
Nufip2	-0.211393	0.0154783	0.0781521
Cog5	-0.269187	0.0154789	0.0781521
Erich2	0.157005	0.0155088	0.0781957
Npm3-ps1	0.496508	0.0155109	0.0781957
Shcbp1l	-0.148002	0.0155143	0.0781957
Pcx	-0.196682	0.0155918	0.0785273
Mtfr1	0.142039	0.015598	0.0785273
Mturn	-0.265804	0.0157153	0.0790724
Wfdc15a	0.207712	0.0157333	0.0790923
1700125H20Rik	0.224409	0.0157411	0.0790923
Fbxo38	-0.170841	0.0157463	0.0790923
Tmem141	0.452786	0.015787	0.0792511
Uhrf1	-0.159523	0.0158095	0.0793115
Unc93a	0.357566	0.0158206	0.0793115
Drd4	-0.500593	0.0158279	0.0793115
Nbas	-0.183731	0.0158352	0.0793115
Syce1	0.144908	0.0158573	0.0793769
Brsk1	0.199069	0.0158843	0.079467
Pdzd8	-0.140514	0.0159133	0.0795665
Gpm6b	-0.307	0.0159881	0.0798951
Ncoa5	-0.171705	0.0160348	0.0800398
Upf3a	0.14303	0.0160353	0.0800398
1700013G24Rik	0.184584	0.0160469	0.0800521
Rbm26	-0.201372	0.0160747	0.080145
1700063D05Rik	0.329896	0.0161565	0.0804833
4833427G06Rik	0.18633	0.0161609	0.0804833
Mroh9	-0.202852	0.0161869	0.0805671
Prss37	0.161422	0.016197	0.0805715
Ccdc40	-0.172067	0.0162382	0.0807306
Hsbp1l1	-0.548729	0.0162799	0.0808921
Zfp37	0.160696	0.01633	0.0810951
Nt5c2	0.193433	0.0163549	0.0811729
4922502D21Rik	0.143162	0.0164375	0.0815365
Sc5d	-0.406719	0.016465	0.0816269
Acrv1	0.169027	0.0165047	0.0817494
Cetn4	0.161887	0.0165083	0.0817494
Cpt2	-0.176438	0.0165593	0.0819553
4933430I17Rik	0.269969	0.0165754	0.0819888
1700042G15Rik	0.193395	0.0165857	0.0819933
Npm1	0.156492	0.0165986	0.082011
Neurl4	-0.166776	0.0166153	0.0820242
Smim8	0.179043	0.01662	0.0820242
Cox20	0.362665	0.0166846	0.0822967
Sdf2l1	-0.243926	0.0167271	0.0824602
Chrne	0.201497	0.0167616	0.0825837
Ccdc103	0.18819	0.0167737	0.0825971
Rbm25	0.189599	0.0168512	0.0829319
Pold3	0.161842	0.0168704	0.0829798
Fbxo28	-0.240456	0.0169574	0.0833612
Pelp1	-0.170172	0.01697	0.0833764
Fam129a	-0.300621	0.0169981	0.0834678
Zfp800	-0.205529	0.0170263	0.0835593
Tmed1	0.356354	0.0171092	0.0839191
Rffl	0.169056	0.0171193	0.0839221
Mllt11	0.166919	0.0171803	0.084155
Cpn1	-1.16881	0.017186	0.084155
Gtf2a1	-0.191695	0.0172009	0.0841629
4930405O22Rik	0.474193	0.0172069	0.0841629
Dnal4	0.168967	0.0172259	0.0842091
Ropn1	0.157852	0.0172485	0.0842729
Ube4a	-0.22802	0.0172699	0.084318
Prr14	0.20094	0.0172848	0.084318
Bod1l	-0.259649	0.0172866	0.084318
Pde8a	-0.164483	0.0173352	0.0845078
Scamp1	0.161035	0.0173487	0.0845268
Tnpo3	-0.183401	0.0173797	0.0846309
Rasef	0.20195	0.0173965	0.0846654
Sf3a1	-0.161721	0.0174159	0.0847131
Gnas	-0.18024	0.0174886	0.0849974
Lrrfip2	0.144796	0.0174938	0.0849974
Stk39	-0.14213	0.0175089	0.0850239
4933401B06Rik	0.271575	0.0175355	0.0851059
Tsc22d4	0.184939	0.0175653	0.0852032
Gpr107	-0.186894	0.0175753	0.0852046
Rhobtb1	-0.180328	0.0176181	0.0853647
Gm11837	0.15573	0.0176278	0.0853647
Catsper4	0.185133	0.0177162	0.0857457
Cntrl	-0.213415	0.0177406	0.0858006
Abcd3	-0.283585	0.017751	0.0858006
Bbs4	0.291325	0.0177614	0.0858006
Megf8	-0.366763	0.0177667	0.0858006
Chdh	-0.278634	0.01783	0.0860588
Akt2	-0.165496	0.0179288	0.0864746
Zcrb1	0.206976	0.0179358	0.0864746
Fnta	-0.163873	0.0180252	0.0868555
Fbxl3	-0.228275	0.0180447	0.0868555
Shoc2	-0.261012	0.0180498	0.0868555
Slc7a4	0.201112	0.0180544	0.0868555
4933408B17Rik	0.336061	0.0181165	0.087106
Gatm	-0.191063	0.0181438	0.0871898
Art1	0.680711	0.018181	0.0872687
Nit1	0.19916	0.0181935	0.0872687
Pigf	0.196567	0.0181962	0.0872687
Mgat5	-0.211765	0.0182098	0.0872687
Osbpl11	-0.237565	0.01821	0.0872687
Chid1	0.185675	0.0182346	0.087339
Mfsd12	-0.246547	0.018258	0.0874026
Pdap1	0.190308	0.0182678	0.0874026
Pja2	-0.180008	0.0183162	0.0875523
Lrguk	-0.187226	0.0183256	0.0875523
Oard1	0.275973	0.0183291	0.0875523
Fam209	0.175751	0.0184628	0.0881432
4930455C13Rik	0.325094	0.0185373	0.0884383
Pttg1	0.193599	0.0185448	0.0884383
1700019L03Rik	0.166668	0.0186048	0.0886759
BB014433	0.206811	0.0186247	0.0887228
Hsf1	0.183488	0.0186513	0.0888012
Rbl2	0.175977	0.0186891	0.0889178
Pphln1	0.172043	0.0187038	0.0889178
1110008F13Rik	-0.437824	0.0187087	0.0889178
Usp1	-0.159763	0.0187245	0.0889178
Adnp2	-0.243098	0.0187331	0.0889178
Aggf1	-0.205944	0.0187366	0.0889178
Prss46	0.174787	0.0187517	0.0889225
Pkdcc	-0.315629	0.0187593	0.0889225
Cyct	0.202379	0.0187756	0.0889225
Rpl27	-0.20858	0.0187782	0.0889225
4930567H12Rik	0.354642	0.0188327	0.0891326
Rogdi	0.182533	0.018849	0.0891363
Mef2a	-0.195168	0.0188538	0.0891363
Sec14l1	-0.14834	0.0189016	0.0893143
Arl6ip4	0.217393	0.0189416	0.0894054
Supt3	0.186596	0.0189499	0.0894054
4933409G03Rik	0.172687	0.0189515	0.0894054
Itch	-0.204507	0.0190315	0.0896835
Cntrob	0.211175	0.0190346	0.0896835
1700037H04Rik	0.152306	0.0190411	0.0896835
Lyrm7	0.218969	0.0190645	0.0897268
Hax1	0.207164	0.0190708	0.0897268
Stk17b	-0.201475	0.0191136	0.0898802
Dcps	0.293822	0.0191364	0.0899391
Tesk1	-0.130963	0.0191734	0.0900626
1700001K19Rik	0.182459	0.0191832	0.0900626
Dhx29	-0.202236	0.0192154	0.0900853
Kif5c	0.194128	0.0192154	0.0900853
Msto1	0.155093	0.0192189	0.0900853
Tmem39b	0.190395	0.0192534	0.090199
1700030L20Rik	0.319248	0.0193429	0.0905331
Ankrd13a	-0.136739	0.0193454	0.0905331
Cited2	-0.301642	0.0193966	0.0907243
Dact3	0.28807	0.019461	0.0909772
Lrrc74a	0.18149	0.0195	0.091111
4933412O06Rik	0.485619	0.0195127	0.0911217
4930504O13Rik	0.178068	0.0195232	0.0911222
Llgl1	-0.227035	0.0196138	0.0914962
Vps16	0.203974	0.0196261	0.0915051
Rps6ka1	0.187432	0.0196953	0.0917788
Nol6	-0.203078	0.0197933	0.0921863
Ppil6	0.219362	0.0198452	0.0923455
Muc1	0.314546	0.0198485	0.0923455
4930474N05Rik	0.430413	0.0198691	0.0923742
1700028P15Rik	0.621844	0.0198757	0.0923742
Kif22	0.218816	0.0199035	0.092432
Kif11	-0.32293	0.0199143	0.092432
Paics	-0.181022	0.0199198	0.092432
Pcf11	-0.166101	0.0199601	0.0925491
Mapk8ip3	0.21739	0.0199661	0.0925491
Wbp1	0.363456	0.0200238	0.0927315
Fam122c	0.224735	0.0200266	0.0927315
1110020A21Rik	0.235061	0.0200687	0.0928774
Rassf7	0.350632	0.0201116	0.0930269
Fam20b	-0.168306	0.0201332	0.0930777
Gnptab	-0.226665	0.0202019	0.0932463
Pxk	0.16687	0.0202074	0.0932463
Spcs2	0.162398	0.020213	0.0932463
Spatc1	0.154389	0.0202158	0.0932463
Tmem179b	0.478259	0.0202229	0.0932463
Cerk	-0.160824	0.0202811	0.0934659
Pacs2	0.145365	0.0203021	0.0935132
Abcc3	0.207326	0.0203367	0.0935888
Daam1	-0.182996	0.0203398	0.0935888
Ncor2	-0.176378	0.0204382	0.0939826
Pik3r2	-0.208244	0.0204468	0.0939826
Hdc	0.2491	0.0205452	0.0943853
Adtrp	0.259949	0.0205621	0.0944133
4931417E11Rik	0.200966	0.0205789	0.0944409
Pafah2	0.182884	0.0206266	0.0946107
Synj1	-0.2088	0.0207191	0.0949849
Nrgn	0.361265	0.0207646	0.0951442
Ruvbl2	0.151818	0.0208454	0.0954644
Fam133b	0.204633	0.0209124	0.0957209
Tmem237	0.172241	0.0209309	0.0957557
Zc3h6	-0.212661	0.0209429	0.0957608
Als2cr12	0.237303	0.0209879	0.0959164
Ipo9	-0.178909	0.0210291	0.0960546
Coprs	0.184564	0.0210728	0.0961247
Mlycd	-0.394538	0.0210776	0.0961247
Gon4l	-0.185822	0.0210903	0.0961247
2700099C18Rik	0.393741	0.0210952	0.0961247
Eef2	-0.0837507	0.0211049	0.0961247
Zfp830	0.198691	0.0211102	0.0961247
Topors	-0.165043	0.0211875	0.0964267
Fam206a	0.252363	0.021237	0.0965524
Tardbp	0.196978	0.0212448	0.0965524
Gstt4	0.151406	0.0212481	0.0965524
Cntnap5b	0.171321	0.0212668	0.0965872
Ddx23	-0.197902	0.0213099	0.0967329
Rasa3	0.163341	0.0214867	0.0974851
Mir703	-0.686897	0.0215275	0.0975701
Dnaaf3	0.177131	0.0215277	0.0975701
Cep170b	-0.181187	0.0216202	0.0979385
Dusp3	0.182284	0.0217229	0.0983269
Cog7	-0.170278	0.0217283	0.0983269
Usp5	-0.181985	0.0218374	0.0987177
Myl9	0.200471	0.0218467	0.0987177
Fam117a	0.331246	0.0218485	0.0987177
Nmd3	-0.206131	0.0218749	0.0987861
Herc6	0.351941	0.0219322	0.0989365
Asb4	0.230678	0.0219333	0.0989365
Sec31a	-0.161702	0.021942	0.0989365
Actrt2	0.121991	0.0219646	0.0989529
Sbds	0.161697	0.0219682	0.0989529
Golga3	-0.148485	0.0220201	0.0991359
Ints10	-0.143851	0.0220525	0.0992304
B9d1	0.201445	0.0220808	0.0993071
Hmga2	0.23656	0.0220932	0.0993119
4930415O20Rik	0.234483	0.0221511	0.0995209
Cypt12	0.168171	0.0221815	0.0996067
Tmem170	-0.308926	0.0221935	0.0996095
Hnrnpul2	-0.165275	0.0222248	0.0996988
Eef1b2	0.174668	0.0222855	0.0999204
4932414N04Rik	0.16753	0.0223227	0.100015
Lrrc69	0.186949	0.0223296	0.100015
Anks3	0.276415	0.0223498	0.100055
Nup153	-0.151045	0.0223866	0.100165
1700067P10Rik	0.200609	0.0223972	0.100165
1700049L16Rik	0.169529	0.0224219	0.100189
Cdc42ep4	-0.178303	0.0224255	0.100189
Sfr1	-0.185979	0.0224921	0.100436
Tom1l2	-0.200596	0.0225277	0.100543
Appbp2	-0.174721	0.0225499	0.100592
Gtf2e1	-0.192392	0.0226435	0.100957
Acr	0.144731	0.0226566	0.100964
Ddx24	-0.154168	0.0227388	0.101241
Gm3458	0.294945	0.0227417	0.101241
Prpf6	-0.176377	0.0227564	0.101255
Pan3	-0.231636	0.0227726	0.101276
Naca	0.143434	0.0228076	0.10138
Pros1	-0.250757	0.0228234	0.101399
Xab2	-0.178734	0.0228586	0.101504
Uggt2	-0.208312	0.0229921	0.102045
Cd151	-0.17967	0.0230041	0.102047
Map7d1	-0.307171	0.0230541	0.102217
Catsper1	0.161569	0.0230989	0.102363
Gopc	-0.193157	0.0231529	0.102551
4930405A10Rik	0.454513	0.0231879	0.102654
Ppp1r26	-0.214328	0.0232739	0.102983
Timp3	-0.239179	0.0233588	0.103307
Atp1b1	-0.213167	0.0234025	0.103387
Ube2g2	0.174599	0.0234119	0.103387
Tapbp	-0.161902	0.0234174	0.103387
Zfp474	0.15886	0.0234242	0.103387
Mum1	-0.130484	0.0234522	0.103459
Cog6	-0.155625	0.0235237	0.103722
Mfi2	0.247633	0.0235875	0.103951
Swi5	0.166623	0.0236919	0.104358
Nosip	0.177219	0.0237326	0.104485
Suv420h2	0.327596	0.0237462	0.104493
4921507P07Rik	0.13916	0.0237932	0.104604
Zbtb18	-0.174507	0.0237952	0.104604
Ttbk2	-0.131638	0.0238343	0.104723
Adgrl3	-0.193348	0.0239012	0.104964
Mrpl47	0.185965	0.023962	0.105128
[truncated: 6,772 more rows]

## Sheet: Table B
Table B. Gene ontology analysis of differentially expressed genes in SC-mIR-17-92 KO testes. GOTERM_BP_DIRECT, biological porcess; GOTERM_CC_DIRECT, cellular component; GOTERM_MF_DIRECT, molecular function.
Category	Term	Gene count	Entrez genes (ID)	Fold enrichment	P-value	P adj (FDR)
GOTERM_BP_DIRECT	GO:0006810 (transport)	84	56473, 226747, 233726, 228960, 20539, 217265, 19386, 381290, 50797, 76184, 72416, 104831, 65114, 11987, 216131, 12724, 102607, 58226, 320615, 100310872, 22784, 76895, 22782, 217733, 106957, 260302, 72961, 66482, 244646, 71279, 329064, 20544, 67074, 271564, 11764, 20334, 231999, 329877, 17250, 227699, 103775, 80906, 76267, 16499, 21951, 74104, 13168, 21884, 54160, 269966, 16211, 29876, 228139, 110…	10.5131	1.63938e-56	3.84107e-53
GOTERM_BP_DIRECT	GO:0030154 (cell differentiation)	52	20539, 17210, 252868, 74090, 73316, 105782, 22632, 100504195, 22115, 93759, 75388, 65971, 73542, 20544, 223989, 17256, 83561, 104271, 93842, 268420, 23885, 19119, 213272, 14673, 71241, 214575, 22026, 18286, 21958, 70069, 17864, 20361, 19120, 12704, 330149, 224727, 57746, 210510, 71093, 80912, 71099, 11845, 20353, 83431, 57815, 67299, 110957, 53761, 12009, 15512, 269254, 71902	11.5231	1.29876e-36	1.5215e-33
GOTERM_BP_DIRECT	GO:0007275 (multicellular organism development)	50	101809, 67661, 226747, 20539, 17210, 252868, 244653, 74090, 105782, 100504195, 22115, 211651, 93759, 75388, 65971, 110521, 73542, 17256, 83561, 20729, 93842, 23885, 19119, 213272, 69890, 110350, 214575, 18286, 21958, 234594, 70069, 16973, 20361, 19120, 69232, 12704, 238386, 214899, 57746, 210510, 71093, 71099, 20353, 83431, 57815, 229841, 67299, 110957, 12009, 668158	12.2589	1.97475e-36	1.54228e-33
GOTERM_BP_DIRECT	GO:0016310 (phosphorylation)	35	56174, 231876, 245000, 332110, 106763, 12236, 78334, 211347, 232341, 12747, 15277, 12235, 12704, 56717, 269224, 12326, 217718, 216976, 13400, 22115, 75669, 18704, 333789, 80914, 237300, 71099, 12750, 18005, 381393, 73542, 75735, 77485, 216965, 104175, 227733	19.2614	6.88609e-32	4.03353e-29
GOTERM_BP_DIRECT	GO:0006351 (transcription, DNA-templated)	73	226747, 20384, 93760, 105246, 107503, 233863, 12914, 319944, 72416, 12421, 22632, 66075, 105689, 75605, 56531, 207165, 93759, 228536, 66935, 68925, 75753, 28015, 20588, 269704, 110521, 18426, 20586, 18021, 18949, 107932, 22608, 327987, 217127, 73503, 22596, 71241, 106143, 69890, 114741, 22026, 12648, 234594, 72672, 231329, 17864, 216154, 17119, 13875, 18626, 58206, 30841, 232232, 214899, 93871, 2…	4.3599	5.4937e-25	2.57435e-22
GOTERM_BP_DIRECT	GO:0006355 (regulation of transcription, DNA-templated)	73	226747, 20384, 93760, 105246, 107503, 12914, 319944, 72416, 12421, 22632, 66075, 105689, 75605, 17847, 56531, 207165, 93759, 228536, 66935, 75753, 20588, 269704, 110521, 18426, 20586, 18021, 56784, 18949, 243272, 107932, 22608, 327987, 217127, 23885, 73503, 71640, 22596, 71241, 106143, 69890, 114741, 22026, 12648, 234594, 72672, 15161, 17864, 216154, 17119, 13875, 18626, 58206, 30841, 232232, 214…	4.20938	4.07058e-24	1.58956e-21
GOTERM_BP_DIRECT	GO:0007049 (cell cycle)	36	226747, 21951, 26369, 12236, 66332, 18952, 15161, 12235, 12704, 12421, 73738, 68743, 17222, 217718, 211651, 242521, 73470, 12488, 71175, 14793, 51869, 208628, 18005, 11744, 72584, 11845, 108989, 22284, 229841, 74392, 20842, 12009, 20729, 53860, 320165, 233406	8.47856	4.26061e-21	1.42609e-18
GOTERM_BP_DIRECT	GO:0007283 (spermatogenesis)	48	214575, 22026, 53814, 13168, 18417, 18286, 21958, 229227, 70069, 252868, 381290, 19120, 78784, 12704, 73316, 22632, 30841, 330149, 224727, 100504195, 214899, 22115, 57746, 75388, 93759, 210510, 58186, 77980, 65971, 18426, 80912, 13209, 71099, 73542, 15194, 57815, 17256, 110957, 83561, 104271, 12009, 15512, 15204, 268420, 23885, 269254, 213272, 19119	5.28618	1.05581e-19	3.09221e-17
GOTERM_BP_DIRECT	GO:0006811 (ion transport)	19	22784, 80906, 217733, 22782, 16499, 106957, 72961, 232341, 244646, 329064, 381290, 94220, 20544, 29876, 228139, 12724, 58226, 11938, 11928	21.0031	5.32676e-18	1.38673e-15
GOTERM_BP_DIRECT	GO:0006468 (protein phosphorylation)	30	231876, 245000, 332110, 106763, 78334, 232341, 12236, 12747, 13001, 12235, 12704, 56717, 223649, 269224, 12326, 217718, 216976, 433486, 13400, 22115, 75669, 237300, 71099, 12750, 18005, 381393, 73542, 77485, 216965, 104175	7.63936	1.74971e-16	5.20695e-14
GOTERM_BP_DIRECT	GO:0016569 (covalent chromatin modification)	20	108829, 93762, 20588, 12648, 75560, 20586, 338523, 105246, 93760, 15161, 107932, 20729, 217127, 75605, 30841, 232232, 224727, 214899, 228536, 208043	14.9991	2.88792e-16	7.09433e-14
GOTERM_BP_DIRECT	GO:0007399 (nervous system development)	22	71093, 231876, 17999, 20588, 20539, 19268, 20586, 338523, 11845, 93760, 20353, 14586, 83431, 20361, 271564, 67299, 68585, 12704, 223649, 17755, 93842, 269254	10.3755	1.08784e-14	2.1243e-12
GOTERM_BP_DIRECT	GO:0015031 (protein transport)	34	226747, 21951, 233726, 228960, 54160, 50797, 19386, 269966, 16211, 104831, 65114, 59021, 102607, 74760, 330192, 320615, 260302, 666173, 76582, 103573, 66482, 11845, 108989, 233071, 67074, 54387, 271564, 338366, 11764, 20334, 56041, 329877, 108000, 227699	4.90911	3.66526e-13	6.60518e-11
GOTERM_BP_DIRECT	GO:0000122 (negative regulation of transcription from RNA polymerase II promoter)	44	106143, 67661, 69890, 332110, 20410, 229700, 234594, 93760, 15161, 12914, 66075, 22632, 17119, 13875, 12491, 56531, 207165, 30841, 18626, 68729, 214899, 56381, 93759, 66935, 20044, 17428, 229055, 75753, 71175, 17999, 18426, 110521, 20586, 103573, 108989, 56310, 19052, 107932, 22608, 52357, 216742, 73503, 17978, 22761	3.5422	3.96691e-12	6.63895e-10
GOTERM_BP_DIRECT	GO:0030030 (cell projection organization)	13	110350, 101565, 433956, 213081, 104831, 56717, 76779, 12009, 22084, 18536, 620631, 74682, 432516	17.7579	1.81195e-11	2.83027e-09
GOTERM_BP_DIRECT	GO:0051301 (cell division)	29	226747, 21951, 26369, 78334, 12236, 18952, 12235, 12704, 73738, 68743, 17222, 217718, 100310872, 242521, 73470, 12488, 14793, 208628, 11744, 18005, 11845, 108989, 22284, 229841, 74392, 20842, 53860, 320165, 233406	4.80582	4.12343e-11	6.03826e-09
GOTERM_BP_DIRECT	GO:0055114 (oxidation-reduction process)	24	56473, 66427, 76267, 108829, 105446, 26358, 69367, 338523, 75747, 15926, 98386, 14104, 110826, 74754, 75605, 20133, 67795, 268420, 30841, 214899, 213272, 67475, 20250, 13085	5.80978	7.18477e-11	9.90231e-09
GOTERM_BP_DIRECT	GO:0048511 (rhythmic process)	10	14583, 75605, 21973, 18626, 269254, 214899, 17978, 93759, 12234, 12914	26.935	1.94102e-10	2.52657e-08
GOTERM_BP_DIRECT	GO:0006974 (cellular response to DNA damage stimulus)	24	226151, 71175, 114741, 245000, 77065, 51869, 72584, 70790, 26430, 13194, 244666, 17688, 22632, 104271, 19714, 21973, 15204, 216965, 269254, 14897, 211651, 93759, 22596, 58186	5.33999	3.61262e-10	4.45494e-08
GOTERM_BP_DIRECT	GO:0060271 (cilium morphogenesis)	19	73692, 67661, 110350, 74453, 239591, 106633, 58251, 73668, 100039953, 236266, 213081, 104831, 76779, 101100, 12009, 18536, 620631, 100503572, 74682	7.08291	4.65814e-10	5.45701e-08
GOTERM_BP_DIRECT	GO:0007067 (mitotic nuclear division)	24	12488, 226747, 21951, 26369, 14793, 208628, 18005, 12236, 108989, 22284, 70675, 229841, 12235, 12704, 105988, 20842, 73738, 68743, 17222, 217718, 67300, 242521, 100310872, 73470	5.1657	6.73691e-10	7.51647e-08
GOTERM_BP_DIRECT	GO:0006417 (regulation of translation)	13	52846, 217980, 13209, 80912, 217351, 69674, 234594, 107508, 232164, 13690, 231659, 57746, 75388	11.6718	2.14344e-09	2.28276e-07
GOTERM_BP_DIRECT	GO:0098609 (cell-cell adhesion)	14	13209, 21872, 15926, 15161, 12914, 67160, 12340, 105782, 18810, 68743, 56041, 93842, 13690, 66691	9.8071	3.43288e-09	3.49706e-07
GOTERM_BP_DIRECT	GO:0051321 (meiotic cell cycle)	11	223989, 19052, 83561, 22026, 104271, 20729, 101706, 18005, 330149, 57746, 26972	14.8666	5.56349e-09	5.43136e-07
GOTERM_BP_DIRECT	GO:0051028 (mRNA transport)	11	72416, 226747, 21951, 53319, 103573, 108989, 15194, 227699, 19386, 269966, 54387	11.3098	7.24215e-08	6.78732e-06
GOTERM_BP_DIRECT	GO:0006629 (lipid metabolic process)	17	56473, 76267, 19247, 229227, 107476, 26565, 14104, 236266, 231086, 66350, 74754, 56442, 20652, 104112, 231510, 52858, 20250	5.73884	8.27097e-08	7.45339e-06
GOTERM_BP_DIRECT	GO:0008380 (RNA splicing)	16	56195, 67684, 20384, 66185, 216766, 66877, 18949, 78784, 22608, 67996, 320632, 69878, 192159, 106583, 66935, 81898	5.68739	2.4779e-07	2.15024e-05
GOTERM_BP_DIRECT	GO:0006812 (cation transport)	7	228139, 22784, 217733, 22782, 244646, 329064, 20544	24.3395	5.24489e-07	4.38875e-05
GOTERM_BP_DIRECT	GO:0042493 (response to drug)	14	27364, 27360, 245000, 21872, 268860, 103573, 13808, 20544, 11303, 218397, 17250, 14673, 22596, 11928	6.18323	6.8633e-07	5.54492e-05
GOTERM_BP_DIRECT	GO:0007507 (heart development)	17	73692, 67661, 110350, 71175, 19247, 20586, 106633, 18021, 21954, 18015, 69719, 12421, 11764, 22084, 13690, 108000, 22761	4.72194	1.0708e-06	8.3626e-05
GOTERM_BP_DIRECT	GO:0009790 (embryo development)	8	218397, 93762, 68795, 224727, 15194, 14897, 20544, 12235	13.0205	3.42087e-06	0.000258519
GOTERM_BP_DIRECT	GO:0007155 (cell adhesion)	15	65945, 20410, 18417, 19268, 16412, 13518, 240185, 12819, 18949, 21827, 16480, 74392, 12491, 23928, 64099	4.77301	4.86509e-06	0.000356153
GOTERM_BP_DIRECT	GO:0050982 (detection of mechanical stimulus)	6	16480, 19347, 320560, 244646, 329064, 18766	23.6584	6.29598e-06	0.000446916
GOTERM_BP_DIRECT	GO:0006397 (mRNA processing)	18	56195, 67684, 20384, 54194, 66185, 216766, 66877, 18949, 78784, 22608, 67996, 320632, 69878, 268420, 192159, 106583, 66935, 81898	3.8721	6.52605e-06	0.000449622
GOTERM_BP_DIRECT	GO:0007420 (brain development)	15	27364, 67661, 71175, 19247, 74104, 72961, 18952, 15194, 57815, 18015, 244653, 56717, 207165, 224727, 22596	4.60446	7.33688e-06	0.000491033
GOTERM_BP_DIRECT	GO:0008152 (metabolic process)	19	27364, 80914, 74419, 17156, 26358, 15277, 107476, 107508, 69719, 14866, 14104, 231086, 75612, 64580, 67078, 235339, 104112, 231510, 20133	3.65363	7.50845e-06	0.000488558
GOTERM_BP_DIRECT	GO:0043066 (negative regulation of apoptotic process)	24	11800, 623459, 20586, 360013, 17210, 16336, 15194, 107503, 20544, 13655, 236266, 13194, 60530, 12421, 22608, 74754, 29816, 11629, 224727, 269254, 108000, 93759, 17979, 68510	2.94591	1.17586e-05	0.000744336
GOTERM_BP_DIRECT	GO:0002376 (immune system process)	6	72049, 12326, 81702, 224727, 14133, 54387	19.7833	1.5043e-05	0.000927098
GOTERM_BP_DIRECT	GO:0006470 (protein dephosphorylation)	9	19052, 104570, 104831, 19247, 237860, 68606, 19268, 98432, 12234	8.33485	1.59954e-05	0.000960501
GOTERM_BP_DIRECT	GO:0032870 (cellular response to hormone stimulus)	6	381393, 433486, 11629, 58226, 17978, 17979	18.9658	1.8446e-05	0.0010799
GOTERM_BP_DIRECT	GO:0034765 (regulation of ion transmembrane transport)	5	80906, 16499, 12724, 58226, 29876	31.8731	1.99488e-05	0.00113937
GOTERM_BP_DIRECT	GO:0016567 (protein ubiquitination)	19	70611, 70797, 17999, 14793, 70675, 387524, 12234, 269016, 207304, 105689, 54197, 15204, 78309, 230904, 93759, 242521, 211007, 71902, 56631	3.19431	4.45403e-05	0.00248168
GOTERM_BP_DIRECT	GO:0042787 (protein ubiquitination involved in ubiquitin-dependent protein catabolic process)	15	269700, 70797, 17999, 23802, 72584, 70790, 217194, 13194, 207304, 83962, 66313, 54197, 69116, 15204, 14897	3.41294	0.0001778	0.00964208
GOTERM_BP_DIRECT	GO:0006281 (DNA repair)	19	226151, 114741, 245000, 72584, 70790, 13194, 17688, 244666, 56717, 22632, 104271, 19714, 15204, 269254, 216965, 14897, 211651, 22596, 58186	2.81669	0.000203738	0.0107915
GOTERM_BP_DIRECT	GO:0007165 (signal transduction)	23	381853, 94214, 69890, 233726, 110521, 19732, 11855, 13001, 18015, 21844, 233071, 16195, 218397, 270163, 381628, 12326, 22084, 18576, 436090, 225870, 14673, 71729, 66691	2.44564	0.000261368	0.0135181
GOTERM_BP_DIRECT	GO:0006631 (fatty acid metabolic process)	7	56473, 76267, 12491, 107476, 20250, 14104, 231086	7.99206	0.000280942	0.0142098
GOTERM_BP_DIRECT	GO:0007623 (circadian rhythm)	7	22187, 18626, 269254, 107503, 17978, 93759, 12234	7.80565	0.000316491	0.0156561
GOTERM_BP_DIRECT	GO:0007030 (Golgi organization)	13	12704, 110350, 217365, 69190, 59021, 107338, 56041, 67331, 360013, 15194, 98910, 67300, 70675	3.61878	0.000332257	0.0160901
GOTERM_BP_DIRECT	GO:0016055 (Wnt signaling pathway)	10	13194, 21951, 212398, 68339, 20729, 17847, 74493, 13001, 16973, 12234	4.54788	0.000434747	0.0205778
GOTERM_BP_DIRECT	GO:0007059 (chromosome segregation)	11	110957, 105988, 20842, 18005, 21973, 217718, 108000, 22284, 83431, 229841, 12235	4.10463	0.000434819	0.0201738
GOTERM_BP_DIRECT	GO:0001934 (positive regulation of protein phosphorylation)	9	56717, 12421, 218397, 332110, 15512, 216742, 11629, 20361, 93759	5.09969	0.000465312	0.021155
GOTERM_BP_DIRECT	GO:0010976 (positive regulation of neuron projection development)	8	56717, 16412, 269254, 107746, 21844, 93759, 77480, 100310872	5.78415	0.00054654	0.0243316
GOTERM_BP_DIRECT	GO:0045944 (positive regulation of transcription from RNA polymerase II promoter)	30	69890, 21951, 22026, 16973, 107503, 17864, 12914, 319944, 541463, 22632, 22084, 18626, 77044, 93759, 66935, 71175, 20588, 20586, 75871, 54194, 18021, 81000, 20544, 22608, 327987, 21973, 269254, 17978, 17979, 22761	2.01941	0.000593074	0.0258852
GOTERM_BP_DIRECT	GO:0045892 (negative regulation of transcription, DNA-templated)	19	71093, 69890, 71175, 110521, 20586, 21958, 73381, 107503, 12234, 68606, 75605, 18626, 108000, 17978, 228536, 93759, 22596, 56381, 66935	2.56605	0.000599	0.0256627
GOTERM_BP_DIRECT	GO:0003341 (cilium movement)	7	330355, 74453, 227058, 56087, 433956, 13424, 244653	6.72698	0.000692204	0.0290673
GOTERM_BP_DIRECT	GO:0045893 (positive regulation of transcription, DNA-templated)	20	71093, 93762, 20588, 20586, 338523, 16973, 18021, 93760, 107503, 225497, 12914, 12234, 216154, 327987, 12326, 207165, 214899, 68728, 56381, 71902	2.41082	0.00087124	0.035811
GOTERM_BP_DIRECT	GO:0021549 (cerebellum development)	5	73692, 22026, 56195, 268860, 20353	11.5902	0.000981383	0.0395562
GOTERM_BP_DIRECT	GO:0030261 (chromosome condensation)	4	19120, 21973, 70069, 19119	20.6744	0.000999192	0.0395795
GOTERM_BP_DIRECT	GO:0007286 (spermatid development)	12	214575, 18286, 239731, 12009, 15512, 21958, 22115, 18952, 19119, 54137, 26972, 236266	3.38975	0.0010361	0.0403309
GOTERM_BP_DIRECT	GO:0071805 (potassium ion transmembrane transport)	4	80906, 329064, 277973, 20544	19.8689	0.00112101	0.0428548
GOTERM_BP_DIRECT	GO:0006915 (apoptotic process)	15	11800, 52793, 12236, 17210, 234683, 15194, 21844, 29876, 12235, 68606, 29816, 224727, 216965, 98432, 93759	2.81647	0.00114463	0.0430368
GOTERM_BP_DIRECT	GO:0006508 (proteolysis)	11	56264, 215351, 105988, 329908, 53419, 215772, 17847, 71037, 12874, 70675, 22284	3.60827	0.00116446	0.0430758
GOTERM_BP_DIRECT	GO:0061024 (membrane organization)	5	57915, 74754, 29816, 66482, 228850	10.8658	0.00124564	0.0452967
GOTERM_BP_DIRECT	GO:0090630 (activation of GTPase activity)	9	57915, 105782, 218397, 56784, 98910, 228850, 21844, 83431, 67299	4.36286	0.00126027	0.0451173
GOTERM_BP_DIRECT	GO:0001932 (regulation of protein phosphorylation)	6	19052, 56717, 68339, 320404, 216742, 98432	7.49955	0.00135485	0.0476952
GOTERM_BP_DIRECT	GO:0002028 (regulation of sodium ion transport)	4	232341, 18626, 13400, 11928	18.4326	0.00139185	0.0482426
GOTERM_BP_DIRECT	GO:0014070 (response to organic cyclic compound)	5	76267, 107476, 15926, 20544, 319944	10.3934	0.00146531	0.0499872
GOTERM_CC_DIRECT		260	233726, 320404, 252868, 14586, 22671, 67160, 78455, 72416, 107358, 19347, 12724, 100534273, 58226, 64099, 20044, 22784, 22782, 17999, 72961, 20586, 20446, 68292, 22284, 18949, 12340, 231999, 15204, 18536, 232973, 14673, 67017, 72049, 65945, 21916, 232341, 11855, 234594, 239217, 231329, 216766, 20361, 269966, 12235, 12704, 240755, 66313, 20652, 381628, 13400, 12874, 330192, 242291, 68795, 11744, 5…	4.96298	9.69545e-111	5.25493e-108
GOTERM_CC_DIRECT		316	217365, 233726, 53814, 20384, 234683, 72750, 22671, 67160, 17688, 72416, 237898, 20637, 207165, 22115, 227058, 58226, 64099, 74682, 20044, 22784, 12488, 22782, 17999, 381393, 69674, 22284, 22682, 18949, 12340, 231999, 227449, 216742, 18536, 15204, 104175, 233406, 69926, 21916, 106763, 12236, 232341, 11855, 234594, 15926, 216766, 12234, 12235, 78784, 73192, 12704, 66313, 13400, 232232, 214899, 320…	2.67822	7.93734e-70	2.15102e-67
GOTERM_CC_DIRECT		282	217365, 233726, 53814, 320404, 20384, 59090, 22671, 67160, 17688, 72416, 78455, 20637, 207165, 22115, 58226, 77980, 71175, 20588, 17999, 100043597, 20586, 239731, 381393, 69674, 207932, 18949, 15204, 233406, 224291, 65945, 21916, 245000, 106763, 12236, 234594, 231329, 216766, 17864, 269966, 12234, 12235, 78784, 73192, 66313, 67996, 245884, 58206, 13400, 232232, 214899, 238386, 12874, 110962, 5638…	2.61074	9.74774e-58	1.76109e-55
GOTERM_CC_DIRECT		72	20740, 20742, 319565, 237860, 239591, 26369, 360013, 107503, 72416, 104831, 16480, 73738, 68743, 29816, 22084, 22115, 64099, 74682, 66935, 12488, 76895, 27360, 227613, 16573, 51869, 213081, 19052, 12340, 107932, 74392, 17755, 20729, 18536, 15204, 11629, 233406, 69926, 110350, 21916, 21951, 20410, 18286, 18952, 104570, 17118, 58186, 73470, 327954, 208628, 11744, 18005, 73668, 76448, 101565, 108989…	11.9536	8.30339e-52	1.12511e-49
GOTERM_CC_DIRECT		43	67661, 110350, 74453, 65945, 239591, 18286, 18952, 381290, 69719, 244653, 68585, 104831, 105782, 76779, 620631, 74682, 12488, 327954, 216618, 58251, 50884, 73668, 11845, 101565, 329064, 16412, 13518, 56876, 22284, 213081, 67299, 13417, 101100, 17755, 12009, 18536, 73728, 20133, 11629, 269254, 227733, 71729, 69926	23.5371	9.56429e-43	1.03677e-40
GOTERM_CC_DIRECT		40	20740, 226151, 76267, 228960, 20539, 19268, 107182, 234594, 381290, 76184, 218441, 110826, 17688, 11303, 20340, 76779, 68743, 29816, 12491, 22084, 224727, 12874, 11928, 13085, 80914, 66427, 13209, 103573, 69367, 66482, 329064, 26430, 338366, 22608, 53761, 12009, 230904, 67300, 20250, 226182	7.57358	1.15421e-21	1.04263e-19
GOTERM_CC_DIRECT		110	101809, 319565, 69296, 18417, 14586, 67929, 17688, 16480, 73738, 12724, 100534273, 58226, 64099, 381853, 22784, 12488, 22782, 17999, 66482, 329064, 213081, 14104, 56442, 329877, 93842, 232973, 71729, 22596, 233406, 80906, 65945, 74104, 239217, 20361, 29876, 12704, 59020, 66313, 13400, 232232, 77044, 12874, 330192, 11928, 50884, 11845, 20353, 56217, 94220, 56876, 233071, 104112, 53419, 277973, 225…	2.75556	1.49006e-21	1.15373e-19
GOTERM_CC_DIRECT		30	226747, 21951, 114741, 245000, 12236, 21958, 70069, 12235, 244666, 17688, 19120, 110962, 228536, 208043, 73470, 26972, 77065, 51869, 208628, 18005, 108989, 83431, 229841, 30932, 19052, 20842, 74493, 269254, 19119, 22596	11.7996	2.00265e-21	1.3568e-19
GOTERM_CC_DIRECT		33	54160, 50797, 67926, 29876, 104831, 227333, 68607, 29816, 67331, 102607, 22115, 75669, 68728, 18704, 22784, 76895, 72961, 12659, 16412, 15194, 20353, 13518, 100213, 230249, 11764, 53419, 12009, 329877, 78634, 98910, 67300, 54137, 75964	9.47339	9.87072e-21	5.94437e-19
GOTERM_CC_DIRECT		29	65945, 19247, 237860, 18417, 20410, 239217, 387524, 21844, 105782, 16480, 234353, 64099, 22784, 72961, 21872, 16412, 240185, 56217, 20353, 13518, 56876, 18949, 18810, 74392, 17755, 93842, 13138, 71729, 668158	8.39458	6.04529e-17	5.9952e-15
GOTERM_CC_DIRECT		24	20740, 12488, 20742, 16573, 13209, 21872, 16412, 15926, 15161, 67160, 14104, 68585, 12340, 18810, 16480, 105782, 68743, 56041, 13690, 13138, 53860, 231659, 12380, 66691	10.7093	2.60826e-16	1.09912e-14
GOTERM_CC_DIRECT		26	56195, 19268, 101706, 15161, 21844, 69719, 68585, 228139, 12704, 56717, 59021, 29816, 22084, 27364, 28015, 23802, 69367, 15194, 16195, 17755, 22187, 20133, 225870, 71729, 17978, 432516	7.44707	4.90054e-14	2.21134e-12
GOTERM_CC_DIRECT		37	20740, 20742, 19247, 381290, 18015, 387524, 12914, 16211, 69719, 68585, 83962, 68606, 22084, 12491, 11928, 12488, 100043597, 20588, 23802, 20586, 18005, 219181, 101565, 70790, 15194, 56217, 77480, 107932, 66176, 18536, 21973, 98732, 107746, 71729, 67300, 22596, 11938	4.61314	1.84899e-13	7.70695e-12
GOTERM_CC_DIRECT		63	231876, 217265, 228960, 360013, 50797, 17688, 81535, 64580, 20340, 216131, 269224, 237898, 22084, 19347, 18576, 52858, 18704, 11981, 100310872, 22782, 76895, 260302, 17999, 100043597, 20446, 15194, 14104, 11764, 20334, 231999, 74493, 227648, 110350, 65945, 17156, 21951, 245000, 74104, 56846, 54160, 100039953, 228139, 56717, 66350, 59021, 11303, 13875, 12491, 67331, 11928, 74277, 242291, 11845, 70…	2.92157	2.3253e-13	9.00036e-12
GOTERM_CC_DIRECT		91	107045, 231876, 233726, 217365, 22222, 19247, 68339, 228960, 20539, 320404, 17210, 59090, 50797, 223649, 65114, 12421, 16480, 218397, 105782, 68606, 216131, 69878, 22084, 19347, 18576, 58869, 333789, 93759, 12488, 65971, 17999, 217980, 277854, 16573, 18021, 228850, 15194, 67074, 100213, 19052, 83561, 67078, 17755, 22187, 329877, 11629, 67300, 71729, 12380, 227648, 71240, 21951, 78334, 232341, 152…	2.18011	7.74113e-12	2.79713e-10
GOTERM_CC_DIRECT		17	20742, 65945, 27360, 15194, 20353, 13518, 56876, 21844, 18015, 19052, 68585, 65114, 17755, 29816, 234353, 17978, 11928	10.9929	8.53534e-12	2.89136e-10
GOTERM_CC_DIRECT		53	56473, 217365, 67160, 231086, 68585, 81535, 73316, 18576, 52858, 223455, 13085, 22782, 106957, 23802, 329064, 15194, 20544, 68292, 56442, 20334, 20338, 12380, 76267, 65945, 17156, 74104, 56846, 11855, 16973, 56717, 66350, 59021, 20652, 12491, 231510, 67331, 13400, 67475, 210510, 11928, 69227, 13518, 70675, 338366, 14840, 230249, 237542, 74754, 54197, 56041, 230904, 11938, 20250	2.75634	1.88706e-10	6.0164e-09
GOTERM_CC_DIRECT		111	319565, 233726, 107182, 101706, 360013, 17210, 12914, 72416, 17688, 68743, 20637, 56531, 207165, 75502, 26972, 20588, 18021, 77134, 69207, 213081, 18949, 21973, 69724, 108000, 233406, 22596, 245000, 216766, 231329, 17864, 269966, 12235, 244666, 73192, 69232, 76779, 67996, 224727, 77044, 110962, 56381, 58186, 70439, 74895, 11744, 56217, 56876, 104112, 269254, 106583, 14897, 226182, 226747, 93762, …	1.82726	9.07618e-10	2.73294e-08
GOTERM_CC_DIRECT		21	327954, 67661, 110350, 74453, 239591, 18286, 106633, 58251, 73668, 101565, 329064, 213081, 104831, 13417, 76779, 101100, 12009, 20686, 620631, 74682, 69926	5.91285	1.05012e-09	2.99559e-08
GOTERM_CC_DIRECT		41	231876, 228960, 71089, 12236, 29876, 72416, 11303, 59021, 68606, 68607, 29816, 22084, 207165, 68729, 12874, 58869, 11981, 12488, 100043597, 17999, 277854, 23802, 16573, 16336, 16412, 70790, 13518, 20544, 21827, 18810, 22608, 20334, 17755, 56041, 53860, 74493, 11629, 107746, 108000, 17979, 11938	2.97665	3.65875e-09	9.91521e-08
GOTERM_CC_DIRECT		20	319565, 233726, 28015, 76582, 11744, 108989, 19386, 13518, 56876, 269966, 380664, 83431, 98386, 16211, 68585, 20133, 74493, 23885, 108000, 93759	5.58593	7.02686e-09	1.8136e-07
GOTERM_CC_DIRECT		20	23802, 101706, 69367, 15194, 56876, 15161, 18015, 56717, 16195, 22608, 17755, 22084, 12724, 93842, 207165, 58226, 225870, 71729, 17978, 58869	5.0734	3.14086e-08	7.73794e-07
GOTERM_CC_DIRECT		22	22784, 207209, 260302, 74104, 69440, 217265, 19268, 71279, 11845, 16412, 387524, 218441, 230249, 104831, 65114, 102607, 330192, 75669, 11981, 320615, 11928, 66691	4.5005	4.24393e-08	1.00009e-06
GOTERM_CC_DIRECT		24	94214, 56264, 65945, 52793, 16336, 76606, 14133, 70045, 26565, 67929, 12819, 72503, 21827, 66350, 22608, 53419, 67795, 23928, 13138, 114640, 78634, 50722, 71856, 54137	4.04437	6.14506e-08	1.38776e-06
GOTERM_CC_DIRECT		21	71093, 67684, 75560, 53319, 229700, 20384, 54194, 66185, 81000, 66877, 18949, 244666, 72289, 67996, 20637, 66625, 268420, 192159, 56531, 208043, 66935	4.20131	2.71112e-07	5.87769e-06
GOTERM_CC_DIRECT		13	19052, 226747, 21951, 208628, 18005, 12236, 108989, 108000, 83431, 229841, 73470, 30932, 12235	7.39158	3.08805e-07	6.43737e-06
GOTERM_CC_DIRECT		14	22784, 65945, 72961, 16412, 239217, 20353, 56876, 21844, 387524, 17755, 93842, 13138, 234353, 71729	5.85666	1.26016e-06	2.52962e-05
GOTERM_CC_DIRECT		5	330355, 327954, 110084, 227058, 56087	61.5354	1.38244e-06	2.67598e-05
GOTERM_CC_DIRECT		24	227648, 17156, 65945, 21951, 74104, 228960, 217265, 101706, 360013, 54160, 50797, 338366, 217664, 56717, 64580, 20340, 59021, 74754, 107338, 20334, 56041, 19347, 74493, 52858	3.26667	2.28288e-06	4.26653e-05
GOTERM_CC_DIRECT		10	18810, 12491, 13138, 16412, 58226, 381290, 13518, 67300, 20544, 11928	8.27591	4.6043e-06	8.31811e-05
GOTERM_CC_DIRECT		13	73192, 226747, 21951, 53319, 108989, 227699, 19386, 75669, 98386, 269966, 16211, 54387, 70699	5.17719	1.15474e-05	0.000201874
GOTERM_CC_DIRECT		13	73192, 17184, 226747, 22632, 101706, 54194, 23885, 108000, 106583, 56876, 81898, 69719, 29876	5.17719	1.15474e-05	0.000201874
GOTERM_CC_DIRECT		15	22784, 72961, 19268, 16573, 268860, 381290, 56876, 18015, 228139, 68585, 19052, 22187, 22084, 207165, 432516	4.41233	1.17402e-05	0.000198832
GOTERM_CC_DIRECT		21	226747, 319565, 22782, 103573, 108989, 19386, 56876, 269966, 98386, 16211, 54387, 70699, 237542, 22608, 12421, 218397, 12009, 18536, 13400, 98432, 68510	3.24895	1.22416e-05	0.00020104
GOTERM_CC_DIRECT		10	56195, 23802, 19268, 17755, 22084, 269254, 93759, 22284, 100310872, 432516	7.21209	1.37196e-05	0.000218684
GOTERM_CC_DIRECT		23	327954, 110350, 239591, 18286, 227613, 16573, 18005, 13518, 83431, 21844, 229841, 72416, 13417, 101100, 73738, 17755, 328108, 53860, 17978, 233406, 69926, 73470, 13424	2.95951	1.75917e-05	0.000272386
GOTERM_CC_DIRECT		13	12340, 12488, 105782, 16480, 27360, 14793, 21872, 13138, 16412, 240185, 21844, 18949, 29876	4.53774	4.13313e-05	0.000622085
GOTERM_CC_DIRECT		15	20740, 239591, 227290, 71089, 13518, 229841, 29876, 74392, 101100, 105689, 72972, 12009, 320165, 233406, 73470	3.92779	4.14187e-05	0.000606557
GOTERM_CC_DIRECT		12	67661, 327954, 13417, 71099, 106633, 58251, 20686, 18952, 252868, 433956, 213081, 236266	4.60587	8.01159e-05	0.0011421
GOTERM_CC_DIRECT		12	74392, 71089, 51869, 73738, 20729, 11744, 108000, 67300, 83431, 233406, 100310872, 73470	4.5329	9.2575e-05	0.00128579
GOTERM_CC_DIRECT		29	56473, 76267, 65945, 74104, 56846, 68585, 81535, 56717, 59021, 56299, 20652, 231510, 67331, 13400, 52858, 67475, 13085, 23802, 13518, 20544, 338366, 14840, 211548, 237542, 74754, 56442, 20334, 11938, 20250	2.28219	0.000113872	0.00154186
GOTERM_CC_DIRECT		13	226151, 226747, 71175, 108829, 17999, 20842, 81702, 54194, 26430, 228536, 93759, 81898, 58186	3.93007	0.0001591	0.00210118
GOTERM_CC_DIRECT		12	228139, 105689, 17755, 93842, 13690, 269254, 15194, 15161, 93759, 83431, 18015, 67299	3.92308	0.00031773	0.00409248
GOTERM_CC_DIRECT		12	228139, 59020, 11303, 66313, 17999, 22084, 12491, 13138, 16412, 20544, 11928, 432516	3.87329	0.000351111	0.00441663
GOTERM_CC_DIRECT		5	20740, 67661, 227613, 67300, 11928	15.0204	0.000372242	0.00457569
GOTERM_CC_DIRECT		7	226747, 208628, 12236, 18005, 83431, 73470, 12235	7.21793	0.000482441	0.00579528
GOTERM_CC_DIRECT		5	22782, 381290, 67300, 20544, 11928	13.4338	0.000566825	0.00665831
GOTERM_CC_DIRECT		8	228139, 244646, 16412, 16973, 329064, 436090, 239217, 58869	5.51927	0.000727623	0.00835881
GOTERM_CC_DIRECT		10	76413, 77485, 71099, 12009, 67331, 21884, 16412, 78634, 22115, 54137	4.22035	0.000748727	0.00842188
GOTERM_CC_DIRECT		12	226747, 208628, 12236, 103573, 18005, 108989, 108000, 269966, 83431, 229841, 73470, 12235	3.51631	0.00078366	0.00863415
GOTERM_CC_DIRECT		6	16480, 21872, 16412, 13518, 20544, 11928	8.35444	0.000841471	0.00908388
GOTERM_CC_DIRECT		8	104831, 227333, 68607, 15194, 98910, 13518, 67926, 230249	5.23526	0.000987	0.0104396
GOTERM_CC_DIRECT		15	19933, 66493, 103573, 77134, 233863, 107508, 72416, 83561, 22608, 320632, 69878, 20637, 192159, 20044, 210510	2.75532	0.00141846	0.0146863
GOTERM_CC_DIRECT		7	105782, 65945, 234353, 13138, 239217, 20353, 56876	5.57544	0.00182195	0.0184762
GOTERM_CC_DIRECT		8	27364, 110350, 21872, 12491, 101706, 18536, 22284, 29876	4.60355	0.00202578	0.0201478
GOTERM_CC_DIRECT		5	20740, 12340, 20742, 21916, 56876	9.44355	0.00208212	0.0203302
GOTERM_CC_DIRECT		3	18810, 16412, 13518	44.0215	0.00213175	0.0204425
GOTERM_CC_DIRECT		10	67661, 110350, 239591, 76779, 101100, 106633, 53860, 108000, 75669, 74682	3.57898	0.00227611	0.0214346
GOTERM_CC_DIRECT		4	12236, 108000, 229841, 12914	15.4149	0.00232204	0.02149
GOTERM_CC_DIRECT		5	53319, 108989, 19386, 269966, 58186	8.95585	0.00251683	0.022884
GOTERM_CC_DIRECT		11	11800, 56195, 320632, 69878, 20637, 192159, 106583, 81898, 66877, 18949, 231889	3.22328	0.0026582	0.0237577
GOTERM_CC_DIRECT		9	105782, 21872, 13138, 17250, 381290, 94220, 20544, 11928, 432516	3.80252	0.00293702	0.025796
GOTERM_CC_DIRECT		7	228139, 17755, 29816, 16412, 230904, 17978, 21844	5.01057	0.00307765	0.0265863
GOTERM_CC_DIRECT		5	228139, 19052, 13002, 67300, 69719	8.44069	0.00312377	0.0265574
GOTERM_CC_DIRECT		4	18286, 13209, 213272, 252868	12.8242	0.00390031	0.0325537
GOTERM_CC_DIRECT		14	20588, 20586, 73668, 93760, 70069, 12914, 231889, 17688, 107932, 22632, 17119, 17979, 93759, 226182	2.53141	0.00432155	0.0354688
GOTERM_CC_DIRECT		144	73692, 319565, 18417, 69296, 17210, 252868, 75202, 76184, 22671, 108934, 67358, 81535, 75483, 270163, 107358, 67356, 12724, 71037, 56531, 100534273, 227058, 69351, 58226, 223455, 75502, 22784, 381853, 22782, 72961, 20446, 329064, 18021, 68292, 56442, 93842, 235439, 67017, 103775, 72049, 76267, 17156, 65945, 74104, 229227, 100502590, 29876, 66313, 20652, 381628, 231510, 13400, 12874, 239029, 11928…	1.23505	0.00440709	0.0356216
GOTERM_CC_DIRECT		6	329877, 102607, 15194, 22628, 387524, 29876	5.63822	0.00462154	0.0367794
GOTERM_CC_DIRECT		43	233726, 19933, 11855, 19386, 21844, 16211, 29876, 68585, 17688, 81535, 73192, 12704, 66350, 59021, 68606, 269224, 12491, 100504491, 433486, 68729, 238505, 18704, 56631, 237300, 260302, 70054, 20588, 277854, 76582, 19732, 215772, 381393, 11845, 108989, 338366, 67299, 57915, 12009, 14673, 67300, 71640, 11938, 211007	1.56256	0.00500972	0.0392401
GOTERM_CC_DIRECT		4	83561, 13209, 57746, 210510	11.0585	0.00588745	0.0453238
GOTERM_MF_DIRECT		175	233726, 53814, 68339, 56195, 18417, 20384, 17210, 18015, 12914, 78455, 59001, 16480, 105689, 19347, 22084, 22115, 58226, 333789, 12488, 20588, 17999, 20586, 239731, 329064, 18021, 22284, 81000, 12340, 242602, 83561, 22608, 18536, 50722, 22596, 210376, 69926, 211007, 224291, 245000, 232341, 12236, 234594, 239217, 12234, 12704, 59020, 66313, 67996, 224727, 232232, 231659, 13400, 214899, 57746, 5638…	9.16353	2.49226e-113	1.93648e-110
GOTERM_MF_DIRECT		74	74419, 231876, 211347, 12914, 231086, 14583, 59001, 64580, 269224, 216976, 217718, 22115, 52858, 18704, 68925, 17999, 22214, 268860, 12750, 20446, 381393, 73542, 70790, 68292, 14104, 14866, 235339, 217127, 19714, 15204, 74493, 216965, 104175, 56174, 21951, 332110, 245000, 106763, 12236, 232341, 78334, 12747, 15277, 231329, 69719, 12235, 56717, 12704, 66313, 20652, 12326, 231510, 13400, 238505, 75…	15.0562	1.85064e-60	7.18973e-58
GOTERM_MF_DIRECT		119	107045, 56195, 71723, 20384, 360013, 76184, 17688, 102436, 78455, 270163, 20637, 22115, 75388, 20586, 231045, 381393, 77134, 73542, 81000, 69207, 21973, 104175, 14673, 22596, 69926, 56174, 74104, 332110, 245000, 106763, 76572, 319586, 232341, 12236, 70069, 12235, 12704, 78784, 59021, 67996, 13400, 56381, 11928, 73470, 80914, 327954, 237300, 75560, 70439, 71099, 217351, 18005, 11845, 57815, 110957…	4.34892	2.02318e-41	5.24002e-39
GOTERM_MF_DIRECT		127	217365, 26369, 22671, 12914, 78455, 68606, 105689, 270163, 232969, 75605, 58226, 22115, 223455, 56631, 26972, 66605, 269704, 18426, 268860, 73542, 26565, 213484, 22682, 75612, 83561, 227449, 21973, 15204, 69724, 14673, 211007, 80906, 17156, 233905, 231329, 15926, 214812, 244666, 12704, 58206, 68729, 13400, 238505, 214899, 12874, 77044, 11928, 239029, 58186, 108829, 71099, 242291, 68795, 18005, 22…	3.85549	4.06582e-39	7.89786e-37
GOTERM_MF_DIRECT		56	19247, 237860, 93762, 71723, 381290, 78455, 81535, 104831, 60530, 64580, 68606, 68607, 17847, 71037, 18576, 93759, 11981, 26972, 56264, 13209, 20586, 26565, 81000, 22284, 14104, 213484, 19052, 75612, 107932, 67078, 69724, 17250, 22596, 72831, 17156, 19268, 69719, 66350, 105988, 320632, 67331, 330149, 232232, 12874, 11928, 75560, 242291, 26430, 70675, 215351, 110957, 329908, 53419, 269254, 98432, …	7.08615	6.03066e-29	9.37165e-27
GOTERM_MF_DIRECT		25	20740, 226151, 12488, 20742, 217365, 277854, 19268, 20586, 50884, 16412, 83431, 16211, 231086, 29876, 19052, 68585, 59020, 72289, 218397, 12009, 17755, 12874, 17978, 17979, 58186	14.2794	8.53239e-20	1.10494e-17
GOTERM_MF_DIRECT		23	20740, 12488, 20742, 16573, 13209, 21872, 16412, 15926, 15161, 67160, 14104, 68585, 12340, 18810, 16480, 105782, 68743, 56041, 13690, 53860, 231659, 12380, 66691	14.3752	2.7293e-18	3.02952e-16
GOTERM_MF_DIRECT		22	20740, 20742, 319565, 21916, 237860, 27360, 76448, 16412, 13518, 21954, 12340, 18810, 17118, 270163, 17755, 68743, 29816, 13138, 11629, 64099, 22628, 432516	14.8152	9.12882e-18	8.86637e-16
GOTERM_MF_DIRECT		36	56174, 231876, 245000, 332110, 106763, 12236, 78334, 211347, 232341, 12747, 13001, 15277, 12235, 12704, 56717, 269224, 12326, 217718, 216976, 13400, 22115, 75669, 18704, 80914, 237300, 71099, 12750, 18005, 381393, 54194, 73542, 75735, 77485, 216965, 104175, 227733	6.39657	2.34631e-17	2.02565e-15
GOTERM_MF_DIRECT		73	226747, 237860, 93762, 93760, 107503, 233863, 12914, 72416, 17688, 59001, 22632, 75605, 26972, 230793, 229055, 68925, 75753, 20588, 100043597, 269704, 110521, 18426, 18021, 380664, 81000, 22682, 18949, 13194, 107932, 22608, 20729, 19714, 21973, 19119, 22596, 71241, 106143, 69890, 22026, 67684, 245000, 12648, 21958, 70069, 72672, 231329, 17864, 98386, 244666, 69232, 19120, 17119, 13875, 30841, 582…	2.7019	7.06593e-14	5.48639e-12
GOTERM_MF_DIRECT		17	19247, 13209, 21872, 103573, 13001, 16412, 234594, 56217, 21954, 16211, 19052, 56717, 320165, 106583, 22628, 93759, 11928	14.0324	2.14299e-13	1.51354e-11
GOTERM_MF_DIRECT		20	66482, 232341, 16412, 77134, 21954, 81000, 229841, 77480, 19052, 104831, 56717, 16480, 12421, 11764, 217718, 216965, 231659, 67300, 233406, 11928	9.30456	1.43654e-12	9.30145e-11
GOTERM_MF_DIRECT		19	71093, 67661, 20410, 20586, 13001, 18021, 15194, 12914, 107932, 22608, 218397, 18626, 207165, 232232, 108000, 77044, 17978, 93759, 22761	9.55511	3.77194e-12	2.25449e-10
GOTERM_MF_DIRECT		10	218397, 52357, 18626, 16412, 107503, 59090, 15194, 107476, 74760, 21844	26.9832	1.91534e-10	1.06302e-08
GOTERM_MF_DIRECT		28	107045, 22222, 239591, 19386, 107476, 387524, 69719, 107508, 102436, 269016, 66313, 105689, 68729, 223455, 56631, 58186, 269700, 17999, 23802, 68795, 70790, 207304, 101100, 54197, 69116, 235439, 14897, 211007	4.14969	2.14054e-09	1.1088e-07
GOTERM_MF_DIRECT		12	19052, 12488, 71175, 17999, 21872, 21973, 69674, 108000, 67300, 93759, 11938, 22596	11.9468	8.46622e-09	4.11141e-07
GOTERM_MF_DIRECT		15	20740, 22026, 17210, 16412, 56784, 228850, 13808, 19052, 59001, 227333, 16195, 29816, 22084, 21973, 98732	7.87765	1.26863e-08	5.79838e-07
GOTERM_MF_DIRECT		11	68265, 20740, 20742, 27360, 17118, 69116, 21872, 12326, 381290, 20544, 432516	13.4916	1.39282e-08	6.01233e-07
GOTERM_MF_DIRECT		19	27364, 71241, 71089, 268860, 17210, 108989, 13808, 13518, 15926, 14866, 14104, 227333, 105689, 12009, 29816, 22084, 21973, 68729, 108000	5.36742	3.21908e-08	1.31643e-06
GOTERM_MF_DIRECT		9	19052, 71093, 17428, 17119, 17210, 17978, 17979, 12234, 226182	18.5332	4.12639e-08	1.6031e-06
GOTERM_MF_DIRECT		9	20740, 80906, 71175, 18810, 20588, 20586, 66482, 11845, 17979	15.31	1.78726e-07	6.61284e-06
GOTERM_MF_DIRECT		13	78334, 16211, 69719, 14866, 19052, 69190, 74754, 15512, 21973, 74493, 223455, 93759, 11938	7.51305	2.58608e-07	9.13352e-06
GOTERM_MF_DIRECT		14	69440, 19732, 320560, 21844, 67299, 216742, 329877, 19347, 73728, 234353, 107746, 74760, 77980, 66691	6.68815	2.83675e-07	9.58323e-06
GOTERM_MF_DIRECT		13	26369, 16573, 101706, 13518, 21844, 18015, 83431, 229841, 107932, 72972, 17755, 233406, 73470	7.28701	3.56088e-07	1.15283e-05
GOTERM_MF_DIRECT		29	231876, 245000, 332110, 106763, 78334, 232341, 12236, 12747, 69719, 12235, 12704, 56717, 223649, 269224, 12326, 217718, 216976, 13400, 22115, 75669, 237300, 71099, 12750, 18005, 381393, 73542, 77485, 216965, 104175	3.05505	5.76593e-07	1.79204e-05
GOTERM_MF_DIRECT		5	19052, 218397, 20384, 18576, 93759	63.1059	1.24888e-06	3.73218e-05
GOTERM_MF_DIRECT		15	93762, 12648, 75560, 71723, 13209, 20586, 81000, 110957, 78455, 107932, 320632, 330149, 269254, 22596, 72831	5.31599	1.41849e-06	4.08201e-05
GOTERM_MF_DIRECT		46	93762, 56195, 71723, 76572, 319586, 229700, 81702, 20384, 233905, 78784, 22632, 142682, 67996, 319885, 320632, 20637, 58206, 192159, 330149, 57746, 75388, 208043, 56381, 229055, 75753, 269704, 110521, 18426, 13209, 75871, 217351, 77134, 13655, 223989, 110957, 13194, 17184, 107932, 22608, 19714, 227449, 69724, 106583, 71640, 22761, 72831	2.20697	1.60013e-06	4.44026e-05
GOTERM_MF_DIRECT		15	18417, 268860, 13001, 329064, 15194, 15161, 69719, 14104, 14866, 66313, 320632, 269254, 93759, 100310872, 58186	5.17079	1.9601e-06	5.25158e-05
GOTERM_MF_DIRECT		7	27364, 12704, 59020, 68339, 381290, 17978, 77480	18.0184	3.03794e-06	7.86798e-05
GOTERM_MF_DIRECT		20	330355, 327954, 110350, 74104, 93762, 217265, 20586, 76184, 81000, 229841, 17688, 13417, 11303, 110084, 17250, 227058, 56087, 69926, 73470, 13424	3.68068	3.60454e-06	9.03422e-05
GOTERM_MF_DIRECT		42	56195, 71723, 53319, 81702, 20384, 19386, 216766, 269966, 107508, 72416, 73192, 78784, 22632, 67996, 69878, 20637, 30841, 192159, 57746, 75388, 208043, 56381, 20044, 217980, 80912, 13209, 72181, 103573, 217351, 69674, 77134, 70790, 52670, 66877, 223989, 110957, 17184, 22608, 13690, 69724, 106583, 72831	2.18173	6.5278e-06	0.000158491
GOTERM_MF_DIRECT		6	66075, 12421, 52357, 219181, 234594, 230249	23.4754	6.54735e-06	0.000154149
GOTERM_MF_DIRECT		14	226151, 217365, 22214, 72584, 217194, 72416, 83962, 15204, 18626, 78309, 224727, 68729, 22596, 58186	4.9978	6.83623e-06	0.000156216
GOTERM_MF_DIRECT		29	12648, 81702, 13001, 107503, 231329, 15161, 12914, 319944, 17688, 68729, 214899, 110962, 228536, 17428, 71175, 20588, 75560, 20586, 18021, 108989, 26430, 22608, 20842, 21973, 20019, 17978, 17979, 81898, 72831	2.6729	7.08765e-06	0.000157334
GOTERM_MF_DIRECT		19	27364, 74419, 105446, 268860, 15277, 107476, 107508, 69719, 14104, 231086, 216154, 75612, 64580, 74754, 68606, 104112, 20133, 98432, 26972	3.61922	8.45265e-06	0.000182421
GOTERM_MF_DIRECT		6	108829, 75605, 338523, 30841, 268420, 214899	19.7272	1.52626e-05	0.000320467
GOTERM_MF_DIRECT		6	269016, 66075, 22084, 232341, 76448, 207393	18.3402	2.16952e-05	0.000443517
GOTERM_MF_DIRECT		4	20742, 18810, 67300, 11928	68.0446	2.81637e-05	0.000560957
GOTERM_MF_DIRECT		9	327954, 110350, 13417, 270163, 360013, 69926, 100310872, 13424, 432516	7.65502	2.92132e-05	0.000567314
GOTERM_MF_DIRECT		19	56473, 76267, 108829, 105446, 26358, 338523, 75747, 15926, 14104, 74754, 75605, 20133, 67795, 268420, 30841, 214899, 67475, 20250, 13085	3.27484	3.14335e-05	0.000595534
GOTERM_MF_DIRECT		29	231876, 245000, 332110, 106763, 78334, 232341, 12236, 12747, 12235, 12704, 56717, 223649, 269224, 12326, 217718, 216976, 433486, 13400, 22115, 75669, 237300, 71099, 12750, 18005, 381393, 73542, 77485, 216965, 104175	2.43747	3.62309e-05	0.00067006
GOTERM_MF_DIRECT		4	13138, 16412, 329064, 236266	57.9639	4.61632e-05	0.000833829
GOTERM_MF_DIRECT		6	73192, 233726, 76582, 103573, 19386, 16211	13.1884	0.000103933	0.00183378
GOTERM_MF_DIRECT		9	235339, 20652, 217127, 66176, 231510, 269252, 17979, 12914, 231086	6.35615	0.000106162	0.00183149
GOTERM_MF_DIRECT		5	27360, 17118, 21973, 50797, 22628	20.5925	0.000111043	0.001874
GOTERM_MF_DIRECT		5	19247, 218397, 19268, 22628, 21844	19.7604	0.000130249	0.00215109
GOTERM_MF_DIRECT		5	11744, 330192, 21954, 56876, 20544	19.5628	0.000135403	0.00218959
GOTERM_MF_DIRECT		102	107045, 320404, 71723, 107182, 360013, 76184, 102436, 78455, 17688, 270163, 22115, 333789, 26972, 100043597, 20586, 381393, 231045, 73542, 81000, 21973, 104175, 22596, 69926, 56174, 74104, 332110, 245000, 106763, 232341, 12236, 70069, 12235, 12704, 13400, 11928, 73470, 80914, 327954, 237300, 75560, 71099, 18005, 57815, 110957, 13417, 101100, 104112, 78309, 269254, 227733, 11938, 13424, 231876, 23…	1.43575	0.000167661	0.00265532
GOTERM_MF_DIRECT		8	11303, 218397, 13001, 16412, 15194, 114640, 15926, 17978	6.83418	0.000202342	0.00313978
GOTERM_MF_DIRECT		5	80906, 16499, 12724, 58226, 29876	15.7765	0.000308684	0.00469258
GOTERM_MF_DIRECT		7	104831, 19247, 237860, 67078, 68606, 19268, 11928	7.54489	0.000380186	0.00566582
GOTERM_MF_DIRECT		7	12340, 319565, 21916, 29816, 360013, 11629, 432516	7.11376	0.000516775	0.00754944
GOTERM_MF_DIRECT		3	110350, 76895, 13424	83.8407	0.000579402	0.0083047
GOTERM_MF_DIRECT		7	69440, 19347, 329877, 320560, 98732, 74760, 77980	6.95126	0.000583888	0.00821721
GOTERM_MF_DIRECT		6	19347, 320560, 244646, 329064, 58226, 18766	8.96008	0.000611194	0.00844704
GOTERM_MF_DIRECT		22	269700, 70797, 22222, 17999, 23802, 22214, 68795, 70790, 387524, 12234, 207304, 66313, 54197, 69116, 15204, 230904, 68729, 235439, 223455, 14897, 242521, 56631	2.32075	0.000716812	0.00972716
GOTERM_MF_DIRECT		4	17978, 93759, 17979, 231889	23.0151	0.000731828	0.00975963
GOTERM_MF_DIRECT		12	330355, 327954, 110350, 13417, 110084, 16573, 227058, 56087, 69926, 229841, 73470, 13424	3.40223	0.00100449	0.0131481
GOTERM_MF_DIRECT		5	22608, 20586, 15194, 93759, 12914	11.5075	0.0010078	0.0129727
GOTERM_MF_DIRECT		4	20742, 22608, 218397, 107508	18.6313	0.00135	0.0170604
GOTERM_MF_DIRECT		6	215351, 105988, 329908, 17847, 70675, 22284	7.42892	0.0014105	0.0175337
GOTERM_MF_DIRECT		8	69890, 22632, 75753, 17119, 18426, 56531, 22761, 12914	4.84528	0.00151788	0.0185604
GOTERM_MF_DIRECT		10	56264, 215351, 105988, 329908, 53419, 17847, 71037, 12874, 70675, 22284	3.72271	0.00173214	0.0208275
GOTERM_MF_DIRECT		4	66313, 22632, 233726, 12914	16.6492	0.00186371	0.0220524
GOTERM_MF_DIRECT		8	19052, 104831, 19247, 237860, 67078, 68606, 19268, 98432	4.5495	0.00215634	0.0250932
GOTERM_MF_DIRECT		4	216154, 327987, 14897, 17978	15.0483	0.00248471	0.0284388
GOTERM_MF_DIRECT		5	22632, 71175, 21973, 54194, 66935	8.46876	0.00307088	0.034533
GOTERM_MF_DIRECT		3	11303, 22084, 58869	34.5226	0.0034533	0.0382055
GOTERM_MF_DIRECT		7	57915, 76895, 19347, 98732, 98910, 58869, 100213	4.77975	0.00381838	0.0415762
GOTERM_MF_DIRECT		10	74090, 237542, 13168, 231999, 269224, 12491, 21884, 102607, 21844, 18015	3.29064	0.0038693	0.0415391
GOTERM_MF_DIRECT		6	114741, 21951, 233726, 93762, 20586, 93759	5.61612	0.00464256	0.0489776

## Sheet: Table C
Table C. Genes with significantly increased expression (P < 0.05) in Sertoli cells in comparison with the major cell types of the testis. Data obtained from Soumillon's et al. (2013). Ser, Sertoli cell; Sgonia, spermatogonia; Stids, spermatids; Szoa, spermatozoa; FDR, false discovery rate.
Gene ID	logFC.Ser.Sgonia	logFC.Ser.Scyte	logFC.Ser.Stids	logFC.Ser.Szoa	P-value	P adj (FDR)
Ifi27l2b	10.6162	10.1161	9.75431	12.1327	0	0
Wisp2	9.45172	7.1668	6.93629	13.8763	0	0
Cxcl14	8.07352	13.4409	11.1655	11.9151	0	0
Serpinb9b	7.80545	6.59452	4.08174	12.3445	0	0
Mmp12	7.69033	11.9841	11.9841	3.94004	0	0
Ppp1r3a	7.62709	4.84352	1.91391	11.9205	0	0
Hoxc13	7.51253	10.8781	10.8781	10.8781	0	0
Serpina3n	7.42218	5.99122	8.77733	12.1084	0	0
S100a4	7.22498	11.8935	10.7359	10.8587	0	0
Apol9b	7.0228	9.46149	10.4252	9.39433	0	0
Dpep2	6.65856	3.59523	3.61206	6.86526	0	0
Siglecg	6.65757	10.9515	10.9515	8.87868	0	0
S100b	6.63477	6.82066	4.24642	8.57629	0	0
Npy1r	6.59215	7.05434	12.1631	6.64255	0	0
Trdn	6.55027	2.66199	1.80474	6.88411	0	0
Gdf6	6.48359	7.86275	9.66199	9.72471	0	0
Tmem45a	5.94042	8.03052	11.5358	11.1375	0	0
Hist1h2bc	5.92118	6.5362	8.25056	2.93764	0	0
Nnmt	5.84517	5.4791	3.67558	14.4452	0	0
Apol6	5.81234	5.05361	7.79256	6.70851	0	0
Apol9a	5.72437	7.41131	10.7532	6.96333	0	0
Lynx1	5.67137	5.5074	8.45568	6.99432	0	0
Akr1c14	5.64722	8.33173	8.09747	9.51203	0	0
Sfrp2	5.64656	10.4445	9.28778	17.7884	0	0
Cdkn2a	5.63497	5.51967	6.43349	10.9875	0	0
Atp1a3	5.6133	4.90818	5.32629	5.94876	0	0
Clca3a1	5.51819	5.57033	4.17499	3.60105	0	0
Spp1	5.50375	13.4974	13.4655	12.8279	0	0
Msr1	5.48829	3.25901	0.771144	6.40755	0	0
Zbtb8b	5.4808	4.86168	8.873	5.43622	0	0
Tpm2	5.38869	10.2057	12.7344	14.0049	0	0
Clec5a	5.32377	7.90987	6.70421	3.94245	0	0
Pcolce2	5.26461	6.60354	4.03556	13.1323	0	0
Hotairm1	5.21787	6.91378	6.90325	6.08787	0	0
Ugt1a7c	5.06866	2.42099	6.18144	4.43607	0	0
Lyz2	5.03191	5.65199	5.10805	2.7967	0	0
Trem2	4.98063	7.00682	5.75017	2.91473	0	0
Lgals1	4.95584	6.62351	6.54348	12.1187	0	0
Apbb1ip	4.95273	4.75518	1.71196	4.828	0	0
Cyp11b1	4.93052	6.10937	5.49593	9.0258	0	0
Mgat3	4.92988	9.26065	7.96961	5.84206	0	0
Lmod1	4.89446	12.5864	9.83739	12.1385	0	0
Trnp1	4.88298	7.77903	7.681	12.607	0	0
Loxl3	4.87808	7.38236	8.29607	7.95124	0	0
Tstd3	4.87074	4.31575	2.13346	6.7955	0	0
C1rl	4.84909	3.01167	7.34191	4.618	0	0
Serpinb6b	4.84382	9.00462	13.8108	7.33125	0	0
A430105I19Rik	4.84064	8.69253	9.71892	5.28936	0	0
Car12	4.83426	5.74586	5.10032	3.11338	0	0
Gsta3	4.80244	2.71455	8.4929	3.46157	0	0
Sbsn	4.7672	7.54959	6.8718	6.26985	0	0
Paqr7	4.75095	1.08742	0.732392	2.85294	0	0
Hs6st2	4.73488	10.39	10.6737	17.2188	0	0
Hspb7	4.73336	0.897142	0.359294	6.99119	0	0
Fbln2	4.71975	9.91105	10.5661	11.8827	0	0
Cyp7b1	4.69733	8.60284	9.4248	5.13812	0	0
Cemip	4.66082	5.13574	2.53576	12.1513	0	0
Ctss	4.66041	6.36875	5.73084	1.07082	0	0
En1	4.66011	8.27122	7.2813	11.9922	0	0
Cdkn2b	4.65804	5.25335	5.36075	6.46149	0	0
Dhrs3	4.64929	4.37365	5.8036	3.41637	0	0
Clec12a	4.64728	6.18326	5.51203	3.47809	0	0
Col8a1	4.6439	8.77218	5.59926	14.8608	0	0
Cav3	4.64298	7.21818	9.09417	12.3266	0	0
Pirb	4.62641	5.65595	5.43896	1.40814	0	0
Col11a1	4.6005	9.16064	10.3498	14.3419	0	0
9030617O03Rik	4.56818	4.73254	4.59904	1.20585	0	0
Tmem37	4.56046	5.16998	4.25633	2.6652	0	0
Mrap	4.55141	2.48911	7.48502	9.82274	0	0
Hoxd10	4.52341	5.63053	7.53929	5.25066	0	0
2210011C24Rik	4.51611	1.10774	0.528313	6.70329	0	0
Vamp5	4.5068	0.743519	2.59102	7.06491	0	0
Fgfbp3	4.50491	7.95313	7.85532	4.02953	0	0
Rbp1	4.45805	6.90051	8.89228	7.49161	0	0
Tagln	4.45687	10.3221	10.1012	11.0905	0	0
Crlf1	4.45369	0.73697	0.201594	8.91425	0	0
Ephx1	4.44972	0.466848	6.52345	1.79189	0	0
Gyg	4.43843	7.42282	8.23204	5.79148	0	0
Myoz2	4.41389	5.73751	3.18598	5.06521	0	0
Klhl30	4.40164	5.47735	6.24943	8.63545	0	0
Pqlc3	4.40147	5.02308	7.50171	7.03596	0	0
Ccng1	4.39831	6.02343	7.24693	2.55129	0	0
Cela1	4.3745	5.8222	6.47191	2.28119	0	0
Frzb	4.36817	4.26277	4.31479	12.6943	0	0
Hebp2	4.3679	8.16579	7.52873	3.196	0	0
Ugt1a6a	4.32405	0.161012	5.33696	6.8671	0	0
Psrc1	4.31849	7.79168	6.82273	5.1487	0	0
Tbx18	4.31813	5.61029	5.38571	11.5635	0	0
Mxra8	4.30535	1.48413	1.63987	9.31553	0	0
Cmbl	4.30111	1.27155	5.07292	4.34019	0	0
Ctsk	4.296	7.26711	6.88967	8.7846	0	0
Tmem256	4.27586	5.44292	6.33381	4.01563	0	0
Ms4a4d	4.2732	7.07328	4.38721	11.5539	0	0
Nupr1	4.26709	7.26167	8.29276	4.44159	0	0
Smim11	4.25565	2.85283	3.01638	3.78087	0	0
Lox	4.25289	14.7006	11.6394	15.3122	0	0
Nlrp10	4.25062	5.79479	5.54649	1.31101	0	0
Rps15a-ps6	4.21552	3.45577	3.545	6.94754	0	0
Gulp1	4.2117	8.00587	9.00874	14.91	0	0
Cd302	4.19376	4.17317	5.29872	5.76229	0	0
Gas6	4.17612	6.495	8.20379	9.07611	0	0
Hoxd11	4.16553	8.35561	11.1817	11.1817	0	0
Bdnf	4.14274	5.64196	5.98321	8.974	0	0
Serpinb1a	4.13584	4.08654	7.6432	6.70657	0	0
Alox5ap	4.13259	5.91368	4.28105	4.04694	0	0
Fez1	4.10784	4.59355	2.27873	9.09385	0	0
Figf	4.09941	4.37547	8.87025	14.4301	0	0
Sh3kbp1	4.0929	4.70613	1.64801	6.49172	0	0
Avpr1a	4.09094	8.9184	6.26106	5.43632	0	0
Nxf3	4.0851	4.13352	3.85989	3.8924	0	0
Vgll3	4.08365	4.50323	2.59393	12.983	0	0
P4ha3	4.0568	7.80325	7.11625	13.5251	0	0
Bnip3	4.05096	3.29382	4.54961	4.35714	0	0
Ctla2a	4.05074	12.2456	13.8418	10.6209	0	0
Fam162a	4.03891	1.73313	1.47396	3.38996	0	0
Mnda	4.01677	6.44975	5.99518	6.81385	0	0
Tnfrsf11b	4.00547	12.844	9.93471	11.0711	0	0
Aplp1	4.00231	2.54559	3.20034	7.63958	0	0
Selm	3.99856	4.11836	3.93365	7.76176	0	0
Timp1	3.99526	8.96669	12.6072	10.5362	0	0
Prrx1	3.97893	9.1988	8.48038	13.6561	0	0
S100a1	3.97645	5.79132	8.13172	4.64426	0	0
C430002N11Rik	3.97509	10.971	10.971	7.56212	0	0
Mgarp	3.97102	3.59598	6.43601	11.7126	0	0
Trabd2b	3.96713	8.67881	6.28235	11.9345	0	0
Gabrb1	3.95519	5.99435	3.73284	7.16445	0	0
1600014C10Rik	3.95143	4.26814	6.52446	2.7805	0	0
Gpnmb	3.9513	7.8605	7.49608	0.105997	0	0
Timp3	3.94671	8.28413	11.1746	12.1526	0	0
Heph	3.92602	8.6592	10.4222	10.1265	0	0
Slc16a3	3.92313	0.912217	0.303528	5.60358	0	0
Srpx2	3.92303	5.69169	6.17312	12.1726	0	0
Zeb2os	3.91803	5.72417	6.49565	6.40257	0	0
Tmco1	3.90475	3.45196	3.51025	3.96404	0	0
5730409E04Rik	3.90096	5.92584	6.66917	2.40234	0	0
Fgf7	3.9004	4.92657	6.18509	7.52846	0	0
Map6	3.89718	4.35489	2.11022	9.08389	0	0
Def6	3.89222	5.18574	3.08505	0.518424	0	0
Lgals9	3.88384	5.42921	7.62005	4.94294	0	0
Xdh	3.87643	4.34393	5.28171	5.39191	0	0
Nrn1	3.86853	5.95992	4.06293	15.2824	0	0
Tyrobp	3.86824	5.17946	5.70585	1.75476	0	0
Pet100	3.85944	0.872813	0.979383	2.5857	0	0
Rab29	3.8478	5.2804	6.39201	2.23664	0	0
Bgn	3.84716	9.87766	7.84797	13.7272	0	0
Kif26b	3.83645	5.65828	4.85014	0.10575	0	0
Fkbp7	3.82672	3.53516	2.0087	6.5204	0	0
Tmem218	3.80112	0.324021	1.38411	2.07141	0	0
Snhg18	3.79951	5.94936	7.75108	6.25282	0	0
Aldh1a1	3.79068	3.77543	7.28542	3.00216	0	0
C1qc	3.7866	4.6086	4.14836	1.23386	0	0
Cox17	3.77442	1.45927	2.1549	3.06918	0	0
Pdlim2	3.77433	4.97635	7.16428	2.70727	0	0
Fah	3.77022	3.45571	5.09682	2.26952	0	0
Ccdc122	3.75321	2.09295	2.52456	3.83074	0	0
Trpc6	3.74816	9.12802	10.2052	9.62246	0	0
Idh1	3.73703	2.84536	4.96655	0.808766	0	0
Lilrb4a	3.73151	6.1111	5.77813	3.11763	0	0
Polr3k	3.72628	2.77554	3.0857	2.58517	0	0
Lhx9	3.7174	2.86643	4.23843	9.81534	0	0
C1qa	3.71031	4.06055	3.59745	0.984291	0	0
Optc	3.70064	6.75374	5.5504	1.14056	0	0
Xpa	3.69722	2.41291	3.31069	3.13519	0	0
Aga	3.68824	3.67057	5.09722	2.20295	0	0
Medag	3.67149	9.30773	7.57237	11.5854	0	0
Arhgap24	3.67041	4.85865	5.41305	1.24366	0	0
Copz2	3.66037	4.08278	6.79075	2.16092	0	0
Fcer1g	3.65979	5.48587	5.09323	1.95894	0	0
Wbscr17	3.65695	4.59698	1.86744	10.112	0	0
Cyp11a1	3.64117	1.09609	8.28656	15.4962	0	0
Nr2f1	3.62982	9.67108	8.73221	12.4971	0	0
Arx	3.62926	6.78947	7.32181	11.6579	0	0
Dbi	3.6096	3.85033	4.55876	1.34173	0	0
Havcr2	3.60876	6.27516	5.93537	1.90899	0	0
Serpinb6a	3.60773	3.1373	3.31531	8.23842	0	0
Ccl17	3.60591	7.58364	4.57607	6.00097	0	0
Mettl20	3.59629	3.20228	1.03091	1.51013	0	0
Acta2	3.59247	12.3642	10.695	10.4937	0	0
Grb14	3.58734	5.99503	8.5777	4.88681	0	0
Fn1	3.58397	8.88349	8.05557	8.96995	0	0
Srp14	3.5779	0.399999	1.36687	4.1169	0	0
Dmpk	3.57682	3.49235	4.50089	5.15547	0	0
Mmd	3.56663	8.5398	8.55246	7.1527	0	0
Erich1	3.56479	1.19144	2.29722	3.85003	0	0
Myl9	3.54962	8.64573	8.09207	13.9449	0	0
Rcan2	3.54142	5.9163	8.49336	7.30911	0	0
Atp6v1e1	3.53751	3.17819	5.22939	3.37365	0	0
Sec11c	3.531	3.0306	1.17761	1.8839	0	0
Fzd2	3.52859	8.96811	7.23692	5.54791	0	0
Coro6	3.52573	3.25034	3.76821	4.95521	0	0
Prss23	3.52388	7.63166	4.81722	10.8147	0	0
C1qtnf6	3.5227	6.43303	8.15593	10.3657	0	0
3110040N11Rik	3.52177	1.10532	2.93855	1.69528	0	0
Porcn	3.52057	4.46264	5.23921	3.45318	0	0
Crtap	3.51752	3.81086	3.9091	5.96043	0	0
Pfkl	3.51423	6.06208	6.34055	2.35177	0	0
Plscr4	3.51163	5.16222	6.90423	8.73065	0	0
Itgb2	3.51077	4.72546	4.61584	2.68277	0	0
Sparc	3.51061	7.68016	8.86268	13.7207	0	0
Gm14420	3.50908	6.9548	8.37567	0.590954	0	0
Spcs1	3.50708	0.681823	0.192051	4.07146	0	0
Tspan17	3.50336	4.3834	3.85969	3.27938	0	0
Bmper	3.4953	9.24962	8.48121	12.4077	0	0
Nt5e	3.49314	7.98828	9.03922	6.30941	0	0
C1qb	3.49191	4.16925	2.61627	1.17242	0	0
Fibin	3.48855	9.04536	9.5339	12.7661	0	0
Ift20	3.48652	0.98463	2.30778	2.70209	0	0
Tuba1a	3.4801	7.48184	7.1058	4.17823	0	0
Fabp5	3.46174	7.48843	8.63931	7.10548	0	0
Cox20	3.4607	1.42633	1.66368	2.14574	0	0
S100a13	3.45771	5.81524	3.91387	5.04449	0	0
Cyb5a	3.45464	3.02309	5.1089	1.99597	0	0
Mgmt	3.44577	4.87194	3.40206	5.78774	0	0
Defb36	3.44232	4.71452	3.59376	12.5946	0	0
St6galnac6	3.43768	3.7034	4.22568	3.94413	0	0
Msrb1	3.429	4.52883	6.90491	1.68655	0	0
4632428N05Rik	3.42553	5.50372	3.22104	2.63429	0	0
Smim4	3.42492	3.09849	3.7773	2.88039	0	0
Synpo	3.41643	5.69828	5.69119	4.84691	0	0
Ghdc	3.41124	3.10401	5.27527	0.925663	0	0
Cpxm1	3.41083	4.40634	3.31929	8.69757	0	0
Gpr176	3.41081	9.02452	11.1264	10.6144	0	0
Nexn	3.40952	6.63706	4.40824	8.17358	0	0
Rom1	3.39755	0.0574907	0.214922	3.30372	0	0
Wipi1	3.39187	3.11535	1.71376	2.80165	0	0
Bola3	3.39117	0.207439	0.181712	2.55618	0	0
Wbp5	3.38809	5.38393	7.86651	5.17392	0	0
Akr1b8	3.37403	4.12292	5.50988	7.49583	0	0
Pmp22	3.36179	6.92057	6.3159	6.58576	0	0
Mfap5	3.36139	3.07755	3.23672	11.0117	0	0
Akr1cl	3.35863	1.13786	6.40415	1.94331	0	0
Timp2	3.35773	4.10538	5.04034	8.25251	0	0
Rnase4	3.35335	5.63918	6.14535	5.66268	0	0
B130024G19Rik	3.34994	6.92584	8.8164	1.2369	0	0
Mmp3	3.34513	9.90774	9.54631	11.9244	0	0
Ikbip	3.34329	5.80752	6.39693	5.04571	0	0
E130311K13Rik	3.34158	2.4102	3.75203	2.56773	0	0
Gm14403	3.33729	8.23892	7.50052	1.35503	0	0
Tmem159	3.33296	3.42676	4.82709	1.73939	0	0
Itgb5	3.33102	5.99734	7.06946	2.60165	0	0
Tlcd2	3.32149	4.68465	3.22951	2.48299	0	0
Prss35	3.30028	7.06704	8.25739	17.1127	0	0
Il11ra1	3.29868	2.89959	4.93604	1.79429	0	0
Casp12	3.27847	6.83007	7.27382	9.66143	0	0
Fam212b	3.27652	7.53374	4.2667	3.41705	0	0
Ccdc34	3.26702	0.373073	0.807259	4.8696	0	0
Arxes2	3.26495	4.4888	5.66458	3.68019	0	0
Pdzrn3	3.25256	8.55864	7.27936	8.681	0	0
Olfr1033	3.24349	5.8188	6.21651	6.37588	0	0
Commd3	3.231	2.25046	0.961624	2.20206	0	0
Lilr4b	3.22397	5.5251	5.20733	3.56503	0	0
Erlec1	3.218	1.22841	1.31735	2.27681	0	0
Ctsz	3.21681	5.9296	6.80883	4.41984	0	0
Ndufv3	3.21261	1.9511	2.47336	2.27193	0	0
Pon3	3.2105	1.57115	6.79958	5.85202	0	0
Etfb	3.20692	2.63298	0.814658	1.34424	0	0
Sumf1	3.20448	5.67647	5.44384	1.49667	0	0
Dlg3	3.2004	4.3338	2.49319	1.17759	0	0
Pla1a	3.19973	4.74721	2.65773	8.8837	0	0
Col5a2	3.19637	10.5262	9.79974	14.1404	0	0
Ms4a7	3.19377	5.58292	5.4446	1.14727	0	0
Atp6v1d	3.1935	0.124812	0.989536	2.38355	0	0
H2-T23	3.19294	4.65614	6.75774	0.730877	0	0
Lama1	3.19237	6.26624	6.61587	1.53628	0	0
Aebp1	3.19219	6.08988	7.78929	8.34425	0	0
Ebpl	3.19094	3.487	4.30097	4.15337	0	0
Med30	3.19069	2.12095	1.92607	3.15982	0	0
Tbca	3.18966	1.63335	1.85034	4.97131	0	0
Ankrd44	3.18791	2.4336	2.75823	3.9592	0	0
Rab13	3.18669	3.31197	3.69197	2.5556	0	0
Cyp2d22	3.183	2.38293	4.00583	4.11829	0	0
Nt5c	3.18294	1.5835	1.38557	2.75041	0	0
Efemp2	3.17417	5.21695	5.77418	7.39245	0	0
Cald1	3.17395	9.81137	9.16654	13.9321	0	0
Ggct	3.17249	0.67895	1.08451	2.70265	0	0
Ggh	3.16559	2.3535	2.37504	2.00649	0	0
2200002D01Rik	3.1654	7.33871	8.03801	8.42016	0	0
Cd72	3.15891	5.13502	5.52446	0.624002	0	0
Phlda3	3.15153	7.71392	8.63456	6.97967	0	0
Tma7	3.15064	1.15138	0.902261	3.21553	0	0
Tgfb3	3.14985	6.55114	5.06367	7.92112	0	0
Ccdc109b	3.14291	2.75613	4.28851	0.661962	0	0
Prelp	3.14055	6.86447	4.19557	2.96674	0	0
Tnfsf12	3.13979	5.50198	5.49136	4.58168	0	0
Anapc15	3.13718	1.88669	2.87039	3.00462	0	0
C2	3.13537	1.97601	4.52387	7.22581	0	0
AA414768	3.13191	7.52525	7.37434	5.02884	0	0
Ostm1	3.12793	4.203	5.9944	1.66355	0	0
Rcn3	3.12253	5.629	7.49767	11.3361	0	0
Maoa	3.11994	6.00695	3.88061	4.01839	0	0
Cnrip1	3.1082	7.34168	8.77451	9.93366	0	0
Loxl2	3.10488	10.462	10.8445	12.5234	0	0
Tpi1	3.10159	1.55604	0.384306	2.69648	0	0
Chac2	3.0987	1.72281	2.79431	3.39747	0	0
Csgalnact1	3.08897	5.51584	3.02829	9.00478	0	0
Dap	3.08721	0.758568	1.40679	1.48204	0	0
Atp5k	3.08675	1.64053	2.34092	3.13791	0	0
Pla2g15	3.08125	3.77733	4.87299	1.43716	0	0
Impact	3.07617	5.38361	6.00078	0.713701	0	0
Acot13	3.07359	4.59166	5.67834	2.81742	0	0
Skap2	3.06507	1.40753	4.00664	2.43718	0	0
Tssc4	3.06469	2.6017	3.47701	3.62066	0	0
Gabra4	3.06204	9.15317	8.03552	7.75856	0	0
Pvt1	3.05893	1.7147	0.83747	3.46603	0	0
Fam124a	3.05649	4.41974	2.0303	8.50797	0	0
Lmcd1	3.05179	5.10747	8.2059	10.5931	0	0
Scn1b	3.05121	7.27716	7.3926	5.83666	0	0
Hyi	3.04934	4.66239	6.07735	2.45081	0	0
1700019B21Rik	3.04557	2.78429	2.03464	11.804	0	0
Tmem160	3.04309	5.56997	8.20627	3.26601	0	0
Creld1	3.04011	4.06843	5.35251	1.64317	0	0
Dcaf12l1	3.03321	6.16939	5.57063	6.17947	0	0
Sgsh	3.0322	2.93696	2.18159	0.608353	0	0
Homer3	3.02801	6.02868	5.30951	5.56535	0	0
Vti1b	3.02248	1.87564	2.53929	2.2422	0	0
Tmem86a	3.01514	3.45223	3.88246	6.12724	0	0
Psma4	3.00331	2.58425	2.88257	4.1334	0	0
Gng10	3.00259	0.240182	1.65937	3.67252	0	0
Chst12	3.00032	4.9129	5.80072	4.92031	0	0
Znhit6	2.99466	2.76537	3.27386	4.82649	0	0
Slc25a4	2.98308	5.62073	6.78314	4.92678	0	0
Hmgn3	2.981	3.3058	3.65721	4.92862	0	0
Lyrm5	2.97902	2.70262	3.48874	1.95182	0	0
Ifi204	2.97419	4.93329	3.87802	4.23379	0	0
Sharpin	2.97099	0.868114	0.996283	0.962399	0	0
Hrsp12	2.95964	4.89319	6.15697	0.677815	0	0
Zfp937	2.95828	5.57424	4.91744	0.931879	0	0
Irgm1	2.95244	4.98117	8.37886	3.25091	0	0
Mgst1	2.94818	3.10496	6.91769	6.99241	0	0
Ndufb3	2.94766	1.72917	2.63749	3.06114	0	0
Parp3	2.9369	4.76855	3.03113	2.04847	0	0
Calr	2.9363	1.56621	1.7088	2.74932	0	0
Hes6	2.93015	3.44009	4.79645	2.99911	0	0
Smim1	2.92098	4.13603	3.92289	1.29004	0	0
Shc4	2.91069	1.99743	2.03872	5.70376	0	0
Fap	2.91048	7.95904	7.22074	3.1752	0	0
BC031181	2.90926	1.93279	2.66891	2.68878	0	0
Layn	2.90737	8.60469	8.49209	11.162	0	0
Wls	2.90684	7.79256	9.25688	2.1465	0	0
Mrpl33	2.90566	2.08695	2.95735	2.46445	0	0
Tmed3	2.90565	1.7397	3.17578	0.785833	0	0
Dok1	2.9053	6.38373	6.9149	4.47891	0	0
Acyp2	2.90506	0.714095	0.889996	4.88631	0	0
Tceal8	2.90398	5.28682	7.09213	3.57328	0	0
Ifi27	2.90267	2.99249	4.13028	5.25184	0	0
Gdf11	2.90264	4.85388	4.67966	7.66334	0	0
Ufsp2	2.90008	0.382712	2.05077	1.83636	0	0
Il1rap	2.89721	6.83626	5.06049	4.11013	0	0
Gpx7	2.89545	5.72643	6.87165	6.52839	0	0
Uqcr11	2.89243	1.738	2.45455	2.09044	0	0
Cmc1	2.87592	3.22491	2.57616	2.25951	0	0
Camk1	2.87212	6.50809	7.12903	2.5274	0	0
Igfbp7	2.86751	5.34031	7.4272	10.7763	0	0
Mmp11	2.86512	8.10983	8.89561	6.7266	0	0
Cnn1	2.86262	9.70216	7.96729	10.9535	0	0
Crabp2	2.86137	6.52547	6.177	1.93292	0	0
Atpif1	2.85974	0.973896	0.729041	2.48204	0	0
Cyb5r3	2.85828	3.61813	4.84747	3.74883	0	0
Hspa12a	2.85735	1.25557	2.10673	4.41269	0	0
Lhfp	2.85631	7.21225	6.31436	11.2259	0	0
Ssr4	2.8525	4.02968	5.68367	1.30137	0	0
Mmgt2	2.84809	5.16617	6.4867	1.21569	0	0
Vkorc1	2.84027	4.23253	4.72552	2.20699	0	0
Ptgr2	2.83392	1.22993	1.8591	0.903826	0	0
Sep15	2.83196	2.06951	1.84079	3.62345	0	0
Romo1	2.83167	3.00354	3.36121	2.51485	0	0
Tmsb4x	2.83067	8.34163	6.51588	3.50405	0	0
Dse	2.82521	7.60064	6.58949	6.76352	0	0
Adora2b	2.82451	6.82357	5.32451	7.38078	0	0
Dnm3os	2.82034	6.41872	7.5749	9.79717	0	0
Snx31	2.81804	5.95161	3.0877	0.666436	0	0
Trf	2.81753	4.19297	4.73653	2.76448	0	0
Srek1ip1	2.80966	1.35106	1.26605	3.2405	0	0
Plgrkt	2.8087	4.68079	6.11364	0.645449	0	0
Pter	2.80849	4.57118	8.44798	3.86352	0	0
Ostf1	2.80825	5.24311	5.80459	2.23052	0	0
Hexa	2.80522	0.322903	0.441812	3.71569	0	0
Serpinb9	2.80183	5.00211	3.4489	3.3597	0	0
Ecm1	2.79757	3.5927	5.18821	4.97545	0	0
Tspo	2.79469	4.74763	6.13379	3.79608	0	0
Hoxd9	2.78886	4.61647	6.6395	0.726741	0	0
Snta1	2.78457	2.38257	2.5891	5.3809	0	0
Mrpl18	2.78066	1.0444	0.70553	3.21396	0	0
Ano4	2.77905	5.44113	4.70295	0.515065	0	0
Slc35a1	2.77792	4.7167	4.95844	2.1739	0	0
Ctsb	2.77785	4.30777	6.83865	2.66035	0	0
Fam114a1	2.77493	4.60513	6.11706	2.36952	0	0
Smdt1	2.77477	1.59773	2.70248	2.08006	0	0
Tlr13	2.77337	7.1678	6.07643	3.02556	0	0
Chmp3	2.77111	2.1662	2.66437	2.78545	0	0
Serf2	2.77089	1.67381	1.73013	2.33674	0	0
Lgals3bp	2.76915	2.42757	4.53018	2.85067	0	0
Hspb11	2.76819	0.0101143	0.463981	4.34162	0	0
Aldh1b1	2.76585	0.63071	3.76835	7.48379	0	0
Mxra7	2.76263	6.70305	6.25611	7.26311	0	0
Tmem176a	2.76207	1.93729	6.97048	0.92991	0	0
Arl6ip4	2.76038	1.12385	2.17923	2.7785	0	0
Nedd8	2.75875	1.82547	2.20672	3.50532	0	0
Rrm2	2.7566	2.20951	1.62089	3.11278	0	0
Ebp	2.74803	3.25744	4.79742	1.64825	0	0
Atox1	2.74778	1.08524	1.83892	0.973235	0	0
Commd5	2.74678	1.05037	1.23498	2.35858	0	0
Lage3	2.74516	4.96984	5.6446	1.24505	0	0
S100a6	2.74246	11.4688	9.88021	10.9077	0	0
Twist1	2.73996	4.9919	6.09394	9.76513	0	0
Shfm1	2.73649	2.16768	1.59728	4.65786	0	0
Atp6v0e	2.73535	3.33923	3.9142	1.83023	0	0
Scx	2.73278	6.12885	5.39907	5.35246	0	0
Lamtor4	2.73017	2.85522	4.11207	1.48506	0	0
Lrp11	2.72734	1.16291	1.75854	2.68933	0	0
Chmp5	2.72608	3.49077	2.53403	2.21144	0	0
Kctd17	2.714	4.37705	6.84805	4.85703	0	0
Rab3d	2.71146	3.23459	2.69225	1.21219	0	0
Cox14	2.7111	2.26591	3.76653	2.21694	0	0
Tmem38a	2.70735	5.09201	5.33987	2.16477	0	0
Cd59a	2.70601	3.56659	3.35217	3.52675	0	0
Eva1b	2.70201	5.35874	7.67695	5.88708	0	0
Uqcrb	2.70075	1.90341	2.50879	3.84959	0	0
Cacnb2	2.69967	4.51289	4.74742	1.78135	0	0
2210013O21Rik	2.69734	5.32576	6.78851	1.21837	0	0
Ebf1	2.69701	4.57441	5.07888	13.1754	0	0
Dynlt3	2.69352	5.11797	4.52569	2.3064	0	0
Kcnmb1	2.68933	6.88298	6.44457	8.01301	0	0
1700021F05Rik	2.68922	0.865333	0.803309	3.11019	0	0
Fam92a	2.68857	0.935209	0.500739	3.86921	0	0
Cwc15	2.68759	1.15184	1.76332	3.93352	0	0
Rps27l	2.686	2.02139	2.20801	3.52521	0	0
Gas5	2.68461	3.28321	3.83244	2.9837	0	0
Fam198b	2.67638	6.71109	3.87815	7.19016	0	0
Kdelr3	2.66816	6.73738	7.91593	5.38898	0	0
Lamtor2	2.66687	1.69772	2.14364	0.894183	0	0
Pea15a	2.66624	6.30526	5.53018	2.37045	0	0
Decr1	2.66223	2.11957	3.52027	1.62981	0	0
Leprot	2.6609	5.57761	6.2709	3.45522	0	0
Ctsd	2.66058	4.79728	6.03674	0.817352	0	0
Acaa2	2.65755	2.47005	4.91013	4.83971	0	0
Praf2	2.65626	7.9784	5.91612	1.68061	0	0
P4ha2	2.65353	5.62973	3.21026	0.893926	0	0
Aqp5	2.65033	5.13901	8.61497	8.98321	0	0
Cd53	2.63818	4.97492	4.14087	2.46987	0	0
Tfpi	2.63688	4.99649	6.67628	6.6708	0	0
Slit3	2.6314	7.74624	5.54409	11.4059	0	0
Fkbp11	2.62788	7.86523	7.17452	4.64049	0	0
Erp29	2.62333	0.581204	0.491545	2.84916	0	0
Tnfrsf23	2.62183	7.08132	6.39365	7.85084	0	0
Snai2	2.61842	1.66513	1.55048	7.2368	0	0
H6pd	2.61393	3.52527	6.33753	0.885597	0	0
Clta	2.61383	4.65686	5.93524	3.75802	0	0
Trp53inp1	2.61196	2.6713	4.84725	2.34509	0	0
Ifi47	2.61102	5.78064	8.41737	3.28655	0	0
Ndufa6	2.60672	1.14004	1.09539	2.12278	0	0
Pcolce	2.6053	2.93534	3.87137	6.35835	0	0
Blvrb	2.60395	4.0399	5.54783	2.72175	0	0
Serpine1	2.60299	9.53237	9.43624	9.73866	0	0
Zcrb1	2.60138	1.64844	2.19994	3.21718	0	0
Ptms	2.59824	5.9911	6.23602	6.16445	0	0
Apobr	2.59216	6.30132	7.67681	3.68636	0	0
Ccdc80	2.59174	10.8732	8.67766	11.44	0	0
Fundc1	2.59138	4.98941	6.2861	2.15485	0	0
Clec2d	2.58421	5.23092	7.78798	2.06179	0	0
Palm3	2.58293	3.79986	4.13798	6.14196	0	0
Cpped1	2.58173	2.97105	3.3266	2.42306	0	0
Npc2	2.57978	2.81335	3.33859	2.18122	0	0
Nat2	2.57968	3.18373	5.70412	1.14301	0	0
Ankmy2	2.57865	4.83332	6.7124	0.491991	0	0
Prkg2	2.57624	9.53644	9.79197	7.93949	0	0
Mpv17l2	2.57618	3.27519	4.5314	0.576282	0	0
Folr1	2.57486	2.85642	7.03625	1.91109	0	0
Bfar	2.57314	2.09212	2.83405	1.84047	0	0
Zdhhc24	2.57209	2.07459	3.92551	0.189075	0	0
Aes	2.57005	4.00887	5.6302	2.26956	0	0
Vps25	2.5693	2.08229	3.52279	1.88512	0	0
Npr3	2.56607	3.07745	3.07564	4.15335	0	0
Trmt2b	2.56604	3.49774	5.64347	1.05026	0	0
Lxn	2.56143	2.0883	1.9212	4.07183	0	0
Renbp	2.56068	6.9373	6.17448	3.64139	0	0
Npdc1	2.56048	2.70803	4.38245	0.989098	0	0
Pigk	2.56014	0.556499	1.47434	1.45791	0	0
Ndrg2	2.55874	3.32586	5.17453	9.92527	0	0
Ndufb7	2.55771	0.846157	0.989886	2.50276	0	0
Frrs1	2.55726	8.33747	9.05276	2.76814	0	0
Lamtor1	2.55494	3.65751	3.17843	2.83909	0	0
Adamts14	2.55406	8.68402	6.12429	6.72262	0	0
Ada	2.55319	2.13694	2.36175	5.74839	0	0
Tuba1b	2.54165	4.52375	5.40551	3.66383	0	0
Laptm4a	2.53967	2.37422	1.84731	2.60763	0	0
4921524J17Rik	2.53883	1.07415	1.76817	4.36835	0	0
Dkk3	2.5351	9.94764	9.81496	5.04607	0	0
Pfdn1	2.53367	0.632328	0.688341	3.71826	0	0
Sh3bgrl	2.53326	5.62651	7.2394	2.85575	0	0
Snrnp27	2.53034	1.075	0.878205	3.41823	0	0
Rsu1	2.53024	6.49755	7.36745	3.17438	0	0
Rps15a	2.52869	2.45002	2.56474	5.02543	0	0
Zmat2	2.52195	1.81089	2.98308	3.07175	0	0
Ptgis	2.52058	5.72562	5.96675	10.6104	0	0
Asah1	2.52037	4.4189	6.45175	1.90874	0	0
Ccdc124	2.51841	0.825164	0.749297	2.44138	0	0
Polr3gl	2.51701	0.107339	1.60201	2.05856	0	0
Vamp8	2.51043	4.68111	6.11334	1.6667	0	0
Irf5	2.50901	7.30591	6.06976	4.39899	0	0
Serpini1	2.5083	3.85924	4.54267	7.61771	0	0
Plekhf1	2.50374	4.18719	4.42947	3.66476	0	0
Fuca1	2.50102	1.12126	1.14656	1.0206	0	0
Mettl21a	2.49804	3.26828	5.02718	1.31964	0	0
Tmem119	2.48824	8.36368	7.15876	3.71351	0	0
Evc2	2.48633	4.22891	5.08638	4.86567	0	0
Rpe	2.48475	1.85815	2.72655	2.06347	0	0
Tmem208	2.48462	2.51219	3.45204	1.04678	0	0
Fkbp14	2.48269	3.67274	4.97543	1.85328	0	0
Hoxc8	2.47544	5.01512	9.15361	12.3858	0	0
4930486L24Rik	2.47518	8.57092	6.63159	10.0167	0	0
Sdpr	2.47364	11.5485	8.34511	8.43733	0	0
Dtx4	2.47182	3.68873	4.98077	1.73504	0	0
Meis3	2.4661	3.84514	3.95466	2.91262	0	0
Btbd19	2.46322	4.01107	4.1668	3.49239	0	0
Cbr3	2.46213	3.35259	6.91633	1.12468	0	0
Cd81	2.45586	3.77687	6.27387	3.6561	0	0
Gbe1	2.4554	4.59774	3.36546	3.88516	0	0
Bcap31	2.45179	5.38154	4.64845	1.91454	0	0
Rilpl1	2.44872	4.04095	5.10924	4.45412	0	0
Lipg	2.44817	0.511834	3.4742	0.0729797	0	0
Pdpn	2.44527	7.21571	7.61057	9.89751	0	0
Sigmar1	2.44345	1.26386	2.75291	2.12212	0	0
Cd248	2.44255	5.74164	4.44691	10.0232	0	0
Tmem184a	2.43983	4.2819	3.99694	3.52414	0	0
Atf5	2.43819	5.13541	3.82696	5.79689	0	0
Srpx	2.43459	11.9763	9.59817	6.45564	0	0
Chchd10	2.43452	4.4782	5.80704	4.36127	0	0
Txndc15	2.43349	2.39015	4.3499	1.27933	0	0
Cryab	2.43314	8.12136	7.47721	5.58248	0	0
Atp5h	2.43266	0.961394	1.00907	2.31364	0	0
Pbxip1	2.43171	3.5957	3.58689	0.977351	0	0
Trim30d	2.43071	5.14914	3.92844	0.341627	0	0
Nacad	2.42842	4.86674	2.7411	4.79318	0	0
Sod3	2.42578	2.03746	4.35433	10.2917	0	0
Nipa1	2.42458	5.10187	4.59175	3.57894	0	0
Adam12	2.42274	5.44061	6.65481	10.6546	0	0
Zmat3	2.42126	1.34075	2.16467	1.75714	0	0
Prorsd1	2.41918	3.40335	4.70461	2.58847	0	0
Tvp23b	2.41817	1.59598	1.28527	1.00514	0	0
Gm14005	2.41721	3.4279	3.89395	4.33342	0	0
Snrnp48	2.41528	1.88914	2.29354	2.08367	0	0
Nabp2	2.41527	0.259889	1.45827	1.6335	0	0
H2afj	2.41428	2.535	3.11629	1.31761	0	0
Emp3	2.41354	2.07331	3.2713	5.64491	0	0
2010320M18Rik	2.40811	1.69596	4.45746	1.66371	0	0
Fuca2	2.40786	5.24214	5.48112	0.786216	0	0
Myl6	2.39715	4.04314	4.88702	3.43374	0	0
Hacd1	2.39523	0.215071	1.14329	4.55582	0	0
Ggt5	2.39382	3.7525	4.48634	5.99438	0	0
Tgfbr3	2.39263	3.26321	2.74301	5.11784	0	0
Rps21	2.39247	2.90963	3.1972	3.49418	0	0
Gria3	2.38774	5.37852	5.59784	8.18767	0	0
Ctla2b	2.38663	7.59015	8.10186	4.33934	0	0
Wisp1	2.38455	10.2609	9.46777	15.3703	0	0
Cyth4	2.3837	4.99337	5.15903	0.93337	0	0
P4ha1	2.38329	5.98628	6.50487	6.59918	0	0
Decr2	2.38195	3.37522	1.77833	0.0386335	0	0
Gpatch11	2.38076	0.281242	0.5389	1.83821	0	0
Uqcrh	2.37993	1.63683	2.0902	3.01206	0	0
Lbh	2.37824	10.2811	9.24817	7.99207	0	0
Ddr2	2.37786	6.40131	6.56651	10.1199	0	0
Nid1	2.37764	9.39942	8.04149	13.1801	0	0
Il4ra	2.37711	7.25633	7.4132	3.59326	0	0
Plscr2	2.37465	6.14304	9.63841	6.66385	0	0
Bax	2.37007	4.98968	5.68399	2.65431	0	0
Rpl22	2.36983	3.57284	3.61119	3.87659	0	0
Prdx5	2.36926	1.0552	1.92105	1.33675	0	0
8030411F24Rik	2.3676	4.18121	3.97429	11.8825	0	0
Slc50a1	2.3639	4.91374	6.04951	0.196606	0	0
1500009L16Rik	2.36101	2.96276	3.72149	9.0389	0	0
Ifit2	2.35841	5.62069	5.31162	2.72565	0	0
Myrf	2.35567	4.47552	4.47305	6.37344	0	0
Tmem176b	2.35456	2.87235	6.43085	2.17352	0	0
Ubxn1	2.3486	1.41982	1.62737	3.3845	0	0
Gpc4	2.34448	6.46694	7.76298	8.41245	0	0
Fam210b	2.3355	2.75487	3.55772	0.779805	0	0
Gpr39	2.33188	8.02052	6.48066	2.90606	0	0
Rpl14-ps1	2.32986	2.96439	5.07362	4.22515	0	0
Glrx	2.32683	3.90774	7.56154	3.01129	0	0
Capzb	2.32437	1.69238	0.795201	3.63727	0	0
Gata4	2.32393	5.36831	6.87024	13.4848	0	0
Nxnl2	2.32326	5.97686	5.77846	6.33745	0	0
Fstl1	2.32104	7.48899	8.40314	12.4629	0	0
Snx24	2.31955	6.41372	7.18827	2.61567	0	0
Uap1l1	2.31845	5.35349	5.19645	4.34058	0	0
Mrps25	2.31577	1.29431	1.58557	1.89719	0	0
Cnn2	2.31371	10.4405	9.38358	8.26205	0	0
Pxk	2.31204	2.32656	0.72142	1.70171	0	0
Lactb2	2.30445	4.83327	6.21953	1.00255	0	0
1110012L19Rik	2.30121	6.01575	6.72351	3.1999	0	0
Blvra	2.30107	2.50695	2.7894	3.45844	0	0
Pkm	2.30024	4.54973	2.56473	3.28735	0	0
Eef1b2	2.3	3.41714	4.29226	3.96343	0	0
Psma3	2.29945	1.73882	2.12376	3.32443	0	0
Isg15	2.29933	5.69727	6.22951	2.16558	0	0
Ndufa13	2.29903	1.04837	0.460402	2.59165	0	0
Fundc2	2.29459	4.64205	6.08743	3.27233	0	0
Dbn1	2.29317	4.24404	2.19631	8.79054	0	0
Rdh14	2.28948	0.861114	1.77056	3.33299	0	0
Ctsl	2.28934	5.54177	5.79743	4.59481	0	0
Prdx2	2.28928	3.84302	5.40946	2.3441	0	0
Cnot8	2.28691	2.34461	4.30661	0.848953	0	0
Fam111a	2.28598	8.19636	6.9121	3.35441	0	0
Bvht	2.28575	7.33447	4.87752	4.40517	0	0
Comtd1	2.28224	3.86236	5.36778	1.78364	0	0
C1galt1c1	2.28017	5.36601	4.39827	1.4647	0	0
Myl12b	2.28001	2.01773	2.50941	1.835	0	0
Dzip1l	2.27918	7.59508	7.13889	9.90773	0	0
Ola1	2.27908	1.47865	2.60105	2.81046	0	0
Mfge8	2.27869	6.41663	6.16623	8.53194	0	0
Gba	2.27618	3.74756	4.48675	0.155878	0	0
P2rx4	2.27463	3.60128	4.58485	0.778557	0	0
Serpinf1	2.27422	6.45768	5.43838	9.1412	0	0
Anp32a	2.2735	5.27073	5.64974	2.38061	0	0
Gapdh	2.27322	5.46845	5.97879	4.29399	0	0
Folh1	2.27066	2.87554	2.21949	2.15776	0	0
Sdc2	2.26848	5.76661	3.98891	4.5033	0	0
Gm561	2.26667	3.8225	4.6552	1.85719	0	0
Fez2	2.26374	6.63695	6.74509	5.9087	0	0
Thyn1	2.26304	0.481518	0.563473	1.4534	0	0
Angptl4	2.26247	0.700865	4.35967	9.62088	0	0
Rpl41	2.25334	1.65967	1.31566	2.53686	0	0
Tpm1	2.25059	9.74991	10.4599	7.21003	0	0
Tubb3	2.24797	5.88342	4.96526	14.4227	0	0
Adm	2.24332	7.9485	8.63288	9.249	0	0
Mcee	2.24296	2.90297	4.40651	0.882126	0	0
Nap1l1	2.24121	2.299	3.49296	4.61165	0	0
Ptpn5	2.2404	11.2787	11.2787	11.2787	0	0
Tmeff1	2.23788	4.16274	2.00131	10.5102	0	0
Pid1	2.23658	6.45963	5.42572	5.0448	0	0
Pdzd11	2.2362	5.31698	5.6198	0.942012	0	0
Rpl39	2.23137	6.00794	6.91967	3.37712	0	0
Nkiras1	2.22874	1.36087	3.67804	0.19151	0	0
Cmtm7	2.22736	4.76372	5.44839	5.16877	0	0
Fam110c	2.22732	7.58271	8.25789	4.03793	0	0
Pgm3	2.227	3.41393	4.04313	0.78197	0	0
BC029722	2.22681	3.67673	2.54761	2.41613	0	0
H13	2.22399	1.7576	1.87164	2.1303	0	0
Ngfrap1	2.21837	5.55139	6.26684	4.26481	0	0
Marc2	2.21751	2.96473	4.32173	1.33696	0	0
Igfbp6	2.21704	4.074	3.848	8.28951	0	0
Creg1	2.21482	2.4225	3.79561	0.82395	0	0
Sc5d	2.21422	2.07416	3.46862	1.18145	0	0
Rer1	2.21342	2.22843	2.00357	2.46415	0	0
Snhg6	2.21297	3.58566	3.96606	4.82752	0	0
Lpl	2.21271	7.82799	7.33541	7.41036	0	0
Eda2r	2.21251	8.0821	9.56462	6.1469	0	0
Ctxn1	2.21011	1.67956	1.14834	5.66626	0	0
Pomk	2.20964	3.25526	4.90179	0.620633	0	0
Hs1bp3	2.20957	4.62962	5.30443	0.133679	0	0
Gm2a	2.20872	0.924911	1.14522	3.84582	0	0
Nr1h4	2.20754	5.01903	6.32654	9.81352	0	0
Slc48a1	2.20525	4.02978	6.36561	1.69538	0	0
Ifi30	2.20454	5.42063	5.39287	2.56452	0	0
Col4a6	2.20425	7.63357	5.85022	7.03954	0	0
Unc93b1	2.20332	3.58872	3.60606	0.102349	0	0
Ccdc102a	2.20282	6.43788	6.45946	5.39006	0	0
Mical1	2.1989	8.31674	7.58634	5.35102	0	0
Fuom	2.19152	3.81587	7.8137	2.12891	0	0
Grn	2.18885	4.5258	5.32855	0.33052	0	0
Epdr1	2.18326	8.43709	9.17408	10.9946	0	0
Parm1	2.18258	5.79506	7.84427	2.69832	0	0
Cox6c	2.18117	0.21991	0.814008	1.70383	0	0
Cercam	2.18001	4.95335	4.27867	3.25906	0	0
Ndufa1	2.17922	2.22615	2.71874	1.34081	0	0
Pmm1	2.17754	3.07287	4.20721	4.26506	0	0
Dhrs7	2.17752	2.7501	5.42389	2.81485	0	0
Eif2s3y	2.17687	3.249	1.03349	0.491109	0	0
Mrpl42	2.16967	0.813647	1.05562	1.58228	0	0
Nacc2	2.16858	4.68342	5.59523	1.60134	0	0
Casp6	2.16598	4.58925	3.63306	1.84833	0	0
Dynlrb1	2.16385	4.16817	4.48732	2.52772	0	0
Plod2	2.15672	6.37652	8.22705	12.5673	0	0
Alg5	2.15629	3.79898	4.95632	2.22012	0	0
Atp5j	2.1504	0.298193	0.309358	2.31926	0	0
Cox8a	2.14464	3.53362	4.59825	1.8703	0	0
Ap2s1	2.14344	0.223701	0.0821061	2.34127	0	0
Fbxo17	2.14296	3.02847	4.48884	7.26501	0	0
Cuedc2	2.14242	1.51507	2.00626	1.1153	0	0
Speg	2.13633	7.16804	6.36869	7.69848	0	0
Pla2r1	2.13143	6.0021	5.39787	2.47419	0	0
Syngr1	2.13023	4.6023	4.11828	6.81966	0	0
Cnpy2	2.12857	4.16413	6.20441	1.20301	0	0
Faim	2.12694	2.1666	3.60884	2.74523	0	0
Paip2	2.1241	2.20331	0.339728	2.77193	0	0
Nr2f2	2.12127	4.27372	5.79634	1.33713	0	0
Pcsk5	2.11576	5.20102	7.67403	10.7519	0	0
Aph1b	2.11515	3.51544	2.82078	1.97581	0	0
Chmp2a	2.10798	0.79472	0.720861	2.14731	0	0
Aldh1a7	2.10425	0.822751	4.29787	0.71675	0	0
Sap18	2.10031	2.0693	3.42739	2.36132	0	0
Rplp1	2.09922	2.36156	2.48834	2.91903	0	0
Ufc1	2.09744	1.19197	1.28118	1.79939	0	0
Rwdd1	2.09621	1.39859	1.21544	4.13287	0	0
Creb3l1	2.0933	4.38391	7.79403	11.5337	0	0
Vnn1	2.09156	4.56756	6.80028	12.226	0	0
Tmem5	2.09042	3.77434	4.29808	3.85446	0	0
Hsp90b1	2.09041	0.635199	1.4656	1.58353	0	0
Magee1	2.08919	4.85642	2.92992	0.913265	0	0
Fcgrt	2.08845	3.82862	5.09548	5.56194	0	0
Large	2.0881	3.28048	4.0594	3.92734	0	0
Fau	2.08804	1.84438	1.5499	2.46481	0	0
Pon2	2.08745	0.730269	0.849846	3.47427	0	0
Nenf	2.08728	3.84283	4.89805	1.99078	0	0
Zcchc17	2.08452	2.39805	1.72568	0.612592	0	0
Churc1	2.08449	0.394459	2.0695	1.82211	0	0
Oat	2.08355	3.56225	4.01486	2.31819	0	0
Mmp14	2.08242	7.11457	7.32123	7.52209	0	0
Aldoa	2.08104	2.78528	1.53628	3.35607	0	0
Sept8	2.07931	5.82546	6.5042	2.18922	0	0
Reep5	2.07279	3.63045	4.97251	3.71391	0	0
Atp6v1h	2.07196	1.41608	3.01768	2.69211	0	0
U2af1l4	2.06986	1.24432	0.458482	1.8302	0	0
Sfrp4	2.06723	13.9694	10.2042	13.9694	0	0
Palm	2.06619	4.0211	2.64201	8.51336	0	0
Tnnc1	2.0651	5.05303	5.07512	4.71311	0	0
Sdhc	2.06129	0.648452	1.99628	2.60414	0	0
Lrrc75a	2.05992	4.405	2.42314	3.80695	0	0
Kdelc2	2.0599	6.2249	5.78651	3.27014	0	0
Zbtb4	2.05949	3.20993	2.50714	0.153831	0	0
Plek	2.05811	5.17742	4.29548	2.0407	0	0
Rian	2.05802	6.03132	7.11161	15.415	0	0
Cyp2j6	2.05464	5.04915	8.17707	0.551829	0	0
Avpi1	2.05175	2.7866	1.75771	2.12256	0	0
Rpl36a	2.05095	6.01934	6.43548	3.84958	0	0
Ndrg4	2.05078	4.4462	3.80476	1.26179	0	0
Scara3	2.04992	8.39995	7.50452	2.92313	0	0
Cope	2.04837	1.26961	1.76414	0.736919	0	0
Scp2	2.04628	2.74558	0.607951	0.373677	0	0
Frg1	2.0436	0.712408	0.641382	3.18583	0	0
Ctsa	2.0435	4.98683	6.21121	1.52966	0	0
Mrps23	2.04188	1.49293	2.35743	2.55675	0	0
Ostc	2.04093	2.6729	3.30806	3.67229	0	0
Fbn1	2.03927	8.93046	6.96971	12.5601	0	0
Rps24	2.03822	2.13718	1.78365	3.99648	0	0
Klhl13	2.03709	6.76952	6.85252	6.48834	0	0
Mpv17	2.03503	3.4117	3.09843	1.31111	0	0
Nbl1	2.0345	8.70779	6.94636	8.18569	0	0
Glod4	2.02738	1.26276	1.80088	1.79173	0	0
Ndufa8	2.02692	0.125377	0.392751	2.03243	0	0
Snx2	2.02677	2.95815	3.1227	0.850052	0	0
Mdp1	2.02667	3.75863	5.11697	0.830792	0	0
Tmem50a	2.02654	4.83423	4.70549	2.92099	0	0
Sirpa	2.02281	3.57231	3.64059	2.52603	0	0
Rerg	2.01866	4.91278	3.52646	4.44033	0	0
Parva	2.01745	7.16987	6.53467	4.14197	0	0
Pqbp1	2.01677	5.32274	6.32755	2.59297	0	0
Casq2	2.01596	9.10337	9.22233	7.87897	0	0
Serpinh1	2.01283	9.66361	7.85975	10.369	0	0
Cenpb	2.01239	5.303	5.89023	2.45825	0	0
Pdap1	2.00974	2.06572	1.74906	3.72821	0	0
Rhoc	2.00693	8.09946	8.52884	3.03041	0	0
Dysf	2.00615	6.87847	5.84789	1.54166	0	0
C3ar1	2.00589	4.55695	4.65946	2.5849	0	0
Taldo1	2.00493	5.03864	5.78045	2.68664	0	0
Sec63	2.00449	1.96982	2.54377	2.11199	0	0
Inhbb	1.99809	6.78857	6.60637	14.6113	0	0
Rbm3	1.99635	6.22198	6.39107	3.3424	0	0
Rab2a	1.99467	1.40848	2.40013	2.79707	0	0
Sat2	1.99304	3.76595	4.53535	2.6159	0	0
Rpl24	1.99222	1.85592	1.93247	3.66725	0	0
Prnp	1.9919	4.65374	6.40685	4.46368	0	0
Narf	1.98797	3.31364	2.61282	0.0496962	0	0
Slc35b1	1.98185	0.982597	1.78192	1.86135	0	0
Jkamp	1.98171	4.18935	4.62173	1.99027	0	0
Anxa1	1.98104	7.18232	7.96829	5.08311	0	0
Dnajc8	1.97673	1.80822	2.61258	2.80588	0	0
Usmg5	1.97219	2.32634	0.812543	2.66872	0	0
Ndufb2	1.96477	0.426954	0.894601	1.68715	0	0
Nsa2	1.96428	2.02271	2.01462	4.09429	0	0
Slc44a2	1.96387	3.86305	4.64509	1.85512	0	0
Star	1.96049	1.35217	7.00823	6.21858	0	0
Slc39a13	1.95958	2.37709	1.05092	1.5843	0	0
Tns1	1.95635	3.36581	0.793496	6.17281	0	0
Rexo2	1.95473	0.540403	1.32499	2.2542	0	0
Cadm4	1.95337	9.61029	8.50666	7.60484	0	0
Pgrmc2	1.95335	0.748428	0.0884001	2.08862	0	0
Atp6v1f	1.95331	1.00007	0.172061	2.77647	0	0
Nudcd2	1.95231	3.03519	0.682573	2.37364	0	0
Kdelr1	1.95139	1.78901	2.62174	1.86632	0	0
Rpl6	1.94841	3.10099	3.3047	3.32277	0	0
Gpx1	1.94726	4.07866	6.74863	3.67459	0	0
Pgm2	1.94677	4.30226	5.00552	1.65181	0	0
P4hb	1.94635	3.70717	4.55505	1.11867	0	0
Gpx8	1.94635	5.68666	6.44392	8.01132	0	0
Arhgef25	1.94562	3.05774	3.30959	3.98051	0	0
Bak1	1.94357	1.07891	2.27278	2.54919	0	0
Lipa	1.94342	5.71756	6.80793	3.2142	0	0
Aifm1	1.94318	4.82798	5.40682	2.02436	0	0
Fam103a1	1.94174	1.74706	0.37672	2.42868	0	0
Ndufb9	1.94002	0.952663	1.97287	1.99692	0	0
Krtcap2	1.93893	1.73342	2.10561	1.81934	0	0
Nod1	1.93884	6.85154	7.66565	1.29374	0	0
Fhl2	1.93546	8.74654	6.60356	11.1962	0	0
Hypk	1.93451	0.509157	0.620888	2.16864	0	0
Atg3	1.93291	2.29658	2.31932	3.02261	0	0
Pla2g16	1.93217	2.75223	5.72052	1.84863	0	0
Rab31	1.93167	5.03551	3.50268	6.9777	0	0
Cacng7	1.93079	6.19744	6.1145	8.65019	0	0
Ftl1	1.92876	4.37996	6.5369	3.04591	0	0
Kcnab3	1.92595	3.03334	1.75864	4.34977	0	0
Minos1	1.92442	1.20206	0.386805	2.45814	0	0
Chchd2	1.92237	2.2017	2.83468	3.40537	0	0
Nme2	1.92099	3.30895	3.82059	4.04168	0	0
Efemp1	1.92072	5.42379	4.74718	6.62947	0	0
Mrpl32	1.91943	1.02514	0.084611	3.08101	0	0
Mrpl52	1.91875	1.04578	1.94053	2.58176	0	0
Rnf181	1.9181	0.659709	0.360394	1.90142	0	0
Slc39a1	1.91747	5.06738	5.33817	4.35655	0	0
Fkbp8	1.91694	0.408039	0.783676	1.07575	0	0
Crym	1.91079	6.91404	8.5564	6.84386	0	0
Surf2	1.90933	1.22515	2.40154	1.11671	0	0
Hdac2	1.90619	2.82082	2.70453	3.18564	0	0
Prdx3	1.9059	2.63234	5.18571	0.6668	0	0
Psma2	1.90354	2.41735	3.63885	3.21074	0	0
Smpd1	1.90186	4.24036	4.90102	0.970024	0	0
Bok	1.9004	8.27399	7.36878	9.60156	0	0
Vapb	1.8998	1.48041	2.09579	1.20515	0	0
Chpf	1.89824	2.78478	2.50376	3.4902	0	0
Gpi1	1.89346	2.62376	0.0977925	1.59006	0	0
Alg14	1.89284	3.97179	3.57449	3.42197	0	0
Chst11	1.89166	9.25888	8.61313	9.15272	0	0
Pdia3	1.89143	1.14717	1.17321	2.18219	0	0
Mocs1	1.88992	3.03358	6.14401	1.0958	0	0
Mpeg1	1.88767	3.3563	5.70791	0.691986	0	0
March2	1.88765	0.389063	0.271514	1.62261	0	0
Nr5a1	1.88576	2.12204	4.84478	11.7177	0	0
Pdgfd	1.88402	3.1784	1.3056	6.13862	0	0
Mrpl13	1.88351	0.755144	1.52012	3.46793	0	0
Rrbp1	1.8833	0.90644	1.62272	1.19449	0	0
Mthfd1	1.88203	3.99138	3.15391	0.636128	0	0
Cpq	1.87858	1.66959	2.72581	0.595703	0	0
Yipf4	1.87839	1.08909	2.03511	2.12009	0	0
Esd	1.87674	6.24975	7.37966	4.61987	0	0
Fkbp3	1.87582	3.33286	3.7847	2.32143	0	0
Sdf4	1.87497	0.728194	1.64705	0.63771	0	0
Ccnh	1.87314	0.568753	1.67056	2.16313	0	0
Spr	1.87138	3.55534	5.20693	3.20519	0	0
Slc1a6	1.87111	8.99263	6.56386	14.1011	0	0
BC005624	1.87093	0.37381	0.891799	1.32963	0	0
Pdrg1	1.86756	2.95879	3.68411	1.86738	0	0
Bhlhe22	1.8621	8.48636	9.44996	11.828	0	0
Paf1	1.86164	1.49217	0.66769	1.95882	0	0
Micu2	1.86092	3.02992	3.36819	2.54667	0	0
Tmem14c	1.86086	4.02047	4.82928	1.82044	0	0
Rpl27a	1.86082	2.10608	2.07977	3.53047	0	0
Vps41	1.85819	1.91675	3.02301	0.705771	0	0
Nptn	1.85812	4.83627	3.08163	2.8893	0	0
Ei24	1.85649	2.96536	3.54913	1.6057	0	0
Ogn	1.85636	4.31805	4.75659	9.27961	0	0
Uqcr10	1.85566	0.0496443	0.246498	1.61898	0	0
Pacsin3	1.8515	3.00643	4.0285	0.344342	0	0
Ypel5	1.85113	1.53209	2.26427	3.59242	0	0
Cplx2	1.84774	8.62041	10.2628	1.80466	0	0
Nrcam	1.84371	5.16716	3.78723	7.75634	0	0
Pgk1	1.84057	6.25922	5.53265	3.15903	0	0
Zbtb7c	1.84013	5.58291	5.05268	7.07206	0	0
Atraid	1.83908	2.31884	3.80947	0.882075	0	0
Atp6v0d1	1.83515	1.33522	1.86487	1.02167	0	0
Jph2	1.83459	1.90411	5.23001	12.265	0	0
Mtch1	1.83422	5.2603	5.27739	1.5461	0	0
1810058I24Rik	1.83403	2.71298	3.77389	4.02816	0	0
Gm14325	1.83388	5.28772	6.34987	0.784457	0	0
Higd1a	1.83314	1.02578	0.79841	2.841	0	0
Emc7	1.83021	0.930564	1.30056	2.33549	0	0
Ginm1	1.83021	2.86745	2.08265	3.29356	0	0
Rpl11	1.82954	1.4469	1.53198	3.00664	0	0
Rps19bp1	1.82927	1.2005	3.10658	2.85522	0	0
Fkbp10	1.8214	5.52551	5.71046	9.63798	0	0
Bst2	1.82129	3.57074	5.27559	2.11658	0	0
C1d	1.8206	3.41532	3.19198	2.76405	0	0
Cops2	1.82057	1.7447	1.52927	2.82146	0	0
Psph	1.81934	1.67758	2.19949	2.08261	0	0
Sec61b	1.81822	2.22903	3.05184	2.20549	0	0
Slc39a7	1.81777	3.35461	4.84329	1.34376	0	0
Adk	1.81701	3.74473	3.64991	1.99887	0	0
Piezo2	1.81622	6.83835	6.06888	9.24177	0	0
Tradd	1.81502	4.52463	4.98776	1.28175	0	0
Cbx6	1.81494	4.81561	6.71861	1.01511	0	0
Fam149a	1.81301	5.74888	7.07361	0.386821	0	0
Tmem70	1.81279	1.33543	2.64024	3.22505	0	0
Rnf150	1.8125	5.76733	3.50563	3.76574	0	0
Lamp1	1.81204	0.0297515	0.430047	1.47556	0	0
Rpl21	1.81096	2.45557	2.33334	3.08767	0	0
Hmgb1	1.81084	4.00744	4.0368	3.64057	0	0
Hpcal1	1.80929	4.6888	5.07742	0.403342	0	0
Slc9a3r2	1.80869	6.57594	6.50426	6.25863	0	0
Pyurf	1.80654	4.15142	5.22864	0.21997	0	0
Rpl17	1.80573	2.23481	2.6196	3.34518	0	0
Cst3	1.80467	1.84231	3.84306	1.77452	0	0
Arhgdib	1.80403	3.29368	3.61917	2.3531	0	0
Psma7	1.80328	4.25434	5.07735	2.1773	0	0
Ppia	1.80024	0.585238	1.4314	3.17805	0	0
Mrpl15	1.79956	0.839796	0.74837	2.54921	0	0
Hspe1	1.79773	3.46798	3.95817	3.18949	0	0
Adam19	1.79669	5.73674	6.75516	6.54658	0	0
Psmd4	1.79634	0.784703	1.08757	2.90787	0	0
Gusb	1.79611	4.69559	3.74994	0.855959	0	0
P3h3	1.79384	7.08466	6.29687	7.51153	0	0
Mrps17	1.79344	1.58197	2.53172	1.6809	0	0
Ssbp1	1.79204	3.11667	3.66435	0.247601	0	0
Plin3	1.79065	3.16126	1.77249	0.218771	0	0
Vmp1	1.78869	2.89655	3.66083	0.222721	0	0
Cnpy4	1.78695	4.72905	5.01071	2.90291	0	0
Psmd14	1.78686	1.65925	3.07198	2.66575	0	0
Sec13	1.78574	0.718672	1.04845	1.69711	0	0
Oaz2	1.78507	0.0747286	0.174353	3.50814	0	0
Tmem29	1.78504	3.85853	3.25527	2.01613	0	0
Tesc	1.78323	3.03603	5.13299	5.73597	0	0
Glo1	1.78246	2.48198	3.34141	1.8709	0	0
Arpin	1.78243	5.29155	6.57383	0.786166	0	0
Naca	1.78028	1.6151	0.787776	3.13604	0	0
Cat	1.77992	3.01501	4.61473	2.66916	0	0
Cnih1	1.77924	4.93879	5.47793	3.19624	0	0
C1s1	1.77426	4.19523	4.67047	9.73519	0	0
Slc39a11	1.77304	3.19764	3.39044	0.62015	0	0
St6galnac4	1.76998	4.21438	5.23186	4.72026	0	0
Camk2g	1.7668	1.03891	2.87397	0.10267	0	0
Rrm1	1.76592	0.635301	1.33772	3.14295	0	0
Me1	1.7657	1.13825	1.64877	7.86165	0	0
Maf	1.76106	5.22017	5.52049	2.13707	0	0
3632451O06Rik	1.76036	5.12271	6.22981	7.8218	0	0
Dnajc1	1.7596	2.42237	3.11053	1.24332	0	0
Cul4b	1.7591	3.0056	0.4721	1.43605	0	0
Stbd1	1.75794	7.47391	7.72162	8.16453	0	0
2310022B05Rik	1.75459	4.30405	4.66587	3.89374	0	0
Mif	1.75454	3.4133	3.18418	4.5518	0	0
Mbd1	1.75191	1.48612	3.70094	0.172907	0	0
Trappc6b	1.75126	0.717711	2.27571	1.78164	0	0
Scfd1	1.75009	0.736154	2.28715	0.829951	0	0
Lrpap1	1.745	0.00653963	1.50364	0.165108	0	0
Gdi2	1.74456	1.43958	1.02023	2.31239	0	0
Plekha2	1.7441	6.42888	6.48034	1.14886	0	0
Syf2	1.7433	1.3811	0.897955	2.2738	0	0
Slmo2	1.74259	1.31926	1.98142	2.58853	0	0
Mettl7a1	1.74248	2.15322	4.48613	0.124651	0	0
Grhpr	1.74122	2.28052	4.84534	1.44273	0	0
Unc5b	1.73985	7.94755	6.86076	1.31794	0	0
Fis1	1.73916	0.854143	1.31458	1.91387	0	0
Commd6	1.73778	1.88798	4.1311	1.4972	0	0
Rragc	1.73743	1.26672	1.9441	2.25448	0	0
Tmem59	1.73606	1.72181	2.67691	1.48118	0	0
Sp100	1.73419	5.73429	4.0371	1.46115	0	0
Marcksl1	1.73232	4.88638	4.31186	6.35257	0	0
Commd7	1.72763	2.28561	4.09786	2.44836	0	0
Ccdc160	1.72747	2.34582	0.12127	3.62582	0	0
Mrc2	1.72736	5.23721	5.34766	6.6388	0	0
Uimc1	1.72629	1.55068	2.25558	0.112082	0	0
Gtf2h5	1.72586	1.64648	3.3842	1.88962	0	0
Ormdl3	1.72407	3.69902	2.17439	4.22109	0	0
Fam50a	1.72398	4.84442	5.55493	0.953048	0	0
Tcp11l1	1.72318	3.58933	3.22454	0.20787	0	0
Rap1a	1.7209	4.59475	4.17872	2.3145	0	0
St3gal3	1.72066	4.23005	4.88303	0.949233	0	0
Pgam1	1.72014	3.40933	4.66847	2.77338	0	0
Glrx5	1.7192	2.28526	3.39531	3.39074	0	0
Mettl10	1.71883	2.4258	3.30392	2.12755	0	0
Syap1	1.71829	4.76197	4.46597	2.34061	0	0
Cyba	1.71796	6.67747	6.22604	4.23898	0	0
Adam9	1.71596	5.39817	5.64468	1.73137	0	0
Palld	1.7152	3.49194	3.9174	8.51467	0	0
Abcb1b	1.70874	6.54597	6.61281	4.4987	0	0
Dnajc25	1.70785	2.99057	2.58217	0.911077	0	0
Bloc1s1	1.70576	1.14249	1.47176	2.93539	0	0
Pdcl3	1.7054	6.24229	6.45641	3.37043	0	0
Rps12	1.7028	2.84691	2.66885	4.26673	0	0
Slc35b3	1.70233	2.04941	2.74106	0.826173	0	0
Syngr2	1.69847	3.67376	4.00937	0.905778	0	0
Ndufa4	1.69827	4.11262	5.35841	1.87292	0	0
2610001J05Rik	1.69817	1.57762	5.11635	2.59535	0	0
3110039I08Rik	1.69683	4.85753	5.63883	7.0042	0	0
Use1	1.69574	0.28086	0.0220231	1.74291	0	0
Atp5f1	1.69493	0.979875	1.54306	2.37219	0	0
Ssr3	1.69423	4.4435	5.68536	3.08606	0	0
Las1l	1.69398	5.46479	4.9183	1.50411	0	0
Fam96a	1.6922	0.0521667	1.63419	1.80202	0	0
Tmem9	1.69058	3.14379	2.65956	2.74469	0	0
Slitrk4	1.69011	9.15908	11.1758	8.28531	0	0
Smim15	1.68759	4.44929	5.38763	4.25825	0	0
Bik	1.68649	5.58788	3.91045	5.89371	0	0
Ch25h	1.68278	11.4702	11.4702	0.340457	0	0
Timm17a	1.68226	0.71115	0.909102	3.00655	0	0
2210016F16Rik	1.68057	2.82693	3.73159	1.77041	0	0
Cox7b	1.67874	3.69126	6.08885	1.87604	0	0
Ltbp2	1.67756	10.219	9.91744	4.13813	0	0
Gtf3c6	1.67519	2.48846	3.85961	2.88605	0	0
Meg3	1.67465	4.39412	6.48567	13.5925	0	0
1110008F13Rik	1.67096	3.40292	3.01313	4.33047	0	0
1110004F10Rik	1.66909	1.00566	1.00418	2.71484	0	0
Col4a5	1.66803	7.2027	6.3837	3.55366	0	0
Tm7sf3	1.66684	3.13633	2.76403	1.16463	0	0
Rnf149	1.66586	4.2648	4.88927	4.85717	0	0
Cdc37	1.66223	1.43701	1.78114	2.54426	0	0
Slc35b2	1.66204	3.32999	4.35265	1.18534	0	0
Olfml3	1.65963	5.66155	4.03423	4.43199	0	0
Zcchc24	1.65956	2.53455	2.95547	5.84149	0	0
Rnaseh2b	1.65845	3.66157	3.56687	3.93151	0	0
Saraf	1.65592	1.00898	1.10709	0.61946	0	0
Gcsh	1.65464	3.32231	4.24385	2.4079	0	0
Rhoj	1.65462	5.65128	6.44561	9.38383	0	0
Ntn4	1.65434	8.16248	6.67946	10.0252	0	0
Nradd	1.65408	3.46859	2.80471	2.03146	0	0
Fam32a	1.65304	2.34788	2.13969	1.73238	0	0
Rps14	1.65112	1.4645	1.36269	3.67841	0	0
Tcf21	1.65021	3.4817	4.7634	11.4902	0	0
Yipf5	1.64768	0.358252	0.695298	2.15915	0	0
Arpc2	1.64375	1.63282	1.71226	3.02034	0	0
Cd63	1.64265	3.83963	4.56798	6.95314	0	0
Rab5c	1.63992	2.20675	1.47935	2.37817	0	0
Gla	1.63954	3.32698	4.04943	0.227636	0	0
Tgfb1i1	1.63757	8.94214	8.1449	7.62719	0	0
Ext1	1.63691	6.09253	4.18252	4.36326	0	0
Adamts2	1.63584	7.79058	6.58591	10.6901	0	0
Snap47	1.63511	2.35326	1.84937	0.932582	0	0
Ccdc107	1.63479	1.875	3.28513	3.03822	0	0
Arhgap10	1.63148	1.84042	2.89415	2.37259	0	0
Sra1	1.63136	0.877097	1.3195	1.53072	0	0
Rpl13a	1.62841	2.70482	2.74594	3.145	0	0
Marveld1	1.62642	5.52129	6.31895	1.05776	0	0
Kank2	1.6254	6.20329	7.11392	9.47317	0	0
Pitpna	1.62361	2.04941	2.16747	3.27588	0	0
Commd8	1.62357	2.13947	3.63787	1.96097	0	0
Atp5j2	1.62345	0.39883	0.810226	1.52465	0	0
F2r	1.62203	9.52724	9.63248	9.58359	0	0
Ebag9	1.62195	0.400501	1.11429	2.18874	0	0
Sec23a	1.62187	1.29588	0.976954	1.4262	0	0
Esr1	1.6217	1.97346	4.12252	4.62041	0	0
Gys1	1.61962	5.56369	7.02654	0.468748	0	0
Pex19	1.61823	1.49513	2.84975	0.864773	0	0
Gpc6	1.61723	9.51604	6.96134	11.1061	0	0
Golga7	1.61571	1.10749	2.313	1.98205	0	0
Ube2r2	1.61569	2.74396	2.39347	2.47607	0	0
Yipf3	1.61189	1.97172	1.51138	1.84388	0	0
Pip4k2a	1.6108	4.47595	5.57287	3.2706	0	0
Fkbp1a	1.60942	0.498094	0.943389	3.59353	0	0
Tmem263	1.60706	1.91203	2.97565	2.04455	0	0
Tmem98	1.60527	2.51388	3.88486	4.34923	0	0
Ampd3	1.60466	6.07425	4.52002	6.03581	0	0
Tcf4	1.60295	2.72597	3.10971	4.75096	0	0
Atg12	1.60117	0.102579	0.621282	1.7449	0	0
C1qtnf7	1.59981	7.46336	4.93896	11.4841	0	0
Cped1	1.59811	4.42932	5.1539	10.0065	0	0
Gadd45gip1	1.59762	0.678053	1.21029	2.55339	0	0
Rplp2	1.59717	2.50469	2.37042	3.9503	0	0
Eif2ak2	1.59711	1.41967	1.58339	0.670176	0	0
Eif2s1	1.59541	0.364975	0.418981	3.61853	0	0
Psmg4	1.59373	1.70465	2.20197	3.41104	0	0
Col15a1	1.59139	7.528	4.33013	6.13237	0	0
Cox6b1	1.58997	3.09652	3.53471	1.80146	0	0
Polr2g	1.58472	1.35651	2.68786	2.3803	0	0
Dctn5	1.58468	0.121393	1.49819	1.54304	0	0
Mcfd2	1.57849	2.52735	4.59848	2.77684	0	0
Peak1	1.57829	3.46402	3.3532	2.55078	0	0
Bmp1	1.57707	7.16921	5.79784	9.19198	0	0
Cfdp1	1.57623	1.52517	1.62853	3.74475	0	0
Kirrel	1.57531	7.8625	7.53164	9.95482	0	0
Tcea3	1.5748	3.80047	5.37838	7.9783	0	0
Ifitm2	1.57461	4.32983	7.0548	6.38996	0	0
Rbms2	1.57412	5.06556	5.43503	1.31119	0	0
Serinc3	1.57393	1.86386	2.53938	0.531631	0	0
Armcx1	1.57386	5.07904	5.6678	6.0897	0	0
Tmem199	1.57106	1.3021	1.99729	1.34898	0	0
Gnb5	1.57073	3.45933	4.99596	5.41099	0	0
Eif3e	1.57039	0.494634	0.748393	3.12556	0	0
Cpe	1.56994	4.5181	7.06074	9.28209	0	0
Urod	1.56969	1.74006	2.51095	0.736201	0	0
Rpl23	1.56968	2.03427	2.13241	3.663	0	0
Col12a1	1.56826	7.5869	4.77465	11.3113	0	0
2410004B18Rik	1.56754	1.57098	0.588088	2.5298	0	0
Tmem161a	1.56559	2.81655	4.29615	0.233884	0	0
Tgds	1.56516	2.40381	3.80575	1.01011	0	0
Gabra3	1.56469	11.9423	11.9423	7.20578	0	0
Tsen34	1.56391	3.7647	4.37034	2.10985	0	0
Fth1	1.5626	2.61087	4.41276	2.7036	0	0
Lpar1	1.56019	2.93951	0.728262	4.91187	0	0
P3h1	1.56018	3.99263	4.11927	6.47703	0	0
Rps25	1.55813	1.34155	1.348	3.12123	0	0
Npm1	1.55663	1.6644	1.73008	4.95501	0	0
Cyp4v3	1.55591	4.42564	7.07821	1.90421	0	0
Mgp	1.55586	7.43302	5.33409	11.613	0	0
Trappc3	1.55552	2.19797	3.90506	1.96941	0	0
Sgce	1.55536	3.50662	3.58983	7.87918	0	0
Sf3b6	1.55359	2.02888	3.40466	2.3795	0	0
Cox5b	1.55181	0.148909	0.329562	1.82175	0	0
Slc6a8	1.55132	8.00986	5.66334	6.2949	0	0
Ppp1r12c	1.55103	0.322372	1.39213	1.56986	0	0
Ctsh	1.5498	3.04956	5.06662	0.370184	0	0
Sdhaf2	1.54845	0.840681	2.28415	1.03543	0	0
1110059E24Rik	1.54726	1.41575	0.12095	2.34226	0	0
Fam114a2	1.54701	0.494591	2.80127	0.550038	0	0
Rpl23a	1.547	2.86503	3.07204	3.00207	0	0
Lamb1	1.54637	7.02419	6.75918	9.29151	0	0
Yaf2	1.54462	2.77284	3.58669	4.00137	0	0
Cetn2	1.54418	4.1882	2.14841	2.55636	0	0
Pros1	1.54394	2.96134	4.15416	2.86118	0	0
Ltbr	1.54378	2.81214	3.62497	2.11168	0	0
Sept7	1.54328	3.31685	3.85349	3.22241	0	0
Gprasp2	1.53948	4.13658	4.11667	5.47313	0	0
Cdk5	1.53914	3.76243	3.13297	0.0591738	0	0
Rab18	1.53483	2.92529	4.49513	2.35333	0	0
Cwc27	1.53369	1.49279	2.4733	2.24052	0	0
Scarb2	1.53349	6.43112	7.72689	1.49816	0	0
Cox6a1	1.5315	0.264658	0.879168	1.49513	0	0
Ghr	1.53123	7.02584	4.87438	0.613587	0	0
Cops6	1.52476	0.0531482	0.169803	1.95519	0	0
Ssb	1.5228	3.08805	3.95358	2.43712	0	0
Aagab	1.52219	1.14672	2.40506	0.941377	0	0
Polr2l	1.52183	2.07224	2.8567	3.27949	0	0
S100a11	1.52098	7.45641	7.83639	3.71935	0	0
Inpp5a	1.52048	0.841218	0.691133	2.73448	0	0
Rhoa	1.51964	3.27916	3.94174	3.00373	0	0
Capg	1.51944	6.8972	6.18575	1.92273	0	0
Greb1	1.51572	6.36463	4.24507	6.29097	0	0
Emc3	1.51447	0.326562	1.88697	2.06398	0	0
Hprt	1.51197	5.11501	5.05462	1.52508	0	0
Zfp697	1.51114	6.74854	7.75972	0.643907	0	0
Lgalsl	1.51069	5.47324	6.48712	8.43624	0	0
Dnajb11	1.50992	0.0604523	0.884761	1.77471	0	0
Gemin7	1.5095	1.00415	1.22834	2.46997	0	0
Stt3a	1.50776	1.43994	2.0011	0.96305	0	0
Prelid1	1.50665	4.2176	5.3044	2.10028	0	0
Tacc1	1.50613	1.44207	3.2078	1.99449	0	0
Rnf13	1.50454	1.81704	2.53358	0.794721	0	0
Ndufb11	1.50373	3.22376	3.82267	1.06526	0	0
Hddc2	1.50363	3.79094	3.90577	1.67388	0	0
Ppp1r14b	1.50312	1.00775	0.451678	3.72706	0	0
Htra1	1.50107	5.98026	7.96143	10.8688	0	0
Tlr4	1.5008	8.44136	5.30473	4.16352	0	0
Pnrc2	1.49936	2.1193	3.04392	1.28366	0	0
Shisa5	1.49853	4.47949	6.11807	2.35094	0	0
Psmd7	1.49829	0.963015	1.66466	2.91464	0	0
Thbs2	1.49637	8.93393	8.28178	11.3931	0	0
Mnat1	1.49584	0.899175	1.57842	3.64913	0	0
Cd3eap	1.49548	2.8392	3.79141	3.08817	0	0
Mfsd1	1.49509	4.20938	4.83842	1.20144	0	0
Jtb	1.49456	2.6688	4.29884	0.490545	0	0
Plekho1	1.49439	1.18475	0.298841	3.67085	0	0
Mrps14	1.49395	1.03975	1.07858	2.5448	0	0
Ccndbp1	1.49336	2.30999	3.97594	0.890804	0	0
Rpl19	1.4922	2.25986	2.36992	2.68808	0	0
Rpl12	1.49201	2.13932	2.30775	3.52397	0	0
Cltb	1.49038	5.73029	5.88013	4.42485	0	0
Sepp1	1.48937	0.26923	2.72146	2.20405	0	0
Gstm2	1.48886	1.62743	5.26045	1.40079	0	0
Ier3ip1	1.48634	1.16726	1.43755	2.48582	0	0
Arpp19	1.4859	2.59393	2.61165	3.11449	0	0
Ccar1	1.484	1.09599	1.27433	1.63078	0	0
Rbpms2	1.48292	3.50461	3.43493	6.86512	0	0
Nme1	1.48193	1.97514	2.33917	2.98622	0	0
1810030O07Rik	1.48015	3.84082	3.65558	0.297658	0	0
Itgb1	1.47817	6.85581	7.2792	2.63308	0	0
Ranbp1	1.47721	0.722644	1.5476	3.57556	0	0
Mlf2	1.47477	2.32245	3.27193	2.04551	0	0
Tspan31	1.47389	3.3064	5.70321	1.75833	0	0
Sar1b	1.47256	2.20465	3.03627	1.73676	0	0
Vps29	1.46952	0.335521	0.747397	2.22708	0	0
Wwp1	1.46948	2.42496	0.260024	1.36279	0	0
9530068E07Rik	1.46737	2.36983	2.05425	3.07307	0	0
P3h4	1.4673	3.24163	4.54746	2.50538	0	0
Rps17	1.46402	1.2291	1.462	3.00183	0	0
Mpp1	1.46082	6.01612	5.30396	4.01272	0	0
Prrg3	1.46055	4.51618	7.24838	3.13016	0	0
Klhl22	1.45967	2.88846	3.61379	2.07537	0	0
Rpl35	1.45701	2.35082	1.74693	3.2795	0	0
Pomp	1.45586	1.52918	3.07872	2.35603	0	0
Arfip2	1.45284	3.08342	4.17745	0.123965	0	0
Bag3	1.45246	1.1514	1.49797	2.74307	0	0
Fgfr4	1.45208	1.62914	3.15538	7.10822	0	0
Mettl9	1.45048	3.90791	2.66839	2.0314	0	0
1810037I17Rik	1.45042	1.69438	2.69345	2.34481	0	0
Abracl	1.44842	5.5739	5.98496	2.74687	0	0
Rab9	1.44752	3.43737	2.90255	2.00707	0	0
Steap2	1.44438	2.74047	4.21933	4.62176	0	0
Scpep1	1.4426	1.20077	3.20647	5.1511	0	0
Tor3a	1.4425	4.82879	5.71261	1.84634	0	0
Ccdc59	1.44032	2.95192	2.24122	2.23771	0	0
Cacnb3	1.43792	6.39236	6.23021	4.2748	0	0
Sepn1	1.43688	5.03527	5.65849	1.19213	0	0
Ufm1	1.43491	3.14172	3.82247	2.04447	0	0
Eci2	1.43275	3.12004	5.22145	0.948032	0	0
Peg10	1.42814	5.8361	5.47378	9.45844	0	0
Magoh	1.42562	2.92412	3.09104	3.85495	0	0
Eid1	1.42358	5.08297	5.86805	3.78725	0	0
Ndufc2	1.42342	0.487924	2.60867	2.08023	0	0
Tmed10	1.42242	1.54661	2.1182	1.32367	0	0
Zcchc10	1.41844	0.875691	2.80638	2.4787	0	0
Sap30l	1.41738	3.47662	3.68772	2.02689	0	0
Msantd4	1.41607	3.85802	3.83725	2.36012	0	0
Rpl37a	1.41276	0.661974	0.555257	2.58596	0	0
Psmc1	1.41122	1.03579	1.99833	2.66948	0	0
Igsf8	1.41068	3.3981	3.20344	0.57929	0	0
Selk	1.40956	2.05197	0.763069	2.74275	0	0
Chmp4b	1.40692	1.65494	1.10379	2.78405	0	0
Lsm6	1.40322	1.48098	2.85346	0.265455	0	0
Spop	1.40209	2.12544	2.98207	2.25998	0	0
Cfl2	1.40101	1.09119	0.708471	2.61224	0	0
Arpc4	1.40063	3.23362	3.85314	2.80945	0	0
Ccdc8	1.39729	2.87093	6.11675	7.92826	0	0
Msrb3	1.39626	0.65874	2.10767	4.72127	0	0
Thbs1	1.39168	10.7977	11.5192	7.91219	0	0
Akr1a1	1.39131	2.73596	4.90917	1.27433	0	0
Tspyl1	1.39052	2.84031	3.20401	1.93102	0	0
Msn	1.38957	8.92754	8.44961	6.51871	0	0
Sec62	1.38899	2.69765	3.48231	2.3288	0	0
Col4a1	1.38859	8.8353	8.85856	12.2619	0	0
Lclat1	1.38715	3.048	2.81188	0.556538	0	0
Cox7a2l	1.38611	0.892146	1.25808	1.99555	0	0
Cln5	1.38587	3.56114	5.57292	0.805249	0	0
Dpysl2	1.38586	4.74955	3.21943	4.75593	0	0
Ube2l3	1.38541	1.23387	2.14526	2.53201	0	0
Sh3bp5	1.38344	4.00543	1.97988	5.38248	0	0
Rpl31	1.38081	1.09289	1.60832	3.2588	0	0
Akap7	1.38009	1.8257	0.28756	1.96675	0	0
Kazn	1.37932	5.42117	4.71815	1.1332	0	0
Acadl	1.37828	2.9566	5.5062	2.81002	0	0
Tspan4	1.3775	5.32563	6.31604	4.97771	0	0
Slc25a17	1.37668	1.96072	3.61184	1.76964	0	0
Rps23	1.37088	1.80639	1.88091	3.58981	0	0
Sulf2	1.36805	5.5387	3.5374	2.01476	0	0
Pdk1	1.36334	4.3856	4.59944	0.16661	0	0
Psmb1	1.36275	1.06211	2.45373	2.24994	0	0
Hspa4	1.36253	0.497194	0.692473	2.16542	0	0
Mrpl49	1.36031	2.48754	3.03721	1.49682	0	0
Sec22b	1.35775	1.20669	2.52391	1.05232	0	0
Cpne8	1.35621	5.49622	3.14001	6.55317	0	0
Arpc3	1.35558	3.5909	3.80833	1.88233	0	0
Rpl37	1.35279	1.20683	1.12046	2.40406	0	0
Emc8	1.35003	1.62674	2.43311	1.32248	0	0
Rps18	1.34913	2.02868	2.08668	2.6671	0	0
Cdh11	1.34571	6.04217	3.43553	6.97779	0	0
Smarce1	1.34486	1.08196	1.43065	2.89203	0	0
Calu	1.34332	6.05305	6.3307	2.69552	0	0
Fxyd5	1.34086	2.74492	2.73232	3.85017	0	0
Bcl2l1	1.33981	0.0531046	0.5511	2.50529	0	0
Pbx1	1.33815	3.91393	3.77173	2.37197	0	0
Crip2	1.33733	2.68313	0.351725	2.33854	0	0
Exosc9	1.33676	0.363036	1.13234	2.86996	0	0
Tubb6	1.33608	4.26379	1.81354	5.89104	0	0
Col4a2	1.33547	8.98263	8.17901	11.6142	0	0
Snn	1.33357	3.19523	0.75723	2.88721	0	0
Flot1	1.33217	2.977	3.73671	0.535393	0	0
Utp3	1.33197	1.37918	2.0825	3.58374	0	0
Ssbp2	1.32947	3.59939	2.2678	0.370575	0	0
Mtap	1.32896	6.01296	6.12406	3.80735	0	0
G6pdx	1.32871	5.44799	6.18435	0.422199	0	0
2610008E11Rik	1.32748	2.7625	4.68418	0.64762	0	0
Hsd17b10	1.32652	2.45495	5.70535	1.77977	0	0
Col5a1	1.32322	7.06673	4.31369	10.094	0	0
Map1lc3b	1.32222	1.74591	2.10472	2.09564	0	0
Egln1	1.32158	5.32225	5.37526	1.54355	0	0
Sumo3	1.3208	1.58359	2.45675	2.33105	0	0
C1ra	1.31849	3.07336	4.28483	7.41284	0	0
Ly6a	1.31777	7.06339	6.60896	0.192468	0	0
Rpa3	1.31542	2.47789	3.21227	1.71474	0	0
Rpsa	1.31523	2.8589	3.14079	3.49717	0	0
Ston1	1.31512	3.43392	0.532872	7.33382	0	0
Sdc1	1.31377	4.7158	6.50888	6.34112	0	0
Bag2	1.31369	5.1409	5.75331	1.67625	0	0
Sarnp	1.31341	1.14426	2.79183	3.36365	0	0
Nde1	1.3125	2.38731	2.27738	2.23444	0	0
Ak3	1.31223	1.57556	2.20599	0.189623	0	0
Mrvi1	1.30705	5.22588	5.17666	10.574	0	0
Akap5	1.30666	6.3772	7.24565	6.64169	0	0
Rps2	1.30567	2.65848	2.74792	2.54346	0	0
Tmem167b	1.30466	1.51149	2.48177	0.92818	0	0
Mir22hg	1.30451	4.67802	5.06323	1.55402	0	0
Shisa6	1.30424	4.96049	5.33958	3.50156	0	0
Tm2d3	1.30246	1.49932	3.81402	1.48695	0	0
Rars	1.30194	3.60108	3.8754	2.65811	0	0
Mtx2	1.30116	0.153795	1.88801	1.86495	0	0
Gstp1	1.30015	3.13946	4.59325	0.871257	0	0
Sdf2	1.2997	1.75649	2.78743	1.72379	0	0
9030624J02Rik	1.29935	0.496164	2.01898	0.0911077	0	0
Echs1	1.2986	2.02814	4.59728	1.16041	0	0
Osr2	1.29672	0.215499	2.40816	12.1543	0	0
Copg1	1.29534	1.20587	1.92342	0.0615185	0	0
Tpm4	1.2925	7.6728	8.67687	2.57331	0	0
Psmd6	1.29158	0.667496	1.19444	2.40088	0	0
Pofut1	1.28741	3.26942	2.66879	0.541183	0	0
Trp53inp2	1.28583	2.42722	0.00647152	0.769242	0	0
Foxs1	1.28576	3.59385	4.41405	12.677	0	0
Eif2s2	1.28525	1.3804	1.8926	4.04272	0	0
Rpl7	1.28466	2.17546	2.35395	3.05214	0	0
Hspa8	1.28451	3.53644	4.71894	1.81909	0	0
Aph1a	1.28398	4.10008	4.24651	1.45068	0	0
Txndc17	1.28288	3.09018	3.42492	1.62362	0	0
Prdx1	1.2816	2.7279	3.54725	2.42995	0	0
Zfp53	1.28154	5.00582	5.16615	1.11261	0	0
Raph1	1.27926	4.69573	4.88518	0.71654	0	0
Armcx3	1.27905	5.0143	6.23611	5.90087	0	0
Ckb	1.27846	7.98635	6.31174	5.95913	0	0
Unc119	1.27814	2.21585	2.13737	4.82543	0	0
Boc	1.27702	1.3764	2.47374	5.25984	0	0
Cfl1	1.27684	2.88952	2.38707	4.11856	0	0
Acadvl	1.27379	0.884962	2.4266	0.173566	0	0
Itm2c	1.272	2.51153	3.45383	0.432709	0	0
Rab21	1.27144	1.60592	1.91541	1.43679	0	0
Marcks	1.27135	4.69712	5.51369	2.32136	0	0
Slc18b1	1.27104	6.17824	6.79769	1.71475	0	0
Impdh1	1.27093	2.50004	3.00753	1.80081	0	0
Rcn2	1.27085	1.18313	2.74617	2.03945	0	0
Snx10	1.27043	2.70051	3.60154	1.73084	0	0
Pmepa1	1.26976	5.66708	6.12337	3.49556	0	0
Smim10l1	1.26889	2.37945	2.93908	1.54499	0	0
Cd55	1.26795	1.64545	0.0224358	3.57646	0	0
Ubxn4	1.26781	0.711988	0.654989	1.71813	0	0
Arhgap6	1.26373	6.78201	6.49865	3.4327	0	0
Ap1s1	1.2623	1.89048	3.53371	2.52113	0	0
Prr13	1.26214	5.10939	5.13533	1.76311	0	0
Myadm	1.26065	7.46174	5.09737	3.36767	0	0
Atp5c1	1.2568	0.768955	0.85491	2.05299	0	0
Csrp1	1.25663	6.97144	7.31948	4.62247	0	0
Rtfdc1	1.25643	0.936189	0.0445489	1.55094	0	0
Tmem173	1.25591	3.52582	4.01867	3.83139	0	0
Ppic	1.25519	9.47069	9.33178	12.2109	0	0
Susd6	1.25159	3.83405	1.6607	0.729523	0	0
Wdr61	1.2495	1.08819	2.43076	2.4199	0	0
Rgcc	1.24891	0.6074	0.639306	6.93914	0	0
Pls3	1.24832	6.8633	7.46824	0.334777	0	0
Tmem106b	1.24787	1.82527	3.1667	0.455713	0	0
Sdc4	1.24745	7.37895	7.87767	7.75244	0	0
Fgfrl1	1.24541	1.86485	2.64817	3.71289	0	0
Ssr1	1.24507	1.94168	2.12337	1.85196	0	0
Gna11	1.24429	1.09962	2.25428	0.316425	0	0
Psma1	1.24182	2.02086	2.82528	1.52861	0	0
Nhp2	1.24154	3.31013	2.76794	3.53555	0	0
Stx7	1.23836	4.88964	5.47104	0.791751	0	0
Dbt	1.2358	2.74649	3.6263	1.12307	0	0
Aldh1l2	1.23502	4.27112	4.10269	3.37846	0	0
Slc25a30	1.23028	1.94186	0.788214	1.81683	0	0
Rps19	1.22698	2.8444	2.85083	3.61267	0	0
Tcaf2	1.2265	5.90146	6.81087	0.35349	0	0
Arpc1b	1.22527	5.21766	5.73524	2.23014	0	0
Clip3	1.21992	3.02122	3.29456	7.19543	0	0
Ywhah	1.21846	4.78963	4.86509	4.06184	0	0
Rras	1.21695	2.99864	2.28438	3.21528	0	0
Sumo1	1.21534	0.722089	0.810693	2.83981	0	0
Vma21	1.21429	4.35427	4.48582	1.16812	0	0
Rasl11a	1.21405	5.21916	5.70028	4.20329	0	0
Kif1c	1.21259	4.36722	5.77142	1.28851	0	0
Xxylt1	1.21231	4.28622	4.44615	1.26026	0	0
Sema3a	1.2117	6.77411	4.71716	6.90283	0	0
Dsel	1.21083	5.08331	4.22645	2.9523	0	0
Rps6	1.20997	1.9089	2.16367	3.13795	0	0
Cers5	1.20995	2.27872	3.23642	0.221863	0	0
Cmpk1	1.20921	3.53074	3.26007	2.10251	0	0
Gpatch4	1.2079	1.7384	3.47438	4.54223	0	0
Chp1	1.2061	2.87087	3.28417	1.65038	0	0
Arl1	1.20595	0.954193	0.879439	1.86672	0	0
Ctdspl	1.2056	4.11374	4.2829	0.357896	0	0
Ube2a	1.20253	3.27957	0.964457	1.59826	0	0
Nol12	1.20227	0.514958	1.44552	2.27629	0	0
Mical2	1.1986	7.16577	6.7287	1.92927	0	0
Trappc13	1.19663	2.29719	3.11654	0.44831	0	0
Atp6ap2	1.19646	4.02081	3.70601	0.859464	0	0
Phb	1.19639	3.87999	3.81786	2.14155	0	0
Runx2	1.19293	3.74429	1.0901	4.96459	0	0
Zfp651	1.19151	3.64897	3.51085	4.01571	0	0
Selt	1.18744	1.19931	1.44724	1.56191	0	0
Eif1ax	1.18657	3.45855	0.756351	2.87372	0	0
Haus7	1.18374	2.50298	1.15918	2.03121	0	0
Arf4	1.18302	2.26592	0.663705	2.44904	0	0
Xylt2	1.18279	3.62153	4.94351	0.638531	0	0
Canx	1.17902	1.40283	1.83751	0.0719037	0	0
Mocs2	1.17806	2.32088	3.11652	1.8299	0	0
Sspn	1.17523	3.91015	4.56906	3.43746	0	0
Prkar1a	1.17218	1.42928	1.03213	2.50434	0	0
Calcoco1	1.16961	1.82102	3.12058	0.515891	0	0
Tpt1	1.16658	3.12411	2.29951	3.21393	0	0
Rassf3	1.166	5.11983	5.11518	0.471157	0	0
Igbp1	1.16548	4.59579	5.64886	1.12935	0	0
Ccdc149	1.16484	4.7191	5.42968	0.26501	0	0
Ehd2	1.16442	7.68586	6.39879	7.35743	0	0
Hint1	1.16336	0.447015	0.982391	2.46372	0	0
Uba5	1.1621	2.37	3.31834	0.282875	0	0
Ddah1	1.16209	6.37449	5.79089	4.62443	0	0
Tmem167	1.16101	2.19211	3.49929	0.736134	0	0
Ctps2	1.16061	4.1384	3.0691	0.073001	0	0
Mrfap1	1.15897	0.675022	1.18075	2.63011	0	0
Gsto1	1.15801	5.73303	5.83536	6.80423	0	0
Sfxn1	1.15282	4.86208	4.60171	1.10772	0	0
Smarca1	1.15098	3.70107	5.54181	0.0214294	0	0
Ifitm3	1.15004	6.58707	6.26527	6.6526	0	0
Snx7	1.1479	6.00667	6.25229	4.87675	0	0
Plxdc2	1.14712	4.84562	5.78757	2.7231	0	0
Rpl13	1.1434	0.548966	0.767405	2.27571	0	0
Rps8	1.14306	2.3215	2.52269	3.20068	0	0
Hmgcl	1.14173	2.29419	3.36897	0.348666	0	0
Klhl26	1.13938	4.10692	5.20082	0.0936492	0	0
Atp5g3	1.137	1.7538	3.29821	1.95201	0	0
Hgsnat	1.13498	4.20288	5.46731	1.25856	0	0
Pcnp	1.13314	1.79383	2.0607	1.13717	0	0
E2f6	1.12537	4.5813	5.63167	3.55006	0	0
Tnfrsf1b	1.1243	6.22488	6.45684	0.0691464	0	0
Anxa6	1.1238	6.09501	5.74848	0.729806	0	0
Zdhhc20	1.12357	4.06255	2.46617	0.656585	0	0
Creb3	1.12243	3.31996	3.80338	2.32484	0	0
Lgmn	1.12202	4.14753	4.67422	0.0552185	0	0
Rpl29	1.12129	0.150457	0.335294	2.38069	0	0
Klhl42	1.12101	5.56082	5.87115	0.131604	0	0
Mageh1	1.12082	4.74044	7.41511	0.661064	0	0
Anp32b	1.12072	2.39267	4.18233	3.51305	0	0
Skp1a	1.1166	0.102955	0.269374	2.45771	0	0
Samd1	1.11594	3.64471	3.74273	1.80686	0	0
Mitd1	1.11297	2.99889	4.10105	0.815299	0	0
Degs1	1.11188	3.31964	4.37936	3.90123	0	0
Crispld2	1.11096	7.82974	5.89309	8.56443	0	0
Rbbp7	1.11016	3.8191	4.20638	1.60303	0	0
Ddb1	1.10875	0.639639	1.64503	0.527807	0	0
Zfp207	1.10778	1.13111	2.30401	0.581037	0	0
St5	1.10674	3.48984	2.21603	4.44333	0	0
Sfxn3	1.10524	5.49837	5.96207	1.67618	0	0
Rps3a1	1.1052	3.17469	3.53311	2.90174	0	0
Hic1	1.10461	5.69324	5.10621	5.37205	0	0
Phldb2	1.10307	7.97434	10.1105	9.50084	0	0
Sh3bgr	1.10207	5.76755	6.85961	4.96726	0	0
Capza2	1.1009	2.83668	3.47524	2.41376	0	0
Tmed9	1.1005	2.46782	4.07695	1.50687	0	0
Lrrc59	1.09794	0.783833	1.48768	2.51098	0	0
Snrpd3	1.0927	0.198292	1.86522	3.28334	0	0
Fbxo22	1.09241	1.19187	3.2794	0.672764	0	0
Klhl5	1.09194	2.9673	2.90034	2.86461	0	0
Parn	1.08937	2.77604	0.930017	0.575131	0	0
Bnip3l	1.08824	1.85545	2.55201	0.880816	0	0
Psmb7	1.08761	0.218183	0.404475	2.77807	0	0
Slc25a3	1.08721	1.60512	1.66735	1.93602	0	0
Msln	1.08687	9.64802	12.4742	6.76503	0	0
Chmp1b	1.0866	2.32783	1.07577	1.13355	0	0
Sulf1	1.08526	5.43813	4.06963	7.90308	0	0
Prkag1	1.0842	1.03459	2.84902	0.304525	0	0
Ctnnbip1	1.08299	3.06444	3.18634	3.26844	0	0
Mis12	1.08023	1.61455	2.78313	2.1547	0	0
Mmp23	1.07717	7.18298	8.24687	5.61269	0	0
Stard5	1.07557	3.3798	5.85997	0.378113	0	0
Tpd52l1	1.07372	2.43231	3.23059	0.178864	0	0
Rplp0	1.07351	0.706555	0.825812	2.72499	0	0
Vim	1.0731	7.10054	7.23851	9.77177	0	0
Phax	1.06949	3.28592	4.05345	2.43889	0	0
Fkbp5	1.06884	2.94161	3.13875	0.453826	0	0
Srsf9	1.06522	0.92339	2.09278	2.40674	0	0
Sema3d	1.06401	11.4078	8.14695	10.0155	0	0
Myl12a	1.06196	5.02905	5.09987	4.10579	0	0
Wbp1l	1.05796	2.12406	3.86245	0.270423	0	0
1600012H06Rik	1.05685	2.88454	2.77762	0.958517	0	0
Bnip2	1.05227	1.87502	2.74505	2.14307	0	0
Col3a1	1.04903	10.3855	9.3926	11.676	0	0
Stoml2	1.04876	2.59874	2.63011	0.677341	0	0
Rpl27	1.047	1.33562	1.69023	2.52304	0	0
Map2k1	1.04685	5.24815	5.02079	1.82069	0	0
Etfa	1.04652	2.06191	3.22492	2.28729	0	0
Acat1	1.0446	1.00252	2.69047	1.82632	0	0
Vta1	1.0426	2.46893	2.43592	0.778852	0	0
Arhgap42	1.04097	5.76824	4.00527	4.39651	0	0
Rab1	1.04048	2.56467	2.8607	1.99679	0	0
Lrrc32	1.03945	7.09032	7.7004	9.02306	0	0
Lamtor3	1.03886	2.94942	3.09237	1.63442	0	0
Csf1	1.03813	6.1626	8.40358	6.98039	0	0
Ppme1	1.03737	0.851524	0.311715	1.94816	0	0
Tspan3	1.03579	0.850926	1.63493	1.96542	0	0
Ankrd46	1.0355	1.96329	3.77571	0.830444	0	0
Arfip1	1.03428	3.94321	4.91161	0.993588	0	0
Txnl1	1.03298	2.73304	2.3041	2.63192	0	0
Ethe1	1.03227	4.99185	5.47367	0.26334	0	0
Chpf2	1.03114	2.98323	4.33302	0.450536	0	0
Eef1g	1.03076	1.12199	0.162595	2.44544	0	0
S100a16	1.02844	6.28291	9.39088	1.18625	0	0
Golim4	1.02813	5.59097	6.7292	2.29831	0	0
D17H6S53E	1.02759	4.69995	5.26743	1.25884	0	0
Rps3	1.02651	2.50354	3.86216	2.99972	0	0
Rpl4	1.02472	1.73687	2.68487	2.72747	0	0
Ppib	1.02449	3.23319	3.92404	1.59817	0	0
Nudt3	1.02072	0.188829	0.470249	2.61671	0	0
Ndfip1	1.02022	1.69358	1.59884	2.01953	0	0
Nono	1.0198	5.47693	5.26467	1.22058	0	0
Zdhhc2	1.01902	4.74385	3.49134	3.89228	0	0
Sox4	1.01865	7.07472	6.78856	2.35018	0	0
Bccip	1.01843	2.46303	2.80565	1.67545	0	0
Mb21d2	1.01734	6.63689	5.94075	1.59934	0	0
Cycs	1.01653	3.60064	3.13785	2.47166	0	0
Pfdn4	1.01635	0.84507	2.6903	3.95134	0	0
Smad7	1.0135	8.27745	7.52206	3.58732	0	0
Hhex	1.01269	2.38079	3.7634	5.22945	0	0
Gnb2l1	1.01257	2.79283	4.52682	2.70323	0	0
Tmem165	1.01015	2.03019	1.92137	1.71474	0	0
Tmppe	1.00981	3.45045	6.33562	0.385282	0	0
Tubb5	1.00864	6.10933	6.39991	3.56446	0	0
Nol7	1.00842	2.01328	2.85256	1.71605	0	0
Npr2	1.00744	4.33374	4.34021	7.72506	0	0
Mylk	1.00726	2.80439	3.67108	0.193265	0	0
Pinx1	1.00718	1.25701	2.2099	3.11622	0	0
Igfbp2	1.00454	5.39856	7.2161	13.3992	0	0
Polr2f	1.00453	1.66181	0.676717	1.95379	0	0
Mgat2	1.00438	1.06797	2.02256	0.952463	0	0
Plcl1	1.00381	4.20842	1.94031	0.781362	0	0
Zdhhc3	1.00337	2.57003	3.34048	1.02754	0	0
Fam49a	1.00192	6.14815	6.03133	4.68599	0	0
Zcchc9	1.00032	2.58068	4.09176	0.118408	0	0
Psmb2	1.00026	1.52014	2.10541	2.18161	0	0
Zfp362	0.999348	4.68873	3.19347	1.63049	0	0
Tril	0.998827	11.283	7.12995	6.23555	0	0
Usf2	0.997801	2.15276	2.92652	0.860603	0	0
Ppig	0.997035	0.926401	2.0055	1.52675	0	0
Fkbp9	0.995462	4.94612	5.65794	2.51957	0	0
Gsta4	0.99295	3.34162	4.78348	3.45467	0	0
Rab34	0.991457	4.2497	3.31677	1.59352	0	0
Rnf130	0.990146	1.90263	3.05236	0.943523	0	0
Rpl35a	0.988459	0.796395	0.841886	3.04512	0	0
Rbm17	0.988124	1.27731	2.51159	2.55349	0	0
R3hdm4	0.986563	3.19427	4.52202	0.89921	0	0
Sh3pxd2a	0.98516	5.40053	6.55012	5.86209	0	0
Rras2	0.984926	7.77593	7.68015	3.96483	0	0
Cpne2	0.984556	5.39188	4.83156	5.67589	0	0
Idh3g	0.982745	3.01142	3.49104	0.37311	0	0
Tgoln1	0.982224	1.53831	2.68026	0.588816	0	0
Gng11	0.982162	7.47339	7.33665	8.65923	0	0
Hmgxb4	0.982153	2.49924	3.2494	0.865616	0	0
Cdipt	0.979534	2.71705	0.857933	1.60142	0	0
Anxa3	0.97888	6.05262	3.53343	1.58938	0	0
Psen2	0.978778	3.75687	5.17622	1.64864	0	0
Slc25a5	0.978435	3.59968	5.35929	1.98017	0	0
Plscr3	0.977964	5.89887	6.02014	1.29002	0	0
Tomm20	0.977633	1.73463	1.89639	1.24686	0	0
Bcl9	0.973753	3.67987	2.68843	1.72945	0	0
Ldhb	0.971042	2.89211	4.20166	0.418425	0	0
Slc27a6	0.970084	4.73936	4.56351	8.19429	0	0
Gpatch1	0.9697	1.80589	3.47084	1.42031	0	0
Bhlhb9	0.969511	4.61099	4.49725	2.06347	0	0
Ifnar2	0.968945	3.33213	6.32054	1.27163	0	0
Epb4.1l2	0.968601	2.9979	0.409143	5.89811	0	0
Slc4a2	0.968594	3.16127	2.38005	0.926906	0	0
Snrpe	0.965999	1.19199	2.08269	3.01373	0	0
Gsn	0.965883	3.07852	2.60669	3.91845	0	0
Snapc1	0.96569	1.57234	2.07903	1.15418	0	0
Gadd45g	0.964964	2.71645	3.92601	3.93909	0	0
Ndn	0.96287	6.92255	5.7773	10.8718	0	0
B3gat3	0.96245	2.59272	3.14798	0.219586	0	0
Cr1l	0.961206	3.55848	4.7282	0.164734	0	0
Mat2b	0.960457	2.76071	3.45626	1.32371	0	0
Ssu72	0.959724	1.51299	2.98399	1.28023	0	0
Nsmce2	0.959224	0.178814	0.919177	2.78922	0	0
Dld	0.958948	0.40063	0.80591	1.9388	0	0
Tm9sf3	0.956518	2.38975	2.30097	1.04857	0	0
Rpl5	0.954539	2.20911	2.72876	3.19575	0	0
Tuba1c	0.953281	4.01026	1.76072	1.99333	0	0
Exoc4	0.949185	3.34824	3.64515	0.255222	0	0
Ppp1ca	0.947259	4.79428	5.18782	1.84028	0	0
Mospd1	0.946844	5.57566	5.45269	1.64936	0	0
Mvp	0.945952	4.79327	6.22215	0.67126	0	0
Vcp	0.943836	0.911692	1.78221	0.726827	0	0
Nt5dc2	0.943021	2.11844	1.4806	6.40394	0	0
Syne1	0.942579	3.44599	2.0162	2.97957	0	0
Ccdc25	0.940375	2.72767	1.78077	1.33306	0	0
Kalrn	0.939174	2.87194	2.70134	2.56517	0	0
Ict1	0.938796	2.28808	2.74845	1.43339	0	0
Tubb2a	0.938616	5.48759	2.98964	1.00824	0	0
Rps10	0.936846	1.66325	1.91385	2.72569	0	0
Thbd	0.930187	6.18937	4.24157	9.99638	0	0
Steap1	0.928594	4.96141	4.56343	6.62721	0	0
Lfng	0.927723	7.65459	6.91641	4.82103	0	0
Rab7	0.927326	3.35024	3.74924	1.58689	0	0
Eif3h	0.925307	0.596283	0.344844	2.44739	0	0
Pfdn2	0.924167	0.955112	2.69412	2.34807	0	0
Rab11a	0.923375	1.26911	1.37891	2.22175	0	0
Hmgn1	0.922695	3.27927	2.43041	2.61771	0	0
Ctgf	0.922328	8.66444	6.80443	7.09069	0	0
Ucp2	0.921127	2.86384	3.23854	0.112117	0	0
Stxbp3	0.919162	3.37761	4.48748	1.23194	0	0
Arhgdia	0.918142	3.10439	3.49084	1.95581	0	0
2410006H16Rik	0.917179	0.968908	1.9236	2.39039	0	0
Sys1	0.916094	3.16638	3.62918	2.58139	0	0
Ahcyl1	0.912104	1.40636	1.95759	0.272178	0	0
Rpl18a	0.911014	1.50056	1.42881	2.68076	0	0
Smo	0.910144	4.90494	5.59429	5.76087	0	0
Tmx3	0.910127	2.57064	2.89397	0.83521	0	0
Ero1l	0.907432	3.84566	4.27557	2.33161	0	0
Rheb	0.906602	2.664	3.61578	3.46962	0	0
Mpzl1	0.90607	3.33074	3.20823	6.31987	0	0
Cd36	0.905457	0.0502882	5.90878	4.61925	0	0
Nfia	0.90457	3.1086	3.50729	0.171655	0	0
Ccbe1	0.904397	2.44232	1.29092	3.50273	0	0
Col1a2	0.904172	9.10438	7.48523	14.269	0	0
Cyp20a1	0.903084	4.30239	6.42202	1.33719	0	0
Brk1	0.902994	1.09912	2.24782	1.75136	0	0
Nfib	0.902541	5.9582	7.15036	0.195047	0	0
Lrrk1	0.902492	6.54776	6.63683	0.0927756	0	0
Aif1l	0.901675	7.37399	7.05228	6.9069	0	0
Exosc6	0.901436	2.60398	3.60023	3.03268	0	0
Cldn11	0.901105	3.59517	3.3333	14.4539	0	0
Emilin1	0.899276	5.27848	5.62079	4.94943	0	0
Hax1	0.895985	1.23857	0.40735	1.98579	0	0
Cers2	0.895569	3.48064	4.62204	0.567913	0	0
Ltbp1	0.893715	7.70056	5.97665	7.02332	0	0
Tgm2	0.8936	4.29404	6.23911	4.29311	0	0
Nid2	0.893088	1.14024	2.39417	3.76944	0	0
Dnaja2	0.887718	0.579671	0.91332	1.75176	0	0
Txndc5	0.887659	3.94344	5.72606	1.62348	0	0
Spry1	0.887368	6.04839	6.78789	4.12245	0	0
Brip1os	0.886251	2.56638	3.90296	0.503691	0	0
Scrn1	0.883568	4.69795	4.01848	7.37458	0	0
Papss2	0.883379	3.57696	3.7	4.70463	0	0
Pkd2	0.882601	4.97727	2.68008	2.01832	0	0
Wsb2	0.881906	3.96828	4.27245	2.2175	0	0
4930550L24Rik	0.877795	3.17933	0.842656	9.08494	0	0
Sri	0.875875	5.51835	6.69166	1.3657	0	0
Pdcl	0.875438	2.24107	3.57222	1.3754	0	0
Nkap	0.873116	4.51697	4.41533	0.315586	0	0
Tsku	0.871921	2.17646	8.05994	2.42033	0	0
Reep1	0.869614	2.94575	2.20951	7.60003	0	0
Gprc5b	0.867877	4.74685	3.1275	7.22132	0	0
Raly	0.866729	2.75199	3.09928	3.05767	0	0
Spryd3	0.863977	2.8947	1.47753	0.430824	0	0
Brox	0.86358	1.96168	2.61064	0.893012	0	0
Dmd	0.861963	4.3308	4.18627	0.41415	0	0
Myo1c	0.861681	2.04358	2.03377	2.46964	0	0
Fndc3b	0.861584	5.02254	5.72132	1.51373	0	0
Rala	0.859242	1.50124	1.80146	2.76159	0	0
Ttc13	0.859103	2.8081	4.19577	0.184469	0	0
Ube2d1	0.859071	4.89633	4.88003	1.32307	0	0
Pdha1	0.855265	5.36949	6.72997	1.16453	0	0
Tomm5	0.854151	3.07423	5.36058	2.71332	0	0
Tkt	0.85283	2.81394	6.10297	0.815456	0	0
Pbdc1	0.851774	3.66243	1.67275	2.89832	0	0
Cstb	0.850458	3.18777	5.92477	3.09676	0	0
Cd151	0.846514	2.37924	3.93171	1.70805	0	0
Bud31	0.843913	0.674817	0.186254	2.64744	0	0
Gnai2	0.843688	2.50229	2.68166	1.05636	0	0
Eny2	0.842679	1.84349	2.84526	1.52899	0	0
Fhod3	0.842397	4.88777	5.06514	2.14044	0	0
Abce1	0.841921	2.06017	1.16552	1.96661	0	0
Got1	0.839427	3.11064	1.79997	0.370803	0	0
Kdelr2	0.838052	1.45436	1.42741	2.35329	0	0
Rpl28	0.835171	0.992172	0.983864	2.02556	0	0
Scarf2	0.834224	2.21857	3.16517	6.45154	0	0
Eif3m	0.834098	0.740077	1.30125	2.29111	0	0
Mrpl50	0.833927	2.3	3.22105	1.77175	0	0
Arl8a	0.833555	5.26715	5.64437	2.50697	0	0
Cyb5r1	0.833445	3.82952	4.57803	0.188943	0	0
Ptpra	0.83296	2.05312	2.76771	0.342803	0	0
Ppap2b	0.832361	4.41569	4.29896	3.28258	0	0
Golm1	0.831122	4.43901	4.35951	1.24634	0	0
Serbp1	0.827596	0.755633	1.43459	2.49021	0	0
Pfn1	0.827184	2.18629	3.76893	2.74712	0	0
Map7d1	0.826624	4.77776	5.38711	4.57522	0	0
Cdc16	0.823968	2.62532	1.64065	0.927348	0	0
Dcbld2	0.823027	4.72195	3.17892	4.82003	0	0
Serinc1	0.820742	3.92089	4.28914	1.41909	0	0
Sfr1	0.819293	1.48812	2.16213	4.31009	0	0
Bace2	0.818864	6.63411	5.333	4.05491	0	0
Tnfaip8	0.818205	4.39821	4.81686	3.0437	0	0
Nqo1	0.817345	3.42137	5.58667	4.03701	0	0
Vbp1	0.816515	3.96057	2.74435	2.50648	0	0
Rhod	0.816412	3.8952	1.8709	2.30187	0	0
Bace1	0.815089	2.68511	3.79235	0.177298	0	0
Rbpms	0.814677	4.85529	5.11127	3.95684	0	0
Acadm	0.813817	1.91944	4.56773	1.00606	0	0
Csnk1e	0.813464	6.96338	6.55707	2.22525	0	0
Adcy7	0.81296	4.14055	3.34619	1.34798	0	0
Rpl10	0.812217	4.01451	5.26132	1.03503	0	0
Ptprk	0.811838	5.23308	5.72457	0.757153	0	0
Rarg	0.809823	2.9981	3.18595	0.0358858	0	0
Pgd	0.809484	3.64056	4.35379	0.939755	0	0
Cers4	0.808536	3.66146	4.05465	1.37453	0	0
Rpl7a	0.808062	1.01283	1.6823	2.23536	0	0
Rpl9	0.805876	1.14855	2.11623	2.10527	0	0
Zdhhc16	0.805292	2.47244	3.82611	0.0120676	0	0
Atg5	0.803551	3.16755	3.88179	1.21578	0	0
Gnl2	0.802748	0.335247	2.14847	1.66413	0	0
Sptlc2	0.802488	2.68361	3.60906	2.02744	0	0
Denr	0.801957	0.708028	0.718416	2.61109	0	0
Ttc19	0.801376	2.27867	3.25578	0.853554	0	0
Basp1	0.801209	6.85726	5.8181	0.464928	0	0
Ppfibp1	0.799108	3.62307	3.64085	2.9295	0	0
F11r	0.799057	5.92434	6.82438	1.8712	0	0
Dlgap4	0.794409	2.87322	0.39521	3.38041	0	0
Tnfrsf1a	0.793825	4.64683	6.07518	2.27102	0	0
Ext2	0.793104	2.66774	2.90367	1.16048	0	0
Rpl15	0.787068	1.6876	2.7366	2.17906	0	0
Serpine2	0.785972	8.29722	8.11981	1.63785	0	0
Sub1	0.785882	0.356252	1.28106	2.19729	0	0
Derl1	0.785131	1.63648	1.75329	1.27751	0	0
Cebpb	0.784497	3.98996	6.80091	4.3876	0	0
Mob4	0.784436	2.42793	3.66488	1.80985	0	0
Rps9	0.783114	1.95918	1.79831	2.45084	0	0
Actb	0.78244	3.97582	2.54873	3.7805	0	0
Colec12	0.780343	6.01977	4.86872	5.76696	0	0
Rps4x	0.77881	5.23969	6.73355	2.36429	0	0
Soat1	0.778504	2.09547	3.36993	1.73923	0	0
Psmc4	0.777905	1.12744	1.88918	1.54156	0	0
Aen	0.777324	3.10792	4.13636	1.79059	0	0
Pcp4l1	0.777021	4.99581	8.56382	9.82697	0	0
Cmtm6	0.775388	1.40909	2.32075	0.280983	0	0
Msmo1	0.773093	2.74952	5.8698	0.921163	0	0
Stard3nl	0.772232	3.61572	3.06253	2.13709	0	0
Kctd10	0.769529	1.48739	1.19032	3.32617	0	0
Htatsf1	0.765864	4.10251	3.50864	1.60349	0	0
Psme1	0.763744	2.73991	4.98282	1.37979	0	0
Cdc42	0.763433	3.5318	4.42461	2.36484	0	0
Tshz1	0.757806	4.54442	5.76749	0.706284	0	0
Nus1	0.755935	1.72254	2.2061	1.48996	0	0
Ccm2	0.753552	2.52225	2.97627	1.2788	0	0
Copb2	0.751415	1.5056	2.4064	0.885067	0	0
Iars2	0.750972	1.48547	2.03753	0.313084	0	0
Bclaf1	0.747452	1.49754	2.19321	0.299068	0	0
Trim3	0.745471	4.83189	4.73873	1.29234	0	0
Zadh2	0.742976	3.88034	5.73969	1.40602	0	0
Txn1	0.742213	3.974	6.15636	2.44398	0	0
Bmp4	0.739917	4.26958	5.0832	6.27415	0	0
Lrp10	0.73782	4.19463	6.0256	0.101459	0	0
Adam8	0.737325	4.46952	4.74977	3.58671	0	0
Zmpste24	0.736767	2.46588	2.33053	0.848779	0	0
Sphk1	0.736185	3.28855	7.40307	0.457841	0	0
Ppard	0.733303	3.72496	4.65655	0.0575513	0	0
Rpl3	0.73268	2.2107	2.63929	2.24186	0	0
Eif4h	0.731669	0.861308	0.837639	1.86299	0	0
Plp2	0.731658	5.89017	7.4864	1.924	0	0
Slc35e3	0.731346	3.78064	4.60395	1.88559	0	0
Snrpd1	0.730837	1.0521	1.3545	3.1462	0	0
Tmem184b	0.730069	4.30798	4.3719	1.59486	0	0
Rps13	0.727822	0.0997501	0.213765	2.39022	0	0
Irak2	0.726633	3.86632	3.22595	0.102224	0	0
Polr2d	0.726335	1.1259	2.54913	2.35761	0	0
Btbd3	0.725952	6.64589	5.84143	2.88456	0	0
Rbm8a	0.725709	1.09605	2.21389	2.67769	0	0
Map1a	0.725201	2.89019	2.37709	7.39794	0	0
Dhh	0.723338	2.52376	2.18736	12.1154	0	0
Mdh2	0.722997	3.27203	3.33525	1.86219	0	0
Inf2	0.722473	6.66804	7.17767	5.98801	0	0
Loxl1	0.717308	2.05214	1.83423	8.97197	0	0
Zrsr2	0.715811	4.70789	3.8674	2.26764	0	0
Uba52	0.714994	1.42743	0.0295388	1.95409	0	0
Wipf1	0.71476	4.02098	4.83772	2.50985	0	0
Ripk3	0.713527	3.05296	3.36921	3.11279	0	0
Alg2	0.712213	1.80885	3.9838	0.912161	0	0
Ube2e2	0.711979	1.77139	2.57786	3.81808	0	0
Ggta1	0.711782	5.90327	6.79179	1.4195	0	0
Vapa	0.711432	0.683375	1.56784	3.01926	0	0
Adamts12	0.707993	6.7947	5.29532	9.83064	0	0
Wipf3	0.703475	3.38106	2.87876	4.38544	0	0
Pdlim7	0.702877	6.6428	6.36123	6.24139	0	0
Hbp1	0.701836	2.19891	1.81007	0.617329	0	0
Disp1	0.701681	3.59594	3.86463	1.56066	0	0
Rps27a	0.700373	1.20605	2.89735	2.6596	0	0
Txnl4a	0.69861	1.66934	1.822	1.94107	0	0
Fgfr1	0.695152	6.50627	6.10973	2.46391	0	0
Rpl14	0.6936	2.22114	3.74506	2.46085	0	0
Arhgdig	0.693342	3.44519	4.48734	7.49911	0	0
Lima1	0.691805	5.55446	5.78356	0.0529194	0	0
Anxa5	0.688485	5.77761	7.55094	2.18563	0	0
Olr1	0.688273	7.23837	7.35394	6.20443	0	0
Ltv1	0.684806	0.774638	0.561752	2.53738	0	0
Idh3a	0.68471	2.28311	3.03423	4.37119	0	0
Jam3	0.684426	0.681294	0.411379	4.15546	0	0
Rab10	0.681778	2.09155	2.01393	1.97615	0	0
Ywhae	0.678668	0.725219	0.407438	2.69554	0	0
Gspt2	0.675171	3.7432	2.5326	0.0626495	0	0
Sec24d	0.668662	5.07048	7.17448	0.941252	0	0
Hspb8	0.668625	5.68604	8.2037	4.00916	0	0
Hnrnpc	0.667125	1.14917	1.96696	1.93834	0	0
1500015O10Rik	0.666953	8.60133	12.3223	6.80214	0	0
Stk3	0.666544	2.8631	2.03138	1.38724	0	0
Rnf20	0.665291	1.57401	2.69758	0.110077	0	0
Brix1	0.657923	0.938755	0.545466	2.08815	0	0
Arl5a	0.65781	5.89355	5.94557	0.438899	0	0
Pi15	0.657492	9.4818	9.93013	10.2352	0	0
Hsp90ab1	0.657123	3.05755	3.67678	1.40941	0	0
Rps28	0.657003	1.11354	0.945758	2.69315	0	0
H1f0	0.65678	3.12871	3.6887	1.73028	0	0
Aoc3	0.655521	5.76893	4.93082	6.1252	0	0
Gnl3	0.652712	2.16032	2.30757	2.12256	0	0
Lrp1	0.649561	5.34452	5.45978	4.57888	0	0
Akirin1	0.648545	1.28113	0.200521	2.10685	0	0
Fam101b	0.648193	6.62052	7.55901	4.06667	0	0
Tpd52l2	0.647578	3.20272	3.62484	1.51397	0	0
Ube2e3	0.642963	2.24933	3.18654	2.9728	0	0
Cisd2	0.640951	2.55125	2.16108	0.461941	0	0
Plod1	0.640905	3.57544	3.42352	2.20272	0	0
Igf1	0.640485	5.68471	3.38021	6.69439	0	0
Meis2	0.640463	6.37447	6.16182	8.16243	0	0
Rnf111	0.639864	1.63698	1.62703	0.126474	0	0
Mak16	0.639609	1.7821	1.15689	2.73228	0	0
Slc25a51	0.63939	2.91678	4.35554	0.0446151	0	0
Rps15	0.639223	0.782061	1.45313	1.76281	0	0
Pkia	0.635775	3.6309	3.58112	1.80001	0	0
Tank	0.633142	1.37453	2.16392	1.13684	0	0
G3bp2	0.630131	1.14559	1.89843	1.02373	0	0
Alcam	0.630117	5.79882	4.68744	1.51964	0	0
Ap2m1	0.629929	1.96387	3.40229	1.32379	0	0
Tyro3	0.629153	3.71271	3.77063	1.87621	0	0
Il10rb	0.628476	4.38362	5.8459	1.93877	0	0
Ccdc47	0.626835	1.16764	3.43467	0.457819	0	0
Hsd17b12	0.625475	3.63132	4.69935	2.20438	0	0
Cfh	0.623901	6.56532	4.45392	4.07947	0	0
Rraga	0.623322	1.68093	1.93291	1.81048	0	0
Snrpb2	0.617119	0.2441	0.415011	2.6882	0	0
Snx9	0.617104	2.74705	3.28637	0.56513	0	0
1500012F01Rik	0.617039	3.04785	4.13728	1.97492	0	0
Nptx2	0.616283	3.457	1.89511	7.79964	0	0
Evc	0.616217	4.97055	5.01379	2.40876	0	0
Arl6ip5	0.616107	4.09881	5.85152	2.10856	0	0
Cd82	0.61311	2.75352	2.2657	0.365045	0	0
Klc1	0.612713	3.24818	3.90832	1.1544	0	0
Tax1bp3	0.609879	4.05359	4.21218	3.09294	0	0
Elk3	0.606908	6.19563	4.13829	3.3872	0	0
Nudt19	0.605222	3.10124	4.64448	1.09209	0	0
Cpxm2	0.604598	5.72256	7.37237	5.30119	0	0
Psmd1	0.603003	0.666939	1.71639	1.06665	0	0
Pde5a	0.601453	2.65925	3.33535	3.69108	0	0
Snx12	0.601437	4.06107	4.35832	1.55896	0	0
Trim8	0.601203	5.27337	6.54952	2.10308	0	0
Cav1	0.600996	6.98771	7.37506	5.29005	0	0
Bcl2	0.600713	7.99986	6.59567	1.92455	0	0
Agpat5	0.600695	3.28302	2.98643	3.42118	0	0
Eif3a	0.596892	1.7379	0.713275	0.883011	0	0
Tmed5	0.594171	0.927039	2.39427	1.86654	0	0
Psmc6	0.593954	2.0771	2.00745	2.04576	0	0
Flot2	0.593813	1.55466	1.82867	1.69615	0	0
Plod3	0.593483	3.18274	3.91196	1.76066	0	0
Galnt1	0.59313	4.49004	4.83936	0.369007	0	0
Cap1	0.592065	1.1066	2.24147	1.92143	0	0
Capn2	0.591917	5.44662	5.8259	2.60481	0	0
Itfg3	0.591022	1.75222	1.35964	1.54608	0	0
Gnas	0.588829	3.75532	4.59152	1.0603	0	0
Fblim1	0.587055	5.92652	6.01611	5.58599	0	0
Tead3	0.586681	4.16716	4.58146	0.029245	0	0
Pdlim1	0.583221	6.1332	5.99591	0.473333	0	0
Taf1d	0.582962	1.36877	1.93992	2.31697	0	0
Fbln5	0.582352	4.96019	4.21052	9.77018	0	0
Arhgap23	0.582038	1.02185	1.40451	4.87402	0	0
Akt1	0.580659	3.48615	3.27298	1.32624	0	0
Hs2st1	0.576921	3.71295	1.86748	2.61672	0	0
Spcs3	0.573069	1.02266	2.63037	0.837096	0	0
Nrp1	0.571911	5.44854	6.28033	5.17668	0	0
Hadh	0.571537	1.58575	4.0136	0.161565	0	0
Thsd7a	0.568831	2.99321	1.38019	5.42786	0	0
Prkcdbp	0.568296	8.5141	7.43414	9.20498	0	0
Psme2	0.567219	3.29478	4.11956	1.08956	0	0
Fchsd2	0.56339	2.21071	2.52943	3.68823	0	0
Meis1	0.563041	3.17019	3.82279	7.82908	0	0
Dstn	0.562682	5.18221	5.10857	3.21268	0	0
Sars	0.561447	2.75365	3.70048	0.851822	0	0
Pdcd6ip	0.558471	2.68047	3.30801	0.746392	0	0
Cgnl1	0.555066	3.10441	1.27878	3.58644	0	0
Smim3	0.553848	4.7182	5.05259	1.22129	0	0
Csrp2	0.551574	0.280296	0.477513	3.36176	0	0
Hif1a	0.551186	5.61064	5.87353	1.93125	0	0
Myzap	0.550206	4.53085	4.15095	0.704834	0	0
Snhg12	0.549411	1.50424	3.74857	0.858134	0	0
Ifngr2	0.549242	4.22039	3.34619	3.06396	0	0
Id3	0.548769	7.19442	5.88424	1.94363	0	0
Uba3	0.548543	2.16725	3.85265	1.43663	0	0
Lzts2	0.545572	3.43223	1.4333	0.884879	0	0
Trip6	0.545213	4.7522	5.69735	2.76725	0	0
Hars	0.544338	0.764092	1.93095	2.03666	0	0
Zyx	0.543363	6.56673	6.61246	3.6687	0	0
Qpct	0.542086	3.8782	3.56166	6.35096	0	0
Shisa4	0.541958	7.43769	8.68564	3.15619	0	0
Ndel1	0.540435	1.68751	0.462092	1.35391	0	0
Vat1	0.537957	1.9858	1.88034	1.13542	0	0
Ccnd2	0.535303	7.4479	8.06457	5.59321	0	0
Pabpc4	0.534856	5.55474	6.03202	1.13922	0	0
Ecscr	0.534853	3.9582	3.1259	7.60021	0	0
Psmd12	0.533973	0.164469	0.0792704	1.98793	0	0
Axl	0.533704	7.22046	6.92476	5.66402	0	0
Rpl8	0.531699	0.759034	0.956676	2.18715	0	0
Coro1c	0.531445	4.02508	4.74573	3.31772	0	0
Lhfpl2	0.530621	6.17548	5.93126	2.83544	0	0
Col1a1	0.528287	10.6607	8.21719	12.2614	0	0
Elovl5	0.527574	1.54351	2.0987	1.28279	0	0
Nudc	0.527	0.412843	1.32361	2.62459	0	0
M6pr	0.526745	2.0509	2.6517	1.51643	0	0
Sptbn1	0.525655	4.94768	2.939	0.455757	0	0
Uso1	0.525042	3.12254	4.20329	0.22848	0	0
Id1	0.52391	7.79515	6.20833	1.19978	0	0
Actr2	0.521844	3.74031	2.18702	1.33345	0	0
Jdp2	0.521636	7.93145	6.92806	6.50516	0	0
Chst2	0.52154	5.95098	5.82768	8.75389	0	0
Rpl10a	0.519431	2.10051	3.65043	1.29	0	0
Mdfic	0.515709	5.7391	7.29945	3.55169	0	0
Hspa9	0.5148	0.66087	0.83586	1.95002	0	0
Zfp622	0.513502	1.98838	2.20565	1.72452	0	0
B4galt1	0.512282	3.91087	2.77784	1.61239	0	0
Hnrnph2	0.511351	3.4079	1.39594	0.906493	0	0
Extl3	0.509921	4.38665	5.04509	1.33715	0	0
Ptprn	0.508511	4.16326	3.65885	5.11462	0	0
Osbpl5	0.508218	6.13965	6.41179	4.76171	0	0
Gng12	0.504922	5.0239	5.42161	0.882661	0	0
Ereg	0.50055	12.4878	7.77658	12.4878	0	0
Kctd5	0.500281	2.01595	2.14415	2.72249	0	0
Smyd2	0.497533	1.85407	1.81126	1.46568	0	0
Fscn1	0.496996	2.98591	2.17305	6.66808	0	0
Cnih4	0.496541	3.17863	4.21092	1.56779	0	0
9130401M01Rik	0.49643	3.31454	4.12652	2.31774	0	0
Ttyh1	0.494761	4.25512	3.80929	7.44197	0	0
Crim1	0.493924	8.04517	6.56296	3.04837	0	0
Egfr	0.493453	4.17808	5.33799	2.96523	0	0
Lama4	0.492235	5.66616	5.20708	10.6442	0	0
Gatm	0.49213	4.62017	3.70133	6.09582	0	0
Afap1l2	0.49204	4.60993	5.82094	0.571745	0	0
Snx4	0.490632	1.60779	2.13271	1.71174	0	0
Ncl	0.488678	3.86682	4.1101	3.00008	0	0
Abi1	0.488057	3.57569	4.34221	1.41063	0	0
Dcakd	0.487539	1.52443	2.55307	1.87755	0	0
Pa2g4	0.48722	0.358257	0.49207	1.89047	0	0
Grb2	0.485456	3.81643	4.49145	1.56907	0	0
Micu1	0.48459	1.87228	2.79558	1.88144	0	0
Ppp2r2a	0.483851	0.578988	1.06575	2.28084	0	0
Twf1	0.483509	2.6627	3.80389	0.856538	0	0
Grk5	0.48183	3.64521	3.30276	1.8907	0	0
Snx6	0.478905	2.23182	2.8208	0.164744	0	0
Slc30a5	0.478599	1.56062	2.31957	0.480628	0	0
Dip2c	0.476774	3.78203	2.54198	1.1457	0	0
Manba	0.476347	2.77643	2.5841	0.274116	0	0
Maged2	0.474902	3.82851	5.14155	1.73638	0	0
Actn1	0.474017	8.86286	7.05584	4.21788	0	0
Rpl32	0.473514	0.558167	0.416552	2.46719	0	0
Nek6	0.47233	4.49326	4.52214	6.07387	0	0
Cmas	0.467255	2.37606	2.7359	1.32958	0	0
Wdr45b	0.466533	1.61511	2.32111	1.35719	0	0
Rac1	0.466221	3.71501	4.98013	2.20601	0	0
Jam2	0.463302	2.75046	1.69252	7.78821	0	0
Ftsj3	0.462857	0.894147	1.77534	1.39508	0	0
Nmd3	0.460898	0.378604	0.647947	2.82863	0	0
Rnf11	0.458995	2.53248	1.11263	0.963971	0	0
Plaa	0.458286	2.4122	3.11286	1.25091	0	0
Plekho2	0.456353	3.57083	0.291701	3.3179	0	0
Cmtm3	0.455688	5.9026	6.04233	4.32907	0	0
Kin	0.454754	1.8398	3.59004	0.510823	0	0
C1qbp	0.454152	2.21482	1.7228	2.68893	0	0
Nlgn2	0.452986	4.79695	4.49606	3.12879	0	0
Cttn	0.451582	3.76801	5.01034	1.39416	0	0
Mgat1	0.451201	2.3839	3.29085	0.887623	0	0
Zwint	0.450964	2.24998	3.35983	0.553483	0	0
Nfix	0.449259	4.77273	4.21793	1.70434	0	0
Dirc2	0.447816	4.80461	4.66718	0.0811442	0	0
Ptprg	0.446657	2.28943	3.80946	1.18183	0	0
Olfm1	0.445189	3.11281	4.93016	3.35386	0	0
Anapc5	0.44411	1.45105	1.46239	0.0908824	0	0
Itgbl1	0.44342	2.86439	0.112471	9.53586	0	0
Minpp1	0.441085	3.81998	3.14275	1.00193	0	0
Golph3	0.438345	1.84977	0.882112	1.56567	0	0
Dbr1	0.437693	1.87316	2.88117	1.33386	0	0
Zak	0.436958	1.51613	2.35375	3.64379	0	0
Papd4	0.436338	2.74593	2.11215	1.18963	0	0
Dph5	0.435267	1.49614	2.44892	1.9717	0	0
Stx12	0.431325	0.89502	2.55641	0.941076	0	0
Hmox1	0.430774	5.08866	7.00458	6.69316	0	0
Abat	0.430228	2.04353	3.21431	2.80366	0	0
Vdac1	0.428495	4.10325	5.68774	0.369048	0	0
Nars	0.427855	4.11291	5.47467	3.08924	0	0
Deptor	0.427567	3.92724	5.74043	1.05181	0	0
Axin2	0.426056	3.36373	3.91623	1.55792	0	0
Gars	0.424354	2.67051	3.20916	3.05663	0	0
Thsd4	0.422953	5.4721	3.4699	4.56202	0	0
6030419C18Rik	0.422079	5.75947	5.99958	9.79891	0	0
Ddx19a	0.421989	3.75715	4.04153	0.885997	0	0
Ptma	0.421604	4.31196	4.57989	3.2387	0	0
Tnc	0.421603	5.77986	3.42049	5.414	0	0
Ttl	0.419715	4.12659	5.12116	0.612892	0	0
Klhl2	0.417427	4.35976	5.05867	1.18438	0	0
Olfml2b	0.41365	5.46567	5.70282	9.27922	0	0
Cwc22	0.41009	1.86073	2.69084	0.855502	0	0
Mbd2	0.408216	2.36686	0.479692	0.539794	0	0
Rab14	0.407608	1.86193	1.97969	0.146658	0	0
Ripk2	0.40567	3.49225	3.46549	1.76202	0	0
Cpne1	0.400331	2.75217	3.81776	0.965797	0	0
D19Bwg1357e	0.399837	1.6725	1.48796	1.87007	0	0
Twistnb	0.399431	1.65316	2.27629	3.11154	0	0
Rps7	0.397326	0.0469584	0.0220896	2.68406	0	0
Syde1	0.395277	5.91761	7.37476	3.46575	0	0
Rnmt	0.395214	2.32267	1.36622	0.826058	0	0
Stau1	0.394357	0.431323	2.3838	0.951377	0	0
Terf2ip	0.391883	1.69257	2.87029	0.650168	0	0
Frs2	0.391343	1.77632	2.86867	0.117508	0	0
Rps11	0.390636	0.885253	1.27493	2.25636	0	0
Jade1	0.390214	4.70514	3.99839	0.361446	0	0
Rab12	0.38902	4.86324	5.25426	3.21981	0	0
Ilk	0.387178	3.55651	4.09452	1.84273	0	0
Ctsc	0.385322	5.03338	4.60031	0.147943	0	0
Hmgcs1	0.383952	1.82534	1.72303	0.0332089	0	0
Dcaf13	0.382335	0.993898	2.7854	1.51753	0	0
Ppp3r1	0.380414	3.8283	1.97455	1.14833	0	0
Anapc4	0.380396	1.62716	2.96627	0.844796	0	0
Hnrnpab	0.378839	2.33194	1.45531	2.36914	0	0
Tanc1	0.378577	1.88616	2.03254	1.17701	0	0
Cacna1c	0.368321	3.77156	2.14882	2.69998	0	0
Phgdh	0.36778	6.18798	5.85927	1.7546	0	0
Lasp1	0.366868	4.17748	4.58251	0.195722	0	0
Sephs1	0.36653	2.16148	2.96317	0.124929	0	0
Mark1	0.363376	1.97645	2.98924	2.27459	0	0
Pear1	0.361886	5.88131	5.06858	4.90482	0	0
Utp6	0.361645	2.9399	2.86553	0.748153	0	0
Snx33	0.358699	4.41607	4.63949	0.213947	0	0
Lsp1	0.358	7.69914	6.90922	4.1464	0	0
Litaf	0.357051	4.33825	5.49865	1.93767	0	0
Rtn4	0.353143	3.25142	5.04958	4.00352	0	0
Cdk4	0.353083	2.71839	3.64621	1.17913	0	0
Mbnl2	0.35269	4.65733	4.2919	0.105117	0	0
[truncated: 1,889 more rows]

## Sheet: Table D
Table D. Genes with significantly increased expression (P < 0.05) in spermatogonia in comparison with the major cell types of the testis. Data obtained from Soumillon's et al. study. Ser, Sertoli cell; Sgonia, spermatogonia; Stids, spermatids; Szoa, spermatozoa; FDR, false discovery rate.
Gene ID	logFC.Sgonia.Ser	logFC.Sgonia.Scyte	logFC.Sgonia.Stids	logFC.Sgonia.Szoa	P-value	P adj (FDR)
Krt4	14.1416	14.1416	14.1416	1.2539	0	0
Selp	14.0129	8.56498	5.69072	5.3852	0	0
Cdh16	13.9358	13.9358	10.7036	2.71564	0	0
Cdcp1	13.8041	9.13943	8.69153	0.333813	0	0
Egfl6	13.6268	7.47526	8.51399	7.17425	0	0
Cyp1a1	12.9648	9.24428	9.19985	9.55558	0	0
Krt14	12.8867	12.8867	12.8867	5.04898	0	0
Tex13	12.7272	2.14982	1.00944	9.83666	0	0
Mmrn1	12.6457	9.30406	10.2676	10.5728	0	0
Usp26	12.6282	3.27926	0.727293	12.6282	0	0
Tex19.1	12.3307	1.60516	2.89399	8.9218	0	0
Rgs5	12.2689	8.54824	9.89044	8.47934	0	0
Krt8	12.2329	6.56959	7.10919	2.41827	0	0
Erg	12.1658	6.62123	5.83082	12.1658	0	0
Krt15	12.0566	8.33571	3.91597	2.52779	0	0
Krt17	11.9701	11.9701	7.81637	6.55402	0	0
Trim71	11.9467	5.41725	3.74515	8.15701	0	0
Col6a6	11.8676	5.65617	4.46826	11.8676	0	0
Morc1	11.8664	0.835984	1.67588	8.97607	0	0
Sele	11.8388	7.05026	4.61263	11.3422	0	0
Krt6a	11.7993	4.85854	2.50952	11.7993	0	0
Psca	11.7957	1.57253	1.65411	4.6125	0	0
Nlrp4c	11.6917	3.66961	2.39728	9.61881	0	0
Lin28a	11.6192	4.04907	2.30839	11.6192	0	0
Krt5	11.5377	11.5377	9.15926	1.94865	0	0
Ifi202b	11.2937	5.14256	6.83511	11.2937	0	0
Sall4	11.1965	4.92661	3.69276	9.12352	0	0
Sox7	11.1772	2.238	4.14207	7.38769	0	0
Krt16	11.1708	11.1708	8.79269	11.1708	0	0
Mcpt4	10.977	10.977	10.977	8.08664	0	0
Egr4	10.9315	0.308667	2.1727	8.85856	0	0
Trap1a	10.9102	1.28258	0.0605706	6.35859	0	0
Olfml2a	10.8769	5.90204	1.72855	4.47742	0	0
Il24	10.8339	10.8339	10.8339	10.8339	0	0
Cyyr1	10.8324	4.40174	2.11374	6.49306	0	0
Fgfbp1	10.8179	10.8179	7.58576	7.02836	0	0
Prss22	10.8136	10.8136	10.8136	7.40458	0	0
Aplnr	10.7645	12.4318	12.4318	6.55579	0	0
Hhip	10.7469	5.77145	6.98106	10.7469	0	0
Tie1	10.7338	8.32536	7.47069	9.74493	0	0
Epha5	10.6864	2.717	4.07729	10.6864	0	0
Cma1	10.6779	10.6779	10.6779	8.60487	0	0
Lypd3	10.6701	7.84407	6.90516	0.454696	0	0
Sox3	10.6457	3.85655	3.65673	10.6457	0	0
Myct1	10.6193	7.2775	6.85377	10.6193	0	0
Tpsb2	10.6099	10.6099	10.6099	7.71937	0	0
Notum	10.5958	6.87483	7.36368	3.85595	0	0
Rspo2	10.5834	7.75717	5.8729	10.5834	0	0
Col6a5	10.5569	2.57908	2.71154	7.95976	0	0
Agtr2	10.4731	8.45662	8.09498	10.4731	0	0
Itgb6	10.3711	13.2836	13.2836	6.41996	0	0
Cldn6	10.3527	10.3527	10.3527	7.46229	0	0
Csf3	10.2199	6.08349	6.4607	0.892719	0	0
Pnma5	10.0625	3.94509	3.31528	2.96886	0	0
Sox18	10.0261	3.33898	5.41118	12.4462	0	0
Cdh1	10.0241	10.6656	10.5817	0.0740224	0	0
Kit	9.8798	1.5906	2.63314	2.11941	0	0
Lamb3	9.60632	3.07772	0.674837	5.16225	0	0
Plet1	9.44911	12.9092	14.9258	3.11663	0	0
Wfdc2	9.39927	8.47812	7.36087	8.02985	0	0
Angptl7	9.23172	12.1442	8.91202	7.09664	0	0
Has1	9.0339	4.49015	2.92409	10.7012	0	0
Cldn7	9.02365	7.8747	8.47057	1.10128	0	0
Dchs1	8.86869	0.253928	0.448788	7.80764	0	0
Fzd10	8.78742	7.62838	6.68943	7.04568	0	0
Cadps2	8.678	2.9642	2.10609	1.64521	0	0
Pkp3	8.62611	7.12047	4.57385	2.4212	0	0
Abcc9	8.604	3.80774	3.34386	8.38474	0	0
Vil1	8.57956	6.3834	4.82225	9.4193	0	0
Ednrb	8.57866	7.91147	7.68012	6.7738	0	0
H19	8.55868	8.43102	7.53294	11.8106	0	0
Susd4	8.52782	6.77552	4.89537	0.310048	0	0
Nptx1	8.50116	10.0551	12.0715	4.47569	0	0
Dpt	8.3844	4.47889	3.72394	7.39552	0	0
Lect1	8.24736	1.4503	2.85332	9.86526	0	0
S100a14	8.20183	13.5297	13.5297	3.67853	0	0
Mecom	8.1776	7.77183	8.21978	2.93172	0	0
Itih5	8.15044	4.44021	5.15041	1.50693	0	0
Cldn5	8.14101	4.21833	4.05565	11.4198	0	0
Ret	8.10943	8.1853	6.84262	2.45178	0	0
Nts	8.0485	7.24016	8.58266	10.9608	0	0
Syt15	7.95527	8.85125	8.48957	7.45868	0	0
Lad1	7.93783	8.67783	10.3205	0.148148	0	0
Gdf10	7.8815	7.45234	7.02893	5.74626	0	0
Scml2	7.83077	2.41883	0.484844	7.43111	0	0
Tex11	7.79773	1.54169	0.305674	4.27582	0	0
Fermt1	7.70071	8.17209	7.74925	3.14238	0	0
Rem2	7.66495	5.32775	4.53955	5.6836	0	0
Bcl6b	7.63242	1.79137	2.12362	8.8635	0	0
Ppbp	7.59891	11.4119	9.03349	9.33894	0	0
Vwa2	7.55599	5.92119	4.75992	1.42046	0	0
Col9a2	7.54992	9.73581	8.52012	9.6793	0	0
Cldn4	7.50568	12.8894	12.9986	2.797	0	0
Gjb2	7.49766	6.40331	6.60977	3.42523	0	0
Celsr1	7.45397	7.23456	6.40429	0.138802	0	0
Dusp2	7.44699	5.81262	2.72651	4.07724	0	0
F2rl1	7.33407	9.90041	14.1693	1.49816	0	0
Xylt1	7.31245	7.69232	7.36261	7.04709	0	0
Jag2	7.26158	0.878853	1.3854	2.83002	0	0
Cpa3	7.24275	6.54423	5.53621	7.02326	0	0
Krt7	7.23647	15.3854	15.3854	6.31694	0	0
Gja4	7.20552	8.19242	6.86561	5.71551	0	0
Il23a	7.1868	4.85884	5.05368	3.9718	0	0
Enpp2	7.15769	4.43838	5.34932	6.5648	0	0
Cftr	7.01923	1.60532	0.264766	8.50555	0	0
Cldn1	6.97691	9.24591	12.588	0.831317	0	0
Apold1	6.9272	5.65442	3.65717	2.24799	0	0
Ackr3	6.91425	4.26386	4.22897	6.2857	0	0
Gimap6	6.86921	6.39301	6.23793	3.81101	0	0
Pecam1	6.82134	6.27998	7.51458	8.20666	0	0
Rnf39	6.79946	7.78608	5.05287	10.6126	0	0
Tmem171	6.79716	12.7996	10.4212	6.77361	0	0
Eln	6.77998	12.6859	10.3157	13.5161	0	0
Kcnt1	6.75866	3.9077	4.76215	9.27214	0	0
Enpep	6.74495	9.65266	8.01979	7.92713	0	0
Fgd5	6.71128	4.00863	4.65131	8.09742	0	0
Adgrl4	6.70947	8.77179	12.1135	12.1135	0	0
Pgm5	6.68017	6.74135	5.09744	4.87059	0	0
Cd83	6.66101	5.78613	5.52018	1.37147	0	0
Cxcl2	6.6608	5.78787	6.34336	3.84752	0	0
Sall1	6.63486	3.85766	4.52089	10.9988	0	0
Krt18	6.62282	12.3066	9.91918	2.55796	0	0
Itgb4	6.60188	5.45342	5.96341	0.146944	0	0
Vwf	6.57922	3.96685	1.66767	6.85011	0	0
Megf6	6.5783	5.54696	5.57886	4.15107	0	0
Clec14a	6.56313	9.30769	8.09164	5.61535	0	0
Ocln	6.55324	6.87382	7.33562	0.410975	0	0
Igfbp5	6.552	8.58178	9.34915	5.14743	0	0
Lum	6.54275	6.54334	3.6874	9.44588	0	0
Gfra1	6.54068	2.83229	1.23163	9.50143	0	0
Dgkk	6.43918	6.62082	5.2156	6.85196	0	0
Cxcl1	6.42257	1.64913	6.22372	8.3984	0	0
Podxl	6.39199	9.60941	8.96695	6.09695	0	0
Dll1	6.38296	6.20652	3.66362	0.795183	0	0
Epcam	6.35177	2.53691	2.20431	0.0726565	0	0
Myb	6.34969	7.32874	7.13885	0.413115	0	0
Adgrf5	6.28833	4.60511	4.95873	1.75951	0	0
Areg	6.28181	9.39571	9.35134	11.0436	0	0
Igsf10	6.28006	4.70452	3.53397	8.71826	0	0
Meox1	6.23533	3.99091	1.6655	8.41765	0	0
Plvap	6.22761	5.36064	6.82571	5.8543	0	0
Elovl7	6.21398	4.99443	6.44254	2.59019	0	0
Fosb	6.20734	1.44439	2.7732	2.68416	0	0
Nup210	6.19934	2.65525	1.44739	0.441365	0	0
Ceacam1	6.15837	7.6002	5.63731	3.34927	0	0
Slc6a17	6.15671	4.58409	5.30136	5.12101	0	0
Lama3	6.15504	6.59742	5.56039	4.58863	0	0
Col8a2	6.1546	6.87055	8.46721	7.36028	0	0
Gyltl1b	6.15141	3.58055	1.46761	0.481649	0	0
4933427D06Rik	6.10156	1.87181	1.1448	9.10111	0	0
Crb3	6.04894	5.67356	4.088	0.171109	0	0
Gpc3	6.02743	8.94152	7.57553	10.9273	0	0
Kdr	5.9626	7.43489	4.75946	9.5144	0	0
Sel1l3	5.96001	8.07004	6.26577	1.09784	0	0
Sema6a	5.95917	7.34653	9.14537	7.34691	0	0
Gjb4	5.94353	11.4199	11.4199	5.39418	0	0
Spns2	5.9421	4.80386	2.19925	1.63103	0	0
Aqp1	5.92492	5.26173	7.00154	5.8325	0	0
Mmrn2	5.89356	7.44735	7.71255	6.9027	0	0
Nos3	5.89047	2.01779	0.528361	6.31816	0	0
Steap4	5.87451	5.83033	4.44205	7.48875	0	0
Pamr1	5.86931	5.02915	2.68482	6.0698	0	0
B4galnt2	5.72642	3.62173	4.12282	3.48115	0	0
Krt80	5.72264	7.60071	6.83207	6.18108	0	0
Alox12	5.71967	3.5704	3.53783	0.362628	0	0
Reln	5.71305	1.52218	0.947408	5.34475	0	0
Irs2	5.66671	3.93936	3.45781	0.24808	0	0
Fat4	5.6199	2.98376	0.480393	5.48947	0	0
Upp1	5.58179	5.67997	6.20214	6.07977	0	0
Slc4a11	5.56719	6.40724	6.97947	4.08087	0	0
Tro	5.51505	5.03497	3.64187	10.1024	0	0
Tacstd2	5.46042	13.9612	13.9612	2.34282	0	0
Dsc2	5.44353	7.58481	9.26772	1.21584	0	0
Amh	5.43903	7.39385	8.55045	9.11139	0	0
Krt23	5.41522	4.59397	3.68502	1.89266	0	0
Hivep3	5.4055	6.78663	6.03697	4.57431	0	0
Esam	5.40071	7.15926	7.3653	3.08345	0	0
Fras1	5.38779	3.23878	4.55873	3.37837	0	0
Bmp2	5.33738	6.86194	7.65069	10.8828	0	0
Eps8l2	5.33351	3.24818	3.33944	0.187973	0	0
Slc14a1	5.33231	6.85941	6.42697	6.79051	0	0
Camk2b	5.32886	3.08848	2.50842	0.343662	0	0
Nxf2	5.3227	2.01567	0.25457	9.70083	0	0
5830416P10Rik	5.32264	11.1623	13.1789	0.939161	0	0
Mfap4	5.287	9.16972	6.17967	13.6503	0	0
Sv2c	5.24423	2.62843	0.650075	4.98367	0	0
Eppk1	5.23308	0.00513846	3.27975	1.7724	0	0
Trim15	5.23084	9.71057	9.34914	6.01775	0	0
Adcy4	5.22966	8.38322	7.95956	9.65184	0	0
Col18a1	5.20851	7.11238	8.04565	0.849027	0	0
Fam83g	5.18272	4.28184	4.51033	3.55868	0	0
Ankrd6	5.17702	4.03708	3.11466	4.5697	0	0
Artn	5.1699	0.601734	0.0792619	3.01343	0	0
Sh3gl2	5.16534	2.75988	1.87355	0.090199	0	0
Prdm1	5.15626	6.49855	7.00235	1.38353	0	0
Ltbp4	5.14722	6.26849	4.07392	7.15859	0	0
Cst9	5.11274	0.876921	0.485325	11.6432	0	0
Grrp1	5.10934	2.98305	3.71854	5.53999	0	0
4933402E13Rik	5.07458	1.78115	1.05605	8.95448	0	0
Tek	5.06941	5.47193	3.15422	6.65978	0	0
Dnmt3b	4.99249	2.51665	3.13329	3.03683	0	0
Klf8	4.97283	4.52854	4.06791	1.73628	0	0
Rrad	4.95479	7.60871	7.7278	5.81622	0	0
D830031N03Rik	4.93025	8.86686	8.13778	7.17557	0	0
Tnfaip3	4.90828	4.89116	4.75195	0.62117	0	0
Cdh5	4.90496	7.13488	6.36401	11.5673	0	0
Gprc5a	4.89116	9.85829	9.66833	1.78869	0	0
H2-Q4	4.88772	3.91825	5.09303	2.68063	0	0
She	4.87136	7.45384	8.1686	7.19738	0	0
Gbp9	4.8477	7.84466	8.10052	2.69664	0	0
Myocd	4.82485	7.82407	6.83371	11.5449	0	0
Baalc	4.81924	3.59048	4.03933	5.64147	0	0
Peg3	4.81039	4.32486	4.99536	0.737617	0	0
Adamts8	4.8034	7.01118	6.321	6.94121	0	0
Flrt3	4.79464	2.87777	0.324466	4.39513	0	0
Masp1	4.78304	4.01322	5.34153	2.14951	0	0
Ptchd1	4.76882	6.22288	3.96662	5.45552	0	0
Kif26a	4.70897	4.1558	3.86641	9.65256	0	0
Flrt1	4.69428	4.50101	4.47059	5.57675	0	0
Caskin1	4.68781	3.39035	3.87815	3.94985	0	0
Nfatc2	4.67103	3.39805	3.09057	4.73108	0	0
Lancl3	4.63318	6.7382	7.53552	0.290822	0	0
Bach2	4.59867	4.48835	1.85439	4.96059	0	0
Gm13889	4.59138	0.195743	1.74078	6.80117	0	0
Krt20	4.58347	10.2324	9.52443	10.1603	0	0
Ntn1	4.56138	4.62022	3.3661	9.27542	0	0
Chrdl1	4.55545	5.44279	3.67645	6.90625	0	0
Scnn1a	4.52376	6.24958	4.52159	0.856074	0	0
Sh3bgrl2	4.50435	1.37901	2.09356	1.18421	0	0
Ace2	4.45427	8.54388	7.605	2.98355	0	0
1810011O10Rik	4.45251	9.31934	9.57443	6.94088	0	0
Zbtb16	4.45126	4.42276	4.29089	0.92552	0	0
Egfl7	4.44554	4.85295	2.64357	8.44304	0	0
Igf2	4.43942	4.40327	4.73962	11.899	0	0
Lrrc4	4.39019	3.65858	3.4839	5.5042	0	0
Cyp2s1	4.38258	8.68998	7.84673	7.656	0	0
Klf5	4.3588	3.05906	0.46143	3.60164	0	0
Smoc2	4.34869	1.51816	1.75865	7.20445	0	0
Ccdc141	4.34841	4.36225	5.25005	1.32252	0	0
Atp1a2	4.31952	1.57032	1.45997	5.60933	0	0
Macc1	4.31568	4.24583	1.25826	0.0540928	0	0
Nr4a3	4.30179	5.19919	3.41422	1.15199	0	0
Abi3bp	4.28708	3.46534	3.61775	5.68642	0	0
Med12l	4.28415	2.87851	2.5042	5.08659	0	0
Erbb4	4.27779	5.68925	6.51142	8.5918	0	0
Ngef	4.26388	6.99161	6.01919	0.438802	0	0
Papln	4.26071	0.768011	2.79612	2.69709	0	0
Tppp3	4.25675	2.53025	0.590534	4.09494	0	0
Sparcl1	4.25135	3.14757	4.24499	12.051	0	0
Slc7a3	4.23102	5.68855	3.07835	2.74141	0	0
Tead4	4.22767	9.01185	9.97559	10.2807	0	0
Cd34	4.21752	4.81216	2.27945	5.09118	0	0
Slc7a11	4.202	3.69759	3.90086	1.44984	0	0
Flt1	4.1957	4.81872	2.5142	9.0243	0	0
Prrg4	4.16171	9.99163	8.601	4.72491	0	0
Ppm1l	4.14357	3.86456	1.0029	0.615692	0	0
Rel	4.13981	4.36212	4.04903	2.56128	0	0
Aldh1a3	4.13485	5.85125	5.48969	8.19084	0	0
Mdk	4.12734	4.35371	3.36276	9.1046	0	0
Vash1	4.11048	2.73304	1.0055	4.75964	0	0
Bex1	4.08558	5.63384	4.84511	5.09005	0	0
Aqp3	4.07461	3.59367	3.36073	5.72216	0	0
Bcan	4.05942	7.53466	6.84721	12.6438	0	0
Pramef12	4.04264	5.37015	3.24813	5.5348	0	0
B3gnt5	4.03302	7.22123	6.40978	7.67272	0	0
Hmcn1	4.0316	5.61855	5.51339	8.25421	0	0
Emcn	4.02153	9.30631	7.55763	11.3229	0	0
Shroom4	4.01692	9.06864	8.62918	1.18078	0	0
Rhox8	4.01272	4.20226	3.3136	13.6996	0	0
Kcnj2	3.98954	4.08997	7.72452	3.48632	0	0
Cd93	3.98247	11.3076	7.29661	7.15515	0	0
C130074G19Rik	3.94346	5.47697	5.42187	0.453169	0	0
Cilp	3.93419	5.13191	4.07346	3.55635	0	0
Cdk6	3.93415	0.886572	1.08552	1.87228	0	0
Tmtc2	3.91747	2.21949	3.05123	4.12174	0	0
Fos	3.88169	1.7221	3.94815	1.56159	0	0
Pard6b	3.86562	6.80018	6.9548	3.47516	0	0
Agrn	3.86347	6.62854	5.84844	1.22311	0	0
Stk40	3.85659	2.5646	1.67002	2.92815	0	0
Usp6nl	3.85026	1.64782	1.89964	0.73288	0	0
Pak6	3.84889	3.42831	1.20482	6.16158	0	0
Sik1	3.84596	5.09064	2.61102	0.801657	0	0
Dsg2	3.84128	6.79362	7.57045	0.815018	0	0
Fosl1	3.83684	4.98939	4.90912	8.62783	0	0
Igf2bp1	3.81572	3.54949	1.26431	9.02137	0	0
Itga3	3.77925	8.24031	9.67161	1.46321	0	0
Hivep2	3.75913	6.85147	6.72729	0.116462	0	0
Ptch1	3.75124	4.9533	5.61833	0.435831	0	0
Mmp9	3.74924	4.7072	4.37979	5.33869	0	0
Lppr4	3.74718	6.52797	6.6015	7.8288	0	0
Trib1	3.73967	3.63569	6.05154	2.94707	0	0
Cachd1	3.73857	3.24988	1.91315	3.72001	0	0
Col14a1	3.71133	3.0756	1.84611	5.22738	0	0
Itgb8	3.71108	6.03531	4.72343	5.41411	0	0
Met	3.6659	8.86118	8.46679	0.375284	0	0
Cdca7	3.65493	3.72279	3.26112	5.63471	0	0
Ptpre	3.64578	4.77795	4.73162	4.94171	0	0
Adgrl2	3.63374	1.38928	1.44756	2.27294	0	0
Rasip1	3.62029	2.75503	0.649424	4.38086	0	0
Parvb	3.62005	4.50362	3.02567	5.70021	0	0
Dlk1	3.6097	8.47987	7.27816	13.4554	0	0
Cacna1g	3.60259	1.41194	1.1148	8.08924	0	0
Vgf	3.60148	12.176	7.78388	14.1926	0	0
Mamld1	3.54093	5.05511	6.73842	2.37238	0	0
Ptprb	3.54075	4.11722	3.56747	12.5597	0	0
Bmf	3.53655	4.03807	4.4581	0.289017	0	0
Lamc2	3.53112	8.25096	7.51039	0.45169	0	0
Klhl11	3.52654	1.7239	0.135505	1.53792	0	0
Auts2	3.51644	4.87527	5.008	2.31899	0	0
Ets2	3.51454	7.11594	6.54285	1.78425	0	0
Tlr2	3.5132	4.48121	5.84753	2.76769	0	0
Stk32c	3.49314	4.71478	2.67613	2.10584	0	0
Aspn	3.49111	4.49666	4.70791	9.77445	0	0
Sprr1a	3.49101	13.1234	13.1234	13.1234	0	0
Arl5b	3.48895	1.65879	0.286752	0.736151	0	0
Creb5	3.48449	7.4477	6.05658	1.1459	0	0
Ssh1	3.47376	6.99145	6.99933	2.7034	0	0
Tgfa	3.47247	1.06004	4.87825	0.816709	0	0
Bach1	3.4475	6.61264	7.4163	3.37575	0	0
Cxcl10	3.44163	1.40236	4.38367	3.4726	0	0
Atp2a3	3.43634	7.02365	3.69114	0.744605	0	0
Nav3	3.41168	5.89341	5.35604	1.97198	0	0
Rapgef2	3.40551	4.98353	4.58755	2.46164	0	0
Esco2	3.39679	0.834004	0.824044	3.90405	0	0
Atf3	3.38784	2.8802	3.60517	1.16847	0	0
Spock2	3.38671	0.0926123	0.472434	6.18253	0	0
Card10	3.34875	5.01589	2.99722	3.27669	0	0
Csf2rb	3.33983	5.13373	6.29613	3.21224	0	0
Ptn	3.33661	7.93402	10.0365	7.86278	0	0
Scube1	3.335	4.30922	4.58996	8.98771	0	0
Frem1	3.33254	5.52736	2.68777	4.38792	0	0
Mfsd4	3.31575	6.51976	6.81584	0.99783	0	0
Gdnf	3.28804	7.66792	5.4881	9.36809	0	0
Efna1	3.28372	7.24196	8.49029	0.839597	0	0
Rest	3.27972	4.33197	5.03811	1.58313	0	0
Il6ra	3.27765	5.7348	4.57228	4.20291	0	0
Elk4	3.27176	4.6414	4.54291	0.457815	0	0
Pde4b	3.27084	3.18992	2.53762	2.98129	0	0
Prkci	3.26125	5.45576	5.33202	1.49107	0	0
Pcsk6	3.24775	5.53085	3.81983	8.6523	0	0
Klf6	3.23449	6.03647	7.76926	2.49806	0	0
Taf4b	3.2233	1.88183	1.28819	2.97642	0	0
Itga6	3.22228	6.36543	7.32853	3.67188	0	0
Serpinb2	3.2174	7.25008	5.32423	5.95947	0	0
Foxo6	3.2092	4.07791	4.69442	8.53153	0	0
Angpt2	3.20417	6.24737	3.78996	8.5426	0	0
Mboat2	3.19831	2.64853	0.557565	1.11331	0	0
Rdh10	3.19439	4.37107	2.68472	3.8331	0	0
Exo1	3.19391	0.0454561	1.13383	2.37973	0	0
Aff3	3.18639	4.33894	2.18596	4.53135	0	0
Tmem204	3.1839	3.78625	4.35731	4.67008	0	0
Kdm7a	3.15771	2.97372	2.43918	0.699611	0	0
Clcn5	3.15545	6.74173	6.9751	0.333244	0	0
Arid5b	3.15516	4.04535	3.22003	1.57691	0	0
Nfkb2	3.1499	6.41348	7.54174	2.00918	0	0
Camk1d	3.14219	2.71213	2.46443	2.52155	0	0
Bend7	3.13455	4.56891	4.57124	0.1032	0	0
Ccdc64	3.11681	3.06431	2.90068	0.214962	0	0
Mest	3.11238	5.97556	5.94925	3.09354	0	0
Rasgef1b	3.09715	4.64111	4.16312	0.0399539	0	0
Taf7	3.0825	0.486706	1.639	3.20992	0	0
Chd7	3.06931	3.67805	1.58575	1.54428	0	0
Zc3h12c	3.06586	2.45343	4.05183	3.54426	0	0
Lyve1	3.06003	8.71756	6.26681	11.544	0	0
Itpkc	3.05754	1.5389	2.23199	2.19395	0	0
Tnxb	3.05533	4.59118	4.2829	4.26959	0	0
Mro	3.02503	3.66382	3.19355	3.35966	0	0
Gpr37	3.01908	4.42053	4.01231	10.9012	0	0
Zfp704	3.01124	4.69217	2.46267	1.04179	0	0
Cadm1	3.00356	1.80863	0.32772	2.59195	0	0
Adamts4	2.9827	6.59504	4.83059	7.18327	0	0
Vcan	2.97932	6.75498	7.06727	5.60203	0	0
Als2	2.9774	0.316676	0.21632	1.1764	0	0
Bdp1	2.97544	3.39289	3.11165	0.0947168	0	0
Tgfbi	2.97128	3.68665	1.85236	2.94127	0	0
Tjp2	2.96657	4.50937	1.96207	0.94713	0	0
Slco5a1	2.96442	5.78904	2.9814	10.6927	0	0
Slc12a2	2.95102	2.3824	2.50323	4.82241	0	0
Kat6a	2.94806	2.6036	3.50094	0.384957	0	0
Ago2	2.93195	3.15537	4.24856	1.12348	0	0
Icam1	2.92153	3.66529	5.20059	6.88097	0	0
Adgrg2	2.91985	8.25842	5.0773	5.26711	0	0
Lama5	2.91978	4.36735	4.52964	3.75817	0	0
Jarid2	2.91473	1.6953	0.886652	0.445178	0	0
Trim56	2.9123	5.81692	7.9342	1.03248	0	0
Rgs17	2.90946	5.23342	5.44445	6.77916	0	0
Tmcc3	2.90724	1.90956	3.29702	0.351755	0	0
Iqgap3	2.90691	4.06843	2.5919	0.700032	0	0
Sh2d5	2.90401	6.09454	5.44127	7.19274	0	0
Bcar3	2.8878	1.80768	4.12423	0.856894	0	0
Ets1	2.88692	8.55667	7.71526	6.28531	0	0
Il17rd	2.87562	3.10062	0.447195	2.817	0	0
Heatr1	2.87151	0.609949	1.37574	1.91358	0	0
Foxc2	2.86379	5.98009	6.03078	10.9562	0	0
Cd200	2.86073	6.10145	4.68487	5.17336	0	0
Klf12	2.8587	3.46866	1.19287	5.5271	0	0
Wnt4	2.85778	10.7571	11.7207	2.11802	0	0
Sgms2	2.85566	2.6275	0.281061	0.447629	0	0
Sema5a	2.85326	5.70659	3.53017	5.31535	0	0
Clmp	2.85114	2.43198	2.21192	6.58288	0	0
Erc1	2.84338	3.01722	2.14791	1.60186	0	0
Chp2	2.842	5.72147	4.39249	12.2506	0	0
Has2	2.83001	12.038	9.65991	12.038	0	0
Zfp568	2.82889	4.08464	4.76005	1.75735	0	0
Fmod	2.81431	12.2193	5.96118	3.96317	0	0
Slc7a1	2.81012	4.25881	6.90091	1.10551	0	0
Brca1	2.80473	1.70802	0.0148944	1.4854	0	0
Pdgfb	2.80163	8.34954	6.72438	6.3419	0	0
Abcb1a	2.80114	6.80981	7.14561	5.65507	0	0
Ankrd28	2.79257	2.4959	0.95586	1.06827	0	0
BC021891	2.79177	6.34088	7.82774	1.37653	0	0
Gli3	2.78101	5.51001	4.45773	6.69145	0	0
Adamts1	2.77708	6.2334	7.67155	1.4711	0	0
Dusp8	2.7629	5.65168	5.30303	0.217566	0	0
Kctd12	2.76102	4.4347	4.16085	0.322234	0	0
Arid5a	2.75202	2.47045	4.24771	3.70687	0	0
Phlpp2	2.75041	2.66828	2.88365	0.405845	0	0
Nrbp2	2.74998	2.61951	4.00722	0.284912	0	0
Tcf7	2.74909	2.46267	3.12009	6.00369	0	0
Atad5	2.74145	2.47119	1.04481	0.682464	0	0
Hells	2.74134	0.927147	1.25491	3.29061	0	0
Dusp7	2.7335	6.59545	8.09642	2.79369	0	0
Fgd3	2.72491	6.75394	6.81441	4.00214	0	0
Tjp1	2.71748	2.21559	1.10312	1.16632	0	0
Bend4	2.71592	3.35193	2.95834	6.81004	0	0
Dmrt1	2.70948	3.25159	2.47929	12.4757	0	0
Klf10	2.70779	3.08345	4.58778	2.25837	0	0
Dnmt1	2.70511	0.849419	3.31732	0.749423	0	0
Igfbp4	2.6912	4.543	2.70929	8.72174	0	0
Postn	2.68718	5.03377	4.99029	12.3673	0	0
Fgf13	2.68501	7.43999	5.84631	8.01391	0	0
Plce1	2.68179	0.856385	1.15271	3.53353	0	0
Ptprf	2.67799	3.68788	3.40714	0.401392	0	0
Nppb	2.66585	5.98795	8.43889	8.74413	0	0
Gdf15	2.66538	8.17376	9.12835	2.98009	0	0
Mcm5	2.65514	1.47946	1.10792	1.80808	0	0
Kdm6b	2.64389	2.80202	2.72171	0.257634	0	0
Plxnd1	2.632	4.00223	5.83732	5.812	0	0
Pard3b	2.63005	4.51781	4.66114	1.12796	0	0
Mdn1	2.62342	0.406031	1.01896	1.28989	0	0
Mcm2	2.61706	3.65217	3.28906	0.955607	0	0
Rad54l2	2.60094	1.73738	2.21213	0.273398	0	0
Pprc1	2.60005	3.91314	4.24349	1.8304	0	0
Irf1	2.5995	1.73378	4.20717	1.10742	0	0
Slc16a10	2.59165	4.55357	4.59346	4.8084	0	0
Ier2	2.58267	3.63222	5.49262	2.45512	0	0
Usp31	2.56962	1.64312	1.71168	1.36468	0	0
Zswim4	2.56498	2.42608	1.87232	2.73244	0	0
Angptl2	2.56156	6.99817	5.13625	6.62071	0	0
Tiam1	2.56065	1.71905	1.20707	1.41876	0	0
Bcl3	2.54964	3.3546	4.50473	3.8577	0	0
Epas1	2.54459	5.38957	4.22462	2.80938	0	0
Itm2a	2.54215	7.24886	6.32961	8.54861	0	0
Ank1	2.54017	5.19909	2.6658	3.40609	0	0
Capn6	2.53986	5.68751	5.76305	13.5672	0	0
Proser2	2.53752	3.70543	6.06654	7.77007	0	0
Stac2	2.53554	2.982	2.14838	9.42251	0	0
Slc38a2	2.53502	4.9169	5.33051	1.5126	0	0
Il1rn	2.53322	9.16583	11.1823	7.39291	0	0
Suv39h1	2.53253	3.25232	1.79939	1.31826	0	0
Bcl2l11	2.52732	5.07457	2.97153	0.937063	0	0
Lrrc2	2.52621	3.5043	4.6969	9.2932	0	0
Ccrn4l	2.51991	1.9793	3.00391	5.59142	0	0
Pde3a	2.5182	8.64196	6.75691	6.73171	0	0
Trio	2.51646	3.503	4.06917	1.16499	0	0
Lif	2.51322	10.6481	10.2092	8.44383	0	0
Hipk2	2.50773	2.62333	0.682058	1.70258	0	0
Ctnna2	2.50559	2.07795	0.31023	4.39419	0	0
Med13	2.50099	2.45567	1.3376	0.250222	0	0
Zfp703	2.49948	5.30924	7.06272	4.94615	0	0
Myc	2.49869	4.28341	6.74883	6.7435	0	0
Slc38a1	2.4969	5.55134	9.82616	6.45093	0	0
Gjc1	2.49435	0.753941	1.70553	8.29503	0	0
S1pr1	2.48626	5.1708	6.58669	5.79202	0	0
Kcnn4	2.48252	6.25456	3.55816	5.65881	0	0
Arl4c	2.48187	3.59406	2.76564	0.591063	0	0
Alpl	2.47484	4.1053	2.07402	6.56924	0	0
Ppp1r16b	2.4711	6.64223	5.98685	4.14735	0	0
Trrap	2.46764	1.58797	3.76284	0.292495	0	0
Palm2	2.46309	3.67289	2.68296	6.77305	0	0
Epha4	2.45903	6.61261	7.12447	11.2776	0	0
Mcc	2.4584	5.50941	5.94719	6.35692	0	0
Sowahc	2.45371	3.96819	3.55292	0.938412	0	0
Egr1	2.4521	2.13463	3.8482	0.853393	0	0
Trank1	2.45137	3.92934	3.42997	4.13549	0	0
Jmjd1c	2.45053	0.992799	1.86806	0.311886	0	0
Amhr2	2.43397	1.12955	1.34161	5.97088	0	0
Sema3c	2.43147	7.52867	6.92687	4.88421	0	0
Slc6a9	2.43048	2.14754	2.61604	0.231661	0	0
Relb	2.42883	4.65695	4.13296	3.44008	0	0
Nfkb1	2.41777	5.1907	3.13954	4.30557	0	0
Atp2b1	2.41229	6.61706	6.30698	2.61864	0	0
Calcrl	2.40965	6.91286	5.46522	6.83904	0	0
Pag1	2.40593	5.11528	6.09429	2.37668	0	0
Gfpt2	2.40479	4.86081	3.64398	8.31138	0	0
Ppp1r13b	2.39801	0.322406	0.656673	0.4917	0	0
Fam180a	2.39174	11.8251	11.8251	11.8251	0	0
Mfap2	2.38403	6.12619	5.30528	6.76214	0	0
Rassf8	2.37917	7.42676	6.52226	2.07484	0	0
Casp8ap2	2.37239	1.92235	2.0616	0.540003	0	0
Mdga1	2.37002	7.12041	4.88138	8.25051	0	0
Junb	2.36948	2.37204	3.45515	1.07591	0	0
Slc22a23	2.36325	5.44589	3.22132	4.98805	0	0
Ajuba	2.35375	6.73156	6.65563	3.10645	0	0
Cobl	2.35309	3.49048	3.16342	0.00534017	0	0
Zfp521	2.35149	5.17156	4.81571	9.58055	0	0
Pitpnc1	2.34647	4.2792	4.78275	1.00371	0	0
Mid2	2.34537	5.2664	6.53315	0.312769	0	0
Smchd1	2.34291	2.51134	2.9351	0.231029	0	0
Plxna4	2.33959	4.79396	3.22208	4.71797	0	0
Clspn	2.33401	1.77756	1.93027	3.0363	0	0
Eml4	2.33085	0.858142	1.59162	0.636367	0	0
Pdzd2	2.32665	3.66293	2.1397	0.634644	0	0
Prkx	2.3243	5.09604	3.87214	1.30613	0	0
Rpia	2.31928	0.313985	2.20432	1.41346	0	0
Lsm11	2.31511	2.82616	3.66192	2.4542	0	0
Adamts9	2.31063	6.37558	4.38909	4.94633	0	0
Ncapg2	2.30897	0.532446	0.605784	1.85888	0	0
Tmem2	2.30655	7.21892	6.1882	1.56982	0	0
Sptb	2.30339	1.64101	1.68965	2.27644	0	0
Syne3	2.29391	2.84604	0.443504	6.35177	0	0
Foxn2	2.29199	4.61731	3.68161	1.28991	0	0
Sox9	2.29074	7.0103	7.76619	3.73513	0	0
Man1a	2.29013	6.67428	6.55636	3.78676	0	0
Syt12	2.28898	5.11539	7.38541	2.67541	0	0
Sorcs2	2.28897	2.50306	2.72322	5.77479	0	0
Hs3st1	2.28629	3.83839	7.18161	7.24475	0	0
Rhpn2	2.28493	4.95492	4.49347	3.8644	0	0
Pim1	2.28471	3.06781	1.03054	2.25098	0	0
Pim3	2.28378	1.50917	3.51341	0.113457	0	0
Ercc6l	2.2833	3.89649	1.65232	2.61247	0	0
Arnt2	2.27509	5.92313	3.85879	4.11347	0	0
Fam84b	2.26211	7.94361	9.15738	0.174109	0	0
Brwd3	2.26045	4.17616	1.44816	0.821095	0	0
Gipc2	2.25988	0.399864	1.7768	6.10562	0	0
Sowahb	2.24773	8.75955	11.5857	2.30185	0	0
Dock4	2.24468	5.31026	4.37807	3.00164	0	0
Mki67	2.24425	0.709418	1.45967	1.80637	0	0
Cabin1	2.24099	1.7665	1.17674	0.337013	0	0
Qtrtd1	2.23838	2.63594	2.55859	0.767624	0	0
Hbegf	2.23759	6.34661	8.05736	5.71819	0	0
Ldlr	2.23418	5.15997	6.97416	2.9272	0	0
Crebbp	2.23044	2.7013	1.57669	1.0135	0	0
Thy1	2.22526	5.92559	5.15773	3.25986	0	0
Fndc4	2.22097	2.95912	5.53847	5.69341	0	0
Map2k3	2.21592	2.13422	1.99444	2.73068	0	0
Islr2	2.21236	7.63267	6.81214	9.71812	0	0
Nfatc1	2.20798	6.32537	3.71943	3.0393	0	0
Mkl2	2.20197	2.61936	1.38889	1.23971	0	0
Dst	2.19768	1.17063	0.800118	0.690073	0	0
Rell1	2.1826	6.24941	6.84548	5.39847	0	0
Trib3	2.18193	8.6436	8.50728	7.66655	0	0
Arhgap26	2.18057	4.08004	3.32232	1.20562	0	0
Csrnp1	2.17639	1.02988	1.23978	2.22943	0	0
Epn3	2.17258	4.19127	1.95186	0.0171879	0	0
Slc1a4	2.16759	5.49936	7.78968	3.43722	0	0
Usp43	2.1664	3.48939	3.48998	0.528812	0	0
Tspan14	2.16224	5.14763	5.73017	1.10889	0	0
Armcx4	2.1599	7.91731	5.97194	7.1659	0	0
Plekhg3	2.15809	6.03852	7.66783	1.87191	0	0
Foxo3	2.15391	3.304	1.67338	0.47516	0	0
Ssfa2	2.15377	4.49327	4.81083	0.0391856	0	0
Ptger4	2.14886	4.6989	5.23139	2.34208	0	0
Epb4.1l5	2.14725	0.233813	1.3742	0.401136	0	0
Epha2	2.13469	8.50996	7.28377	7.02069	0	0
Cxadr	2.12959	7.99004	7.48327	1.56542	0	0
Gch1	2.12768	4.63035	5.3747	4.58123	0	0
Ppp1r15b	2.12503	2.4655	2.52155	0.237782	0	0
Smad3	2.1205	6.64311	6.9376	3.68029	0	0
Edn1	2.11553	9.4567	10.6669	4.29369	0	0
Map3k3	2.11199	2.60927	3.21679	0.729835	0	0
Sesn2	2.11154	2.95557	4.01511	2.48616	0	0
Ifrd1	2.1089	2.34007	3.45179	2.47526	0	0
Cdk12	2.10787	0.553078	0.935399	0.130344	0	0
Nin	2.10761	7.47609	7.66094	3.10815	0	0
Lrfn4	2.1046	5.73566	5.68942	4.04287	0	0
Mob1a	2.08994	3.12136	4.2845	0.639209	0	0
Fbln1	2.08859	3.69169	3.55367	7.26525	0	0
Abtb2	2.08764	5.15882	3.90554	7.70241	0	0
Strn	2.08545	2.83502	2.35875	0.406127	0	0
Plec	2.08194	0.704985	0.0309171	1.08686	0	0
Il34	2.08014	4.23439	5.24853	9.90411	0	0
Rgma	2.07715	3.79257	2.38255	7.35297	0	0
Pvr	2.07671	5.73805	7.55616	4.57025	0	0
Morc4	2.07561	6.18585	4.29753	1.96622	0	0
Dok5	2.07548	8.91846	7.59182	7.40559	0	0
Itga8	2.07519	6.3608	3.50919	6.44528	0	0
Pkdcc	2.06249	1.03341	4.37927	4.03224	0	0
Sfn	2.0621	8.34324	10.7903	4.66278	0	0
Elmsan1	2.06062	4.90444	4.67857	1.11592	0	0
Mbnl3	2.06037	4.30981	3.32198	0.499867	0	0
Brpf1	2.06001	0.919725	0.0398187	0.208378	0	0
Osbpl3	2.05923	5.8716	5.75728	5.49765	0	0
Magi3	2.05855	2.48548	3.08696	2.43706	0	0
Lnpep	2.05804	3.93649	2.62285	0.265363	0	0
Sh3bp5l	2.05593	2.08184	3.84699	1.07604	0	0
Parp8	2.04733	3.63255	3.28396	1.83841	0	0
Sox13	2.04598	5.59109	4.10929	0.394186	0	0
Ndrg1	2.04429	6.68894	6.89251	7.01006	0	0
Uba6	2.0381	1.60866	1.76978	0.217743	0	0
Ddi2	2.0364	2.53727	2.89268	0.22847	0	0
Efs	2.03363	6.82775	5.32855	4.09892	0	0
Atp8b1	2.03286	3.98248	4.09879	0.213089	0	0
Prrc2c	2.0222	2.75425	3.17349	0.356292	0	0
Robo4	2.02038	7.92335	6.62331	13.0318	0	0
Atrnl1	2.01984	4.77762	2.57075	2.69704	0	0
Tspan9	2.01889	7.5828	7.5508	5.66411	0	0
Daam1	2.01587	1.4911	1.50066	1.31719	0	0
Tmpo	2.01564	1.26457	1.74482	1.82725	0	0
Usp34	2.01433	0.180803	0.213963	0.077183	0	0
Als2cl	2.01156	3.00327	5.60248	3.45095	0	0
Zbtb46	2.01058	1.7108	1.0537	5.74413	0	0
Mcam	2.01056	6.0384	5.24706	7.88799	0	0
Mmp2	2.0049	9.2599	7.81486	6.3668	0	0
Zhx2	2.00112	5.75035	5.51651	2.14827	0	0
Slc22a17	2.00012	2.533	4.21546	1.16335	0	0
Zfpm2	1.99742	0.567901	0.907084	9.01334	0	0
Traf3	1.99573	3.84386	2.1892	1.81091	0	0
Rgs16	1.99456	5.93601	3.65841	7.57898	0	0
Mtmr10	1.99432	1.8839	1.63587	0.593762	0	0
Msi1	1.98675	0.1162	0.431815	11.9851	0	0
Lmo2	1.98586	5.09783	4.86124	3.8745	0	0
Adm2	1.97921	8.69495	10.7114	8.63855	0	0
Spag9	1.97846	2.24053	1.38004	1.23849	0	0
Daam2	1.97228	4.43703	4.19598	7.4005	0	0
Neto2	1.96901	3.78708	2.98552	1.5433	0	0
Myo1e	1.96453	5.08028	2.51142	0.265802	0	0
Trim47	1.96246	6.79443	6.76967	6.98128	0	0
Jup	1.95988	3.58338	1.38	0.293641	0	0
Tnik	1.95477	3.30046	3.06279	0.902671	0	0
Lmnb1	1.95462	2.50264	3.25994	3.99114	0	0
Sox11	1.95348	5.79025	6.19497	7.14115	0	0
Lrig3	1.94534	6.33507	6.06846	3.8514	0	0
Sgk3	1.943	1.29332	2.10182	1.66956	0	0
Cd109	1.93982	2.96397	0.451111	3.01234	0	0
Spats2l	1.9344	7.07964	7.1017	6.02287	0	0
Emp1	1.92903	8.18379	6.96118	12.8434	0	0
Pbrm1	1.92874	1.41867	1.70539	0.304284	0	0
Rrp1b	1.92608	2.19532	1.97216	1.26589	0	0
Zfp36	1.92284	1.51266	3.17587	0.88047	0	0
Mapkapk3	1.91603	5.09578	5.56364	1.02768	0	0
Flrt2	1.91315	5.10329	3.28208	4.43045	0	0
Wnk3	1.913	4.39104	3.02156	3.81764	0	0
Sp1	1.90803	0.670176	2.11239	0.191928	0	0
Klf11	1.89761	3.21526	3.59234	1.86474	0	0
Zcchc14	1.89589	0.805104	2.84851	1.87198	0	0
Itpkb	1.89053	2.53493	2.01633	1.43187	0	0
Gbp7	1.88329	3.14901	4.86429	0.714341	0	0
Tnpo1	1.88253	0.592791	0.193332	0.279825	0	0
Usp36	1.87976	3.84216	4.36893	0.632568	0	0
Fam102b	1.87952	5.40934	5.42619	5.47393	0	0
Rasa2	1.87753	1.84098	2.29867	1.76218	0	0
Pcdh1	1.8774	5.57819	5.46273	2.59194	0	0
Ccdc71l	1.86016	3.48953	2.26628	2.95934	0	0
Wdr5	1.85577	0.92435	1.15665	1.65914	0	0
Pkn2	1.85555	1.02264	0.796889	0.241195	0	0
Med13l	1.84828	2.95762	2.66408	2.2772	0	0
Clic5	1.84666	9.67839	8.50706	9.77053	0	0
Tmem131	1.84458	0.463824	1.10576	0.0632684	0	0
Smtn	1.84344	6.78122	6.65877	7.44075	0	0
Glis3	1.83737	4.74672	5.2293	0.262398	0	0
Hmga2	1.83287	1.35476	1.71183	10.0383	0	0
Zbtb43	1.83124	2.75514	3.86462	0.269064	0	0
Sft2d2	1.82417	5.24591	5.28585	0.121479	0	0
Igf2bp2	1.82414	5.40472	6.02662	8.74322	0	0
Runx1	1.82222	7.19877	6.20903	5.67947	0	0
Lgr4	1.82061	2.66024	2.15498	0.345706	0	0
Lysmd3	1.82009	1.40794	3.16752	0.936726	0	0
Gmeb2	1.81883	2.57262	1.37389	0.0759264	0	0
Dusp16	1.81287	1.69881	1.62114	0.194387	0	0
Mcm6	1.80728	2.02571	2.79803	2.26682	0	0
Pgm1	1.80526	6.54216	5.6775	3.32828	0	0
Gstm6	1.80295	3.72781	3.71345	3.56898	0	0
Fxyd6	1.8024	3.11313	3.27362	9.92137	0	0
Ankrd11	1.80058	1.93779	3.27422	1.67309	0	0
Tspan18	1.79978	3.8471	5.12865	12.6653	0	0
Klf3	1.79951	5.7774	5.84097	0.89948	0	0
Cgn	1.79847	4.11271	3.06542	0.256918	0	0
Tgif1	1.79324	0.58568	2.11048	1.81881	0	0
Tsc22d3	1.79293	3.13938	2.185	2.26125	0	0
Gja1	1.7924	3.58384	5.88952	8.72388	0	0
Ppp1r15a	1.78758	3.35602	4.07667	1.60445	0	0
Flnc	1.7846	7.8616	6.21133	12.0696	0	0
Bahcc1	1.77905	3.88037	3.5804	0.627066	0	0
Swap70	1.77852	3.66585	4.2818	1.7106	0	0
Chac1	1.77777	6.42559	3.97485	5.77151	0	0
Ppp1r9a	1.76976	2.53252	3.41926	0.26514	0	0
Col6a3	1.76216	9.273	6.83661	12.2952	0	0
Fzd6	1.75976	3.1668	3.61567	1.02495	0	0
Sertad4	1.75633	5.67118	4.29653	3.66301	0	0
3110043O21Rik	1.75479	1.55738	3.19809	2.46339	0	0
Chd1	1.75373	1.26541	2.1328	0.530389	0	0
Cenpa	1.75309	4.25446	3.8641	3.34077	0	0
Aldh18a1	1.75294	4.42962	6.0674	2.72964	0	0
Arap3	1.74828	4.99285	5.52228	2.82189	0	0
Nrg1	1.74445	6.3114	6.04576	4.93323	0	0
Ptpn23	1.74307	0.957986	1.41886	0.317483	0	0
Ier3	1.74104	4.49125	6.69326	3.34106	0	0
Rarres2	1.74041	6.58603	3.81411	5.38796	0	0
Dennd2a	1.7365	4.72929	3.99152	7.43158	0	0
Slc4a4	1.73497	5.00536	4.11816	3.64752	0	0
Fgf1	1.73372	5.54439	6.88872	1.27324	0	0
Zfp36l1	1.73317	2.8921	2.73614	3.31459	0	0
Atp1b1	1.73114	5.84796	5.3844	2.15618	0	0
Mycl	1.7274	5.76427	6.38472	3.5561	0	0
Pwp2	1.72242	1.94398	2.62303	0.654549	0	0
Setd2	1.71888	0.737586	1.99451	0.553651	0	0
Reep3	1.71241	4.4933	6.62244	0.327641	0	0
Utp20	1.71174	1.66356	2.32754	1.14639	0	0
Tm4sf1	1.70933	10.3397	10.737	11.6587	0	0
Tle4	1.70513	4.24726	3.521	1.1602	0	0
Erf	1.70498	3.17922	0.889427	2.25404	0	0
Syk	1.70451	5.12639	4.83515	2.41341	0	0
Igf1r	1.70333	4.32629	5.46385	0.314473	0	0
AI414108	1.6938	2.74741	3.39799	5.01803	0	0
Gnb4	1.69206	6.4375	7.13571	7.06548	0	0
Cldnd1	1.69138	2.93017	0.65211	2.69294	0	0
Tpbg	1.69062	7.85372	8.05963	6.7229	0	0
Ephb6	1.69032	5.11711	3.3744	0.124644	0	0
Lonrf1	1.68947	1.90125	3.35906	1.03734	0	0
Mef2c	1.68922	4.80783	3.89084	4.46112	0	0
Lrp8	1.68909	3.24489	0.768713	3.06313	0	0
P3h2	1.68663	6.0629	2.98996	3.04004	0	0
Net1	1.68317	2.35623	2.0266	3.165	0	0
Vwa1	1.68301	2.77178	2.43237	6.18909	0	0
Eng	1.67696	7.49929	5.66936	7.42614	0	0
Pdlim3	1.67694	6.14305	4.87525	4.58293	0	0
Frmd4b	1.6717	3.31099	0.938627	2.26076	0	0
Spry4	1.67167	5.92899	7.28871	2.6374	0	0
Nol9	1.67081	2.01689	3.04537	1.11462	0	0
Phlda1	1.66462	8.62811	8.1687	3.90721	0	0
Tspan7	1.66201	5.76108	6.86597	4.69371	0	0
Dyrk1a	1.65819	2.13096	2.4768	1.10544	0	0
Il13ra1	1.65377	5.64308	7.16113	2.44454	0	0
Efna5	1.65284	5.36433	4.85026	2.52658	0	0
Dock11	1.6509	5.73147	4.32506	3.87201	0	0
Tle3	1.65038	3.31764	0.328591	1.01066	0	0
4930523C07Rik	1.64997	2.75551	0.242638	4.97925	0	0
Kctd3	1.6444	1.60214	2.67778	1.37276	0	0
Tenm3	1.64257	2.14937	0.970919	9.44966	0	0
Utp15	1.64055	2.01772	1.90459	1.08649	0	0
Ptpn12	1.63865	3.04872	4.31595	2.08633	0	0
Tbc1d16	1.63102	4.71902	5.19746	0.502519	0	0
Rgs2	1.63049	2.76444	4.36683	0.599429	0	0
Tet3	1.63021	5.72462	5.75602	0.724186	0	0
Slk	1.62628	1.85655	2.16018	0.729222	0	0
Anapc1	1.62493	1.65877	2.95866	0.290186	0	0
Col6a2	1.61997	9.55974	6.52473	10.5633	0	0
Ccl2	1.61703	6.53568	6.6106	7.79606	0	0
Itga7	1.6149	2.71765	1.78659	6.57981	0	0
Adgrg1	1.61406	4.54402	4.21822	0.0838301	0	0
Zfhx4	1.614	3.59462	4.15962	7.0231	0	0
Slc40a1	1.61294	8.03003	7.71728	5.43674	0	0
Slc7a5	1.60627	1.84373	4.05639	4.77317	0	0
Rad21	1.60314	2.66104	1.31116	0.457075	0	0
Adgra3	1.60108	4.30261	5.29781	7.18971	0	0
Sos1	1.59987	2.58737	1.85438	0.330598	0	0
Vasn	1.59659	4.90604	5.82687	3.18627	0	0
Jun	1.59454	1.39302	3.36926	2.10555	0	0
Mier1	1.58882	2.40079	0.939191	0.797481	0	0
Shank3	1.58785	4.66639	3.96886	7.24036	0	0
Stag1	1.58593	0.832451	1.3992	0.69422	0	0
Zfp518b	1.58583	3.45834	4.24035	2.39911	0	0
Gclc	1.58516	1.27897	3.88101	0.162037	0	0
Ptx3	1.58374	8.30301	6.05554	8.69306	0	0
Dusp14	1.57613	5.9112	5.53215	4.12642	0	0
Sema6d	1.57203	6.7434	5.66087	7.39048	0	0
Il6st	1.5719	4.82618	5.09902	1.69381	0	0
Abcg1	1.57107	5.58915	4.53366	2.34362	0	0
Zfand5	1.5603	1.88952	2.58533	1.57709	0	0
Nes	1.55499	9.74126	8.67975	7.64107	0	0
Rhbdf1	1.55487	5.08893	6.34434	0.511318	0	0
Cd9	1.55388	6.765	5.2711	2.46866	0	0
Smox	1.55201	3.69286	4.40237	0.974877	0	0
Pkp4	1.54972	2.02518	2.98793	0.988806	0	0
Skil	1.54814	3.41595	3.87282	1.65818	0	0
Mef2d	1.54519	2.76425	3.37051	0.392614	0	0
Hira	1.54332	1.87089	2.57775	0.530324	0	0
Tiparp	1.54227	2.59629	4.35791	4.47111	0	0
2900026A02Rik	1.53801	4.44232	4.34933	0.835417	0	0
Cmtr2	1.53519	4.22718	4.89374	1.47721	0	0
Sema7a	1.53411	6.19762	6.29474	8.83698	0	0
Mycn	1.52769	5.61402	5.41713	6.86494	0	0
Ndst1	1.52634	5.71855	5.40564	2.84962	0	0
Mthfd2	1.52316	1.76503	2.36406	3.14951	0	0
Shbg	1.52104	4.95459	4.73507	11.2798	0	0
Llgl1	1.51981	3.07204	3.57224	0.164224	0	0
Papd7	1.51857	2.93927	2.48498	1.85926	0	0
Ikbkap	1.5174	1.87942	2.90136	0.0549679	0	0
Atxn1	1.51335	4.99262	3.13672	1.13689	0	0
2700081O15Rik	1.51043	4.43601	3.50734	1.52139	0	0
Kdm5c	1.5057	4.60321	2.82923	0.0488358	0	0
Gab1	1.49946	0.891835	2.16909	0.174598	0	0
Npnt	1.49716	4.87712	4.05808	4.69211	0	0
Dusp10	1.4959	2.23107	0.109345	1.53405	0	0
Slc39a14	1.49415	2.36612	4.04527	4.07431	0	0
Spred2	1.48963	4.66426	3.84265	0.693782	0	0
Oasl2	1.48593	4.78849	4.85775	2.48112	0	0
Cirh1a	1.48216	1.28654	0.730539	2.59693	0	0
Nt5dc3	1.48076	2.11241	3.22328	1.14109	0	0
Cep170b	1.47994	5.12909	3.50824	0.337215	0	0
Plat	1.47822	7.96601	7.89714	15.7297	0	0
Purb	1.47746	1.95828	1.37826	0.300967	0	0
Atad2b	1.46783	1.90147	1.44221	0.0890047	0	0
Fjx1	1.46775	6.61237	11.4411	6.02474	0	0
Plekhg2	1.46685	4.3348	2.8402	2.05063	0	0
Rhou	1.46291	4.26245	4.29832	1.15046	0	0
Ino80	1.46202	0.647741	1.88635	0.117644	0	0
Zbtb38	1.45843	3.87831	5.07588	0.403139	0	0
Ivl	1.45242	7.99702	5.79397	8.49197	0	0
5031439G07Rik	1.45124	2.79651	0.143393	0.0543507	0	0
Txnrd1	1.44714	3.72326	4.34044	1.89125	0	0
Alg10b	1.44662	3.25493	3.82076	0.689095	0	0
Chrnb1	1.44522	5.48561	5.80873	1.71376	0	0
Cdca4	1.43953	0.474308	1.22398	2.85875	0	0
Lrrc8a	1.43566	2.868	2.86957	2.03424	0	0
Psat1	1.4335	5.92028	6.39407	2.41351	0	0
Abcc4	1.43275	3.89031	3.55768	5.92618	0	0
Pus7	1.43213	4.54115	4.32142	1.5952	0	0
Tsr1	1.43207	2.74731	2.54503	1.20032	0	0
G3bp1	1.42456	1.39114	3.15438	1.99058	0	0
Slc23a2	1.42437	4.36757	4.60303	0.749391	0	0
Brd4	1.41996	2.12338	3.32921	0.788019	0	0
Glce	1.41779	4.63519	4.82218	1.30522	0	0
Klf16	1.41667	3.97162	3.27831	1.54645	0	0
Pcdh18	1.41591	8.25299	7.31375	11.079	0	0
Zfp365	1.41585	7.923	7.69222	4.83169	0	0
Brd1	1.41526	0.0619932	1.34483	0.0745835	0	0
Slc20a1	1.41381	1.45769	1.69023	1.77034	0	0
Cmip	1.41244	4.43201	3.44236	1.21639	0	0
Trib2	1.4122	7.68692	6.88489	6.99214	0	0
Pcdhgc3	1.41055	4.19625	5.74824	4.47445	0	0
Prep	1.4077	5.08183	5.00084	2.36095	0	0
Vps37b	1.40594	2.60046	0.595107	1.13682	0	0
Sgk1	1.40522	5.9243	7.83717	1.5444	0	0
Plk3	1.40422	5.26174	5.23732	1.22381	0	0
Uap1	1.40403	1.35534	2.16587	0.450112	0	0
Ncor2	1.40154	3.33112	1.94848	0.847629	0	0
Pald1	1.40105	4.36452	4.14688	2.77103	0	0
F3	1.39715	6.61393	7.61173	6.63039	0	0
Inpp5f	1.39662	4.23307	3.53265	0.609387	0	0
Adcy1	1.39449	0.732048	2.13334	7.84119	0	0
Jag1	1.39424	4.81848	1.73602	4.43393	0	0
Ddx3x	1.38986	4.60273	5.6907	0.523751	0	0
Stard13	1.38542	1.54203	1.25545	4.82206	0	0
Osmr	1.38324	6.59452	5.52834	4.6343	0	0
Sbk1	1.38226	2.81498	3.32363	0.473114	0	0
Crkl	1.3822	1.36877	2.01713	0.456767	0	0
Plxnc1	1.3783	3.03988	3.18106	3.83796	0	0
Lama2	1.37821	1.87206	2.68942	9.08341	0	0
Klf9	1.37474	1.86351	0.351616	2.26495	0	0
Tspan5	1.37282	0.693213	2.03352	4.43216	0	0
Wdr3	1.372	3.02482	2.86501	0.731247	0	0
Mcmbp	1.36555	3.24733	3.13309	0.440153	0	0
Smad4	1.3649	3.81911	2.28794	0.44734	0	0
Dcp2	1.3647	2.29305	3.05079	0.298865	0	0
Pld2	1.36095	6.74499	7.84231	0.618063	0	0
Atp1b2	1.35983	3.89513	4.11435	7.93058	0	0
Abl2	1.3519	1.8336	2.82429	1.78668	0	0
Prex2	1.34919	6.24896	3.89564	6.89797	0	0
Stx6	1.34677	2.11421	2.68728	0.704119	0	0
Pdgfa	1.34346	1.91209	3.44219	7.62875	0	0
Lrrc8c	1.34042	4.60303	2.16257	7.10907	0	0
Acsl3	1.33894	0.347847	2.54982	1.1233	0	0
Usp22	1.33889	4.30749	4.76268	0.229552	0	0
Lpin2	1.33877	0.989927	1.14931	2.71638	0	0
Supt6	1.32995	1.07318	1.52988	0.132077	0	0
Rcc2	1.32966	0.655577	2.23368	1.64755	0	0
Mcm4	1.3281	3.20433	2.55099	0.701008	0	0
Zfp516	1.32712	2.40979	0.635465	0.396603	0	0
Sos2	1.3234	4.20503	5.06222	0.186091	0	0
Oaf	1.31237	5.54871	7.2012	6.38327	0	0
Srxn1	1.31093	4.89463	2.63386	2.11272	0	0
Pmaip1	1.3096	3.38281	4.4532	4.03151	0	0
Rap2b	1.30954	6.19442	6.56811	4.21573	0	0
Hn1l	1.30809	3.16916	3.0852	0.390914	0	0
Cdc42bpa	1.30564	2.1902	2.6458	0.251329	0	0
Obsl1	1.30436	2.61987	3.43952	9.20882	0	0
Procr	1.30423	8.71348	9.42863	7.48512	0	0
Jund	1.30378	1.86431	0.815772	1.17851	0	0
Msh2	1.30361	2.9087	2.86869	0.171783	0	0
Arhgef17	1.30225	6.70012	7.24653	10.162	0	0
Rbbp8	1.29497	0.116407	0.574307	2.10395	0	0
Kcnh2	1.29369	3.27925	3.19586	2.54174	0	0
Zfp948	1.29209	5.35711	6.14012	0.611963	0	0
Sf3b3	1.29191	1.27595	2.61745	1.06208	0	0
Sh3rf1	1.28791	5.58961	6.46709	0.0705459	0	0
Serpina5	1.28786	0.0715176	2.98374	10.4181	0	0
Hmgb3	1.28777	4.42331	3.40531	0.957063	0	0
Tmtc3	1.28643	2.80237	2.72056	0.218497	0	0
Neo1	1.28638	3.71306	4.3775	3.02576	0	0
Perp	1.28627	6.11346	6.82987	2.46467	0	0
Cx3cl1	1.28556	5.08233	7.14002	2.73236	0	0
Rcl1	1.2852	2.96748	2.95979	0.649465	0	0
Srf	1.27558	1.67344	0.300439	2.46098	0	0
Ednra	1.27507	4.01682	3.27719	8.23717	0	0
Ahr	1.27302	5.94016	5.20503	1.54869	0	0
Nfil3	1.27126	2.24241	3.80496	3.55344	0	0
Top1	1.26326	1.51233	2.89601	0.698903	0	0
Errfi1	1.25953	4.81344	5.34856	3.99882	0	0
Zfp655	1.25816	2.95403	2.75946	0.154015	0	0
Gfod1	1.25632	5.73646	7.967	1.02189	0	0
Lrch2	1.25521	4.22468	1.82475	11.2686	0	0
Cttnbp2nl	1.25316	1.93895	0.828486	2.52272	0	0
8030462N17Rik	1.25206	2.60855	2.98775	1.09803	0	0
Nfkbia	1.24791	3.15573	4.80338	3.7427	0	0
Casp4	1.24574	4.55248	5.5539	4.91497	0	0
Maml1	1.24479	3.45225	2.8486	1.39003	0	0
Zfp281	1.24244	1.31706	2.7565	2.55419	0	0
Xpot	1.24143	0.735673	1.95867	0.522278	0	0
Csf2rb2	1.23999	5.48316	3.8174	3.49037	0	0
Fam43a	1.23872	8.46529	8.57497	7.0706	0	0
S1pr3	1.23383	1.80171	2.78371	9.20813	0	0
Thra	1.23178	5.45405	3.5318	1.79138	0	0
Stx3	1.23038	4.23505	5.75749	0.979338	0	0
Cldn12	1.22879	3.90655	5.45491	1.73589	0	0
Mdfi	1.22695	4.35026	6.71283	8.74841	0	0
Zbtb2	1.22571	2.58508	3.6642	1.98691	0	0
Myh11	1.22567	8.93509	6.46401	7.67683	0	0
Upk3b	1.22421	7.25145	8.8938	4.15406	0	0
Mast4	1.22385	4.05167	2.45056	1.28335	0	0
Plaur	1.22381	8.36207	10.3344	6.97563	0	0
Rela	1.22289	0.669224	2.37472	1.2972	0	0
Nmt2	1.22212	3.39096	2.02106	1.17497	0	0
Homer1	1.22197	2.84435	0.70388	1.00197	0	0
N4bp1	1.22099	1.89037	3.12565	0.648161	0	0
Itgav	1.22075	7.76326	8.30575	2.67735	0	0
Cebpa	1.21959	2.86243	4.19527	2.12338	0	0
Cpox	1.21659	4.16589	5.16204	0.924948	0	0
Gbp2	1.21549	5.6495	6.4173	4.2189	0	0
Foxo1	1.21547	3.56465	4.17913	2.62198	0	0
Socs5	1.21509	2.81168	2.44017	3.42452	0	0
Col5a3	1.21414	6.97547	5.36423	11.4558	0	0
Mcm3	1.21288	1.83044	2.53602	1.93088	0	0
Ehd4	1.21174	6.524	5.44768	1.68499	0	0
Antxr1	1.21081	5.77468	4.97179	13.8117	0	0
Ncs1	1.20334	1.37637	0.884969	8.37944	0	0
Wdr36	1.19726	1.59769	2.46281	0.848864	0	0
Srgap1	1.19684	4.05285	1.36043	6.75367	0	0
Myo9b	1.19572	2.3169	3.024	0.74599	0	0
Slc7a2	1.18968	1.53879	2.81926	8.65569	0	0
Socs3	1.18608	1.08405	2.24504	3.23717	0	0
Piezo1	1.18486	8.30881	6.7692	0.824284	0	0
Khdrbs1	1.18381	0.243536	1.81522	1.76346	0	0
Soga1	1.18158	4.99188	5.79117	4.93054	0	0
Gbp3	1.17907	4.72187	6.34745	5.218	0	0
Aebp2	1.17689	1.8667	2.81732	0.203791	0	0
Ptprd	1.17541	4.92005	3.34075	6.02318	0	0
Stra6	1.17181	3.60458	3.91434	11.2408	0	0
Sh3bp2	1.16836	3.52654	3.49142	3.06142	0	0
Atad3a	1.16745	2.41674	2.75496	0.523302	0	0
Psmd11	1.15113	0.242684	0.115294	1.94586	0	0
Dhx33	1.13781	1.75626	2.34087	0.258755	0	0
Creb3l2	1.13621	5.43947	6.30623	0.448526	0	0
Phf20l1	1.13074	2.91202	3.09652	0.141835	0	0
L3mbtl3	1.13019	5.7176	6.28268	0.83183	0	0
Ttpal	1.12915	3.14966	3.65538	0.297932	0	0
9430020K01Rik	1.12781	0.376921	1.29364	7.87783	0	0
Socs6	1.12454	3.50748	3.84291	0.918234	0	0
Pxdn	1.12302	7.67019	7.14031	8.78577	0	0
Eif6	1.1176	1.43798	2.47778	2.70794	0	0
Clic4	1.11695	2.02687	3.99059	5.30406	0	0
Tnks2	1.11666	4.47925	4.7811	0.116561	0	0
Map1b	1.11411	2.95841	4.94852	1.88775	0	0
Iffo2	1.11196	5.80472	5.64086	3.66836	0	0
Cnksr3	1.11123	4.47728	3.03575	1.35188	0	0
Dusp4	1.10656	3.5698	1.12187	1.15091	0	0
Arntl	1.10598	4.15808	2.73536	1.28913	0	0
Patl1	1.10596	3.57488	3.40887	1.01843	0	0
Glis2	1.10572	5.94179	5.71955	6.68321	0	0
Klhl23	1.1046	2.54363	3.16838	1.16989	0	0
Fbl	1.10312	2.01066	1.75044	2.571	0	0
Tle1	1.10236	2.06435	3.24556	0.378715	0	0
Rbm12	1.10075	1.98002	2.13647	1.05234	0	0
Gas7	1.09526	3.97388	1.89614	6.13148	0	0
Slc3a2	1.09381	1.49755	3.00511	0.478347	0	0
Ahnak	1.08775	6.18359	6.0464	1.85908	0	0
Wdr82	1.08694	1.37885	2.60173	0.909366	0	0
Zfx	1.08663	4.27058	2.84365	0.664918	0	0
Tmem47	1.08574	3.56043	5.82971	9.3086	0	0
Utrn	1.07997	3.15252	3.82933	1.67778	0	0
Syde2	1.07985	3.54192	4.18793	3.60435	0	0
Tbc1d2b	1.07232	4.29137	5.4108	0.764618	0	0
D5Ertd579e	1.0717	2.81008	2.81612	0.12298	0	0
Adgrl1	1.07155	1.38807	2.05835	0.543074	0	0
Dpy19l3	1.07025	4.81806	3.4971	2.1966	0	0
Nuak2	1.06961	4.73514	4.66959	5.4351	0	0
Fgl2	1.06514	4.20234	2.60763	4.04959	0	0
Tmem35	1.06513	1.14236	5.32454	10.4182	0	0
Acan	1.06414	4.63226	4.3818	6.97127	0	0
Phc2	1.06406	1.94562	1.72553	1.99522	0	0
Ddx21	1.06355	1.44016	1.29467	2.0279	0	0
Ano6	1.05985	5.91141	5.32406	5.02428	0	0
Macf1	1.05777	3.92457	3.8248	0.631434	0	0
Kdm3b	1.05417	2.30276	1.89433	0.0276339	0	0
Fhl3	1.05283	5.29122	6.97516	8.06155	0	0
Ptbp1	1.04935	1.47508	1.90224	1.56751	0	0
Gata6	1.04593	3.15705	1.82015	10.042	0	0
Slc30a4	1.04348	3.06255	0.18624	1.59942	0	0
Desi2	1.04088	2.46274	1.20517	1.62599	0	0
Naaa	1.04044	5.69326	5.29773	2.65868	0	0
Mark4	1.04032	3.53264	3.54734	1.99333	0	0
Hnrnpdl	1.03835	1.26567	1.93591	0.0428997	0	0
Zc3h7b	1.03786	4.47449	4.17694	0.903755	0	0
Tgfbr1	1.03702	2.70076	1.33669	0.585645	0	0
Sbno2	1.03531	3.90748	3.93312	1.35064	0	0
Lrrc8d	1.03525	4.44162	2.85431	2.40475	0	0
Ppat	1.0338	2.19628	2.15119	0.607974	0	0
Klf13	1.0336	5.15155	5.53104	1.11842	0	0
Abca1	1.03343	3.14041	5.58336	2.1636	0	0
Ankrd17	1.03274	1.62289	2.53025	0.175805	0	0
Prkd3	1.03237	4.27011	3.54823	4.59837	0	0
Mme	1.03071	4.35873	5.31676	2.80465	0	0
Ctnnal1	1.02518	5.60417	6.05296	0.49923	0	0
Mier2	1.02412	2.26573	3.31337	0.00636367	0	0
Syt14	1.02124	2.97579	3.54075	2.90156	0	0
Tns3	1.01685	7.70518	6.86507	4.09166	0	0
Ppap2c	1.0164	5.82494	4.24219	0.937447	0	0
Spsb1	1.01628	2.94266	0.240569	4.6528	0	0
Parg	1.01614	0.261325	2.39669	0.411014	0	0
Kif5b	1.01239	4.15879	4.9528	0.429268	0	0
Fam168b	1.012	3.54837	4.17284	0.906575	0	0
B4galt5	1.01034	4.3621	5.9525	5.64566	0	0
Midn	1.00959	3.87252	2.0444	1.50682	0	0
Zfp462	1.00936	3.94481	1.3064	3.91295	0	0
Plxna1	1.00647	4.39278	3.92913	1.52256	0	0
Nop56	1.00289	3.59114	4.10032	1.0595	0	0
Maff	1.00164	5.39822	6.30264	5.824	0	0
Scaf11	0.997987	3.97171	4.21451	0.264153	0	0
Qk	0.996296	0.0612416	1.35698	2.12968	0	0
Slc25a13	0.995935	4.52648	4.53552	0.179352	0	0
Ptk7	0.993185	5.81633	5.21177	3.15089	0	0
Smarcad1	0.989254	2.68006	1.23136	0.0708107	0	0
Ppp2r5a	0.98877	3.83643	1.22039	0.177746	0	0
Ubash3b	0.981335	5.07073	2.85446	3.28798	0	0
Fnbp1	0.980008	3.50626	4.5223	1.50756	0	0
Pdlim4	0.977803	4.72132	5.59841	5.36103	0	0
Dclk1	0.975816	3.62133	1.01833	3.50847	0	0
Mybbp1a	0.973487	2.59626	3.64582	0.797447	0	0
Ubl4a	0.972993	4.15687	4.40615	0.299807	0	0
Pwp1	0.971478	0.400022	1.70803	1.97692	0	0
Slc44a1	0.970688	5.69881	4.96739	1.07965	0	0
Pak2	0.96936	1.65316	1.99643	0.411063	0	0
Ddr1	0.969136	6.78806	6.16916	0.206663	0	0
Tatdn2	0.967076	1.65497	2.16345	1.54287	0	0
Pdcd11	0.966116	2.12506	1.7628	0.436562	0	0
Lsr	0.964744	4.64779	5.42155	0.741903	0	0
Ttc17	0.963084	2.61325	3.55091	1.58506	0	0
Prkar2b	0.962732	2.66355	2.82357	3.00575	0	0
Blmh	0.961159	2.18809	3.35021	1.55705	0	0
Fbxo11	0.958573	2.55676	2.48315	0.624512	0	0
Foxj3	0.958565	1.84511	2.38401	0.526525	0	0
Sfrp1	0.958501	5.79028	5.00157	1.91344	0	0
Sipa1l2	0.958478	1.64313	2.05324	4.36759	0	0
Oxct1	0.958139	1.23779	0.510826	1.89972	0	0
Kbtbd2	0.956298	2.06081	1.42256	1.16488	0	0
Eif2ak4	0.952809	2.46135	3.43588	0.274771	0	0
Fosl2	0.95035	5.83862	6.42651	0.939964	0	0
Adgra2	0.944384	4.15763	4.64752	1.99949	0	0
Cd44	0.942419	9.16201	10.3313	5.28856	0	0
Enc1	0.94227	2.86275	5.97184	2.56617	0	0
Trove2	0.9378	6.01893	5.0768	0.995064	0	0
Slc25a24	0.934459	3.74365	2.62491	6.93655	0	0
Rrp8	0.933294	2.85161	3.64059	1.25593	0	0
Stx11	0.927575	7.62724	7.64874	6.80394	0	0
Yes1	0.92718	0.876182	2.60673	1.11694	0	0
Tspan12	0.923056	4.52708	2.41898	0.789438	0	0
Exoc6	0.922925	2.82687	2.99461	0.948941	0	0
Ampd2	0.922378	2.72491	3.75599	0.867278	0	0
Bcam	0.920829	8.12594	7.72676	3.53936	0	0
Arhgap21	0.917509	5.54338	5.88796	1.16196	0	0
Lamc1	0.915641	7.54446	7.2751	1.84711	0	0
Pfkfb3	0.914739	2.82196	0.326296	1.2586	0	0
Atf6	0.914296	2.50732	3.14404	0.341243	0	0
Zdhhc18	0.910069	4.8637	4.6779	1.84009	0	0
Ywhaz	0.907056	1.90134	1.80492	1.54164	0	0
Upk1b	0.905056	6.89654	4.98897	3.7473	0	0
Sertad1	0.904947	1.76753	2.58292	3.19001	0	0
B3gnt2	0.902376	4.22194	5.07178	2.92723	0	0
Trip10	0.901024	4.46892	3.40951	2.62844	0	0
Dkc1	0.90102	4.51722	4.57711	1.95646	0	0
Gpm6b	0.900119	3.20628	3.43386	2.33466	0	0
Cd276	0.894188	7.93088	7.48411	7.17978	0	0
Rdh13	0.894027	4.4143	5.48722	0.0527873	0	0
Furin	0.890319	4.73532	5.55542	0.743538	0	0
Kctd6	0.890245	4.12076	3.25953	1.11645	0	0
Crlf3	0.888621	3.24301	2.77672	3.25496	0	0
Tcf12	0.886864	3.56355	3.32323	0.194134	0	0
Arhgap31	0.885543	6.22532	6.06415	1.85662	0	0
Map2k4	0.884058	5.0587	4.36252	0.073331	0	0
Spin1	0.881022	4.3663	4.54141	1.18881	0	0
Inppl1	0.876691	1.74917	2.51784	0.0515694	0	0
Supt16	0.874233	0.637337	1.82124	0.376262	0	0
Tcf3	0.869162	3.39078	3.81706	0.627787	0	0
Dgkz	0.868784	3.40591	2.94394	1.66582	0	0
Bcor	0.868438	5.07869	3.72738	0.465771	0	0
Ifnar1	0.866173	2.68579	3.6536	0.858639	0	0
Shb	0.865779	3.70041	2.81798	1.28812	0	0
Ier5	0.865386	1.6555	2.07171	3.7405	0	0
Id2	0.861832	4.31491	5.01779	1.69027	0	0
Fubp1	0.861768	1.17602	1.57377	0.00646076	0	0
Cxcl16	0.861653	3.28721	4.02221	1.59752	0	0
Sntb2	0.860107	0.337802	0.184697	3.58688	0	0
Mras	0.855392	3.5646	2.23094	4.38519	0	0
Slc8a1	0.854847	3.21588	3.12882	4.14928	0	0
Ddx3y	0.853548	4.60498	4.72851	0.247062	0	0
Ctdsp1	0.852689	3.20754	4.6283	0.0585884	0	0
Trak2	0.852147	3.90617	4.93077	1.16538	0	0
Atp11c	0.851421	3.18491	0.964807	0.0765789	0	0
Palmd	0.85139	4.84849	4.70175	6.043	0	0
Zfp36l2	0.847101	4.86449	5.30604	2.2463	0	0
Slc1a5	0.846572	3.81929	2.19297	3.82372	0	0
Mex3a	0.844524	4.95976	4.69217	2.16025	0	0
Phldb1	0.835773	6.87487	6.46925	8.19454	0	0
Pex5	0.833969	1.60847	2.31526	0.466842	0	0
Ankrd1	0.833805	11.524	12.4876	9.07082	0	0
Por	0.831574	3.68361	3.38934	1.12461	0	0
Tnpo3	0.829282	0.133029	1.89741	0.0906464	0	0
Rcan1	0.829169	1.91385	3.46418	1.07456	0	0
Rhob	0.826636	2.4123	4.63035	2.81951	0	0
Nol6	0.819296	2.20319	3.36581	0.743471	0	0
Stat3	0.818361	3.21755	4.19807	0.146102	0	0
Naa50	0.815818	2.3229	3.01463	0.788586	0	0
Eaf1	0.814588	2.60316	2.55357	1.11069	0	0
Lgals3	0.807802	5.69319	5.1157	3.50373	0	0
Nup54	0.806478	0.836772	2.07381	1.57447	0	0
Pop1	0.801856	4.09352	3.5149	1.19593	0	0
Trim25	0.801231	3.50864	4.992	0.155844	0	0
Nefm	0.799786	5.83731	5.88747	7.40369	0	0
Rhbdf2	0.798246	4.29964	5.62867	4.60175	0	0
Cebpd	0.797103	1.65756	3.83616	4.28339	0	0
Tspan2	0.796968	6.50036	7.59164	1.90431	0	0
Tgfb2	0.796645	10.6652	8.59501	6.54039	0	0
Tsc22d1	0.795313	1.1091	1.84996	2.76776	0	0
Slc39a6	0.792956	0.0372928	0.634864	3.06026	0	0
Elf4	0.790469	5.48803	4.33612	3.03568	0	0
Tmod3	0.79003	2.41978	3.45998	0.909053	0	0
Cspg4	0.787602	6.29738	5.84095	6.22395	0	0
Anxa8	0.785908	8.63217	7.51538	6.67061	0	0
Plekhh3	0.785777	5.57805	7.44338	1.08968	0	0
Bmpr2	0.784934	5.89088	5.46073	0.133402	0	0
Kank1	0.784607	3.87595	4.37617	3.09771	0	0
1700025G04Rik	0.784493	4.36889	1.2485	5.38066	0	0
Arhgef3	0.782253	3.14569	1.7599	0.486425	0	0
Dhx9	0.781798	0.63224	2.38951	0.607695	0	0
Nhsl2	0.77853	6.31925	4.5876	5.45643	0	0
Apbb2	0.774842	6.14371	6.35789	5.39982	0	0
Rlim	0.774021	2.82977	0.54464	0.134088	0	0
Ptpn14	0.771028	5.30188	2.26671	3.1283	0	0
Pum2	0.770403	1.73178	1.62311	0.0630462	0	0
Osbpl11	0.770333	1.74033	2.24229	1.69595	0	0
Trp53bp2	0.768474	2.81179	3.44254	0.0649579	0	0
Rrs1	0.766326	1.00613	3.49868	2.52611	0	0
Anln	0.766086	0.209193	1.40954	2.53657	0	0
Col4a3	0.765029	4.43403	2.2278	3.65079	0	0
Prune2	0.763263	8.18425	6.35622	3.95791	0	0
Cdon	0.762389	3.94422	4.86897	0.493413	0	0
Mmp19	0.758906	4.25188	5.36691	5.87236	0	0
Apaf1	0.757143	3.82986	3.68443	2.28607	0	0
Reck	0.755629	1.59461	1.91599	6.10554	0	0
Zswim6	0.751781	1.20563	0.0774346	4.00623	0	0
Sdcbp	0.747151	2.45108	2.72615	4.12499	0	0
Cbfb	0.745881	2.28406	2.73639	2.25103	0	0
Dtna	0.745604	2.93976	2.64848	3.52272	0	0
Zfp275	0.743155	3.6547	5.7289	0.981708	0	0
Phactr4	0.741225	1.00012	2.50459	0.0380751	0	0
Riok2	0.741001	1.97124	3.01913	1.49954	0	0
Csdc2	0.737005	2.77453	5.1701	7.33827	0	0
Lrch1	0.732214	4.17714	4.68059	4.63869	0	0
Spry2	0.731955	5.01809	7.77303	3.97681	0	0
Nip7	0.729125	1.50471	2.0609	2.149	0	0
Rasgrp3	0.728765	7.71526	7.16942	5.87009	0	0
Socs2	0.727964	1.87791	4.42452	2.95159	0	0
Asns	0.720934	2.98657	0.287275	3.1462	0	0
Rbsn	0.715939	1.13707	2.95566	0.0380154	0	0
Zfp146	0.715397	3.42087	5.36634	0.290968	0	0
Wdr44	0.714624	4.34276	3.88166	0.851591	0	0
Dek	0.713697	2.45836	0.405591	1.57191	0	0
Rbm18	0.709657	2.03664	1.70408	0.880708	0	0
Cdc42bpb	0.708681	4.22874	4.58349	0.0041466	0	0
Ankrd50	0.707295	4.22953	3.63116	2.50032	0	0
Zfp46	0.706681	2.76065	3.75323	0.417137	0	0
Irf2bpl	0.703997	4.81848	6.5438	1.7456	0	0
Ctnnb1	0.703931	2.73004	3.6237	0.531934	0	0
Ppp2ca	0.703324	2.41571	3.66481	1.35317	0	0
Atp2a2	0.701605	1.01621	1.97485	1.40076	0	0
Mcl1	0.698868	1.63975	1.97341	2.16216	0	0
Iars	0.697672	1.87884	2.39449	1.04488	0	0
Bhlhe40	0.694467	2.56459	5.05434	2.18511	0	0
1190002N15Rik	0.692795	3.59733	5.02218	5.77962	0	0
Sms	0.691308	4.7832	3.76175	3.48794	0	0
Hnrnpa0	0.69039	0.283504	2.41358	1.77054	0	0
Ric8b	0.688785	3.45207	3.68169	0.333002	0	0
Npc1	0.683251	3.55156	3.65259	0.388404	0	0
Ildr2	0.682454	8.71892	7.02937	8.09326	0	0
Sema3e	0.682449	5.83516	3.28791	13.5574	0	0
Plxnb1	0.681728	1.61506	2.82334	2.95198	0	0
Prkrir	0.67945	2.95597	4.06882	0.92695	0	0
Ctdsp2	0.678723	3.43168	1.60517	0.50129	0	0
Kpna3	0.678662	1.43462	2.38626	1.0588	0	0
Pip5k1a	0.677376	3.24782	2.34617	1.43874	0	0
Jmy	0.676814	2.0224	0.0672241	0.49845	0	0
Stc2	0.673878	5.57819	8.56822	4.04881	0	0
St3gal4	0.67071	2.9838	1.24124	4.99963	0	0
Agpat4	0.669604	5.29904	5.24945	7.2641	0	0
Sash1	0.669551	2.39805	2.5605	0.350155	0	0
Wfs1	0.669395	4.4087	5.51114	0.137288	0	0
Stat5b	0.668215	4.00386	5.20829	0.12685	0	0
Dnmt3a	0.667836	4.83695	3.86617	0.941106	0	0
Alyref	0.667064	0.38697	1.93855	1.63938	0	0
St6gal1	0.663033	4.18496	7.39157	3.72084	0	0
Surf6	0.662584	2.10273	3.63301	1.13872	0	0
Vcl	0.659971	6.41578	4.34985	2.16297	0	0
Zbtb7a	0.65581	3.67048	5.01801	0.53119	0	0
Pkp2	0.654231	3.87007	4.01203	0.681134	0	0
Gnai3	0.652726	1.8543	2.89381	0.423652	0	0
Bmp2k	0.652542	1.64103	2.56964	0.261912	0	0
Actg1	0.647853	1.09223	1.96124	2.58455	0	0
Dusp6	0.646581	6.35636	7.92575	1.21158	0	0
Ppp1r12a	0.645753	1.30002	2.32789	0.505397	0	0
Arrb2	0.645632	3.74359	3.01062	0.574583	0	0
Mark3	0.644378	2.56868	1.23301	0.951001	0	0
Fgd1	0.640253	5.1471	3.60479	9.69482	0	0
Mesdc1	0.63895	6.31088	6.27485	2.35321	0	0
Pgpep1	0.638204	5.85947	6.36673	2.11071	0	0
Arap2	0.637603	4.19851	1.61544	0.250474	0	0
Arf6	0.632134	1.87003	2.77203	1.29133	0	0
Snhg1	0.628185	2.5287	3.46102	1.23333	0	0
Wwtr1	0.627259	4.96997	2.54597	3.60252	0	0
Bex2	0.625832	5.18106	4.25963	4.47306	0	0
Nol10	0.624771	1.59705	2.39689	1.22991	0	0
Cln8	0.624052	3.23534	4.26019	1.21063	0	0
Specc1	0.622835	1.8705	0.302598	4.30999	0	0
Taok3	0.621964	3.96038	2.28014	2.38759	0	0
Tgif2	0.621187	2.28581	2.20628	5.00199	0	0
Tnfaip1	0.620872	2.18881	3.17605	1.06336	0	0
Stim2	0.616997	3.3454	3.172	0.388737	0	0
Sh3pxd2b	0.611614	7.93433	5.7149	3.89933	0	0
Ngf	0.611535	9.0975	8.69121	8.13409	0	0
Inhba	0.607809	11.3777	8.68284	10.5038	0	0
Vwa5a	0.607558	4.90111	5.62007	0.662786	0	0
Prps1	0.607293	2.87913	0.839064	2.82108	0	0
Galnt16	0.60536	2.31245	1.94398	7.18422	0	0
Kcne4	0.605339	4.69465	3.41681	8.8067	0	0
Ctnna1	0.604399	5.26343	5.14472	0.673401	0	0
Fabp4	0.603594	7.5233	4.83565	7.45444	0	0
Yars	0.603239	1.42945	2.8464	1.58259	0	0
Pitrm1	0.598611	3.06892	4.33066	1.19271	0	0
Gar1	0.595946	1.03903	2.10542	2.4263	0	0
Grb10	0.595503	2.29588	3.62265	6.38966	0	0
Ythdf1	0.594923	1.8888	1.98988	1.09539	0	0
Kif3c	0.584977	3.53228	5.55676	2.24411	0	0
Frmd6	0.580508	4.43204	3.06837	5.67031	0	0
Tead1	0.57615	7.80716	9.05019	3.20945	0	0
Rbms1	0.574439	2.84313	0.181627	4.8605	0	0
Trp53	0.567387	1.90047	3.41171	2.37428	0	0
Bcl10	0.564929	3.1919	3.79745	3.08181	0	0
Tmem43	0.564346	3.47507	4.4998	2.19939	0	0
Bid	0.563894	2.28093	3.42178	3.07855	0	0
Lrrfip1	0.563406	7.5252	8.78251	1.34327	0	0
Vasp	0.559733	3.54965	0.33749	2.57466	0	0
Trim16	0.557165	8.50802	7.56299	1.61071	0	0
Rnh1	0.555848	3.13782	4.89393	0.8267	0	0
Eif2s3x	0.553509	4.69066	5.32221	0.237937	0	0
Lims1	0.551631	2.58013	2.38234	1.44522	0	0
Scara5	0.548927	2.76848	0.73671	7.29994	0	0
Ktn1	0.544703	5.49773	5.86892	0.213834	0	0
Rbfox2	0.544399	3.8334	3.21937	1.36427	0	0
Itga9	0.54274	4.52007	3.50421	4.32818	0	0
Numbl	0.541975	5.01575	3.54509	5.56804	0	0
Tec	0.538555	5.87267	4.08927	0.275152	0	0
Flna	0.538356	8.50876	6.18963	2.57659	0	0
Cobll1	0.538313	3.2888	4.65558	5.44937	0	0
2510009E07Rik	0.537103	4.98791	5.12521	3.67825	0	0
P2ry2	0.534164	4.63533	5.43387	9.47645	0	0
Fbxo32	0.534122	3.83342	5.22315	2.05343	0	0
Senp5	0.533943	2.067	1.97811	0.148273	0	0
Fyn	0.53366	3.97994	4.12426	4.12746	0	0
Lonp1	0.532792	2.87715	3.97514	0.932355	0	0
Ptprs	0.52984	0.577	2.04153	2.72545	0	0
Fst	0.527643	7.70605	7.35717	11.0804	0	0
Rps6ka3	0.527254	5.32657	4.32873	0.65262	0	0
Cars	0.526119	1.77152	2.20499	1.49309	0	0
Anxa7	0.515466	2.44047	3.48908	1.20271	0	0
Itga5	0.514802	8.3388	7.72308	8.77858	0	0
Rbm39	0.512651	1.08538	1.77255	0.00762545	0	0
Bahd1	0.511779	2.49939	3.14596	0.364824	0	0
Prmt1	0.510966	2.26206	3.56152	2.08043	0	0
Hp1bp3	0.508197	2.82461	3.4992	0.410653	0	0
Adamts10	0.507537	4.78122	4.28624	2.94228	0	0
Gtpbp4	0.506887	0.7756	1.35621	2.38329	0	0
Hs6st1	0.502702	5.23023	6.68719	1.83344	0	0
Gstm7	0.499246	2.49707	3.19607	0.584469	0	0
Cyr61	0.496865	8.65686	7.8659	8.58281	0	0
Shisa8	0.493604	5.45393	4.54564	6.18942	0	0
Fam65a	0.491285	3.70734	5.36874	1.73804	0	0
Rab5a	0.485567	3.17614	2.81176	1.05905	0	0
Ddit4	0.484183	5.41281	5.47978	4.24467	0	0
Pam	0.48253	4.52621	3.64749	6.41256	0	0
Tfe3	0.481365	4.20101	3.5888	1.68709	0	0
S1pr2	0.479266	5.18879	6.68832	6.52642	0	0
Shoc2	0.476198	2.32893	2.25179	0.642718	0	0
Npr1	0.476156	1.66968	3.42271	4.19354	0	0
Rnf122	0.475553	4.04001	4.22836	3.87105	0	0
Lrrc58	0.475011	1.06942	2.24835	0.79136	0	0
Tnfaip6	0.47348	2.9684	2.9708	4.11804	0	0
Slc11a2	0.471194	2.23235	2.85262	0.0757497	0	0
Armc10	0.469083	3.9433	2.31679	0.226847	0	0
Prmt2	0.463627	3.48221	4.58671	0.186298	0	0
Foxp4	0.463608	3.58539	3.56047	0.933383	0	0
Nacc1	0.459666	2.1616	3.18872	0.232721	0	0
Col6a1	0.458078	6.05592	6.07721	10.2662	0	0
Myo10	0.455572	3.42289	3.07042	0.75559	0	0
Hnrnpk	0.452239	0.545366	1.34591	1.35394	0	0
Hck	0.442692	6.74114	6.16617	2.75729	0	0
Ppp2r1a	0.441473	3.38989	3.60368	0.708486	0	0
Rap2c	0.435527	4.66894	4.75366	0.609216	0	0
Stxbp1	0.430828	0.199948	1.75509	2.99219	0	0
Cpz	0.430314	5.24445	4.6311	8.07636	0	0
Ttyh2	0.429891	3.98533	4.44866	6.62874	0	0
Fbxw11	0.425865	3.59259	3.38336	0.682088	0	0
Cyfip1	0.425541	4.91924	5.8294	0.763501	0	0
Cited2	0.42279	4.27101	5.71221	5.59115	0	0
Cyld	0.421998	3.17138	2.68372	0.188226	0	0
Elmo2	0.421321	1.73261	3.14768	0.986428	0	0
Nipal1	0.421292	5.30199	4.94216	0.395167	0	0
Rragd	0.419678	3.24942	3.54146	3.48983	0	0
Sema4b	0.419258	3.31667	4.87823	1.43372	0	0
Eml2	0.418979	3.83088	1.49717	0.260547	0	0
Nt5c3	0.418192	3.46902	3.85659	2.03296	0	0
Bcar1	0.416968	2.65431	3.00233	4.13202	0	0
Kctd11	0.415459	7.83691	5.68075	0.529696	0	0
Stk24	0.414525	5.00727	5.15194	1.42857	0	0
Nr3c1	0.411392	3.46841	3.36731	0.504689	0	0
Uchl1	0.410445	2.78505	2.30642	6.40457	0	0
Pip5k1c	0.409821	2.91984	3.9403	0.23986	0	0
Dync1i1	0.405509	1.87526	2.28103	7.94452	0	0
Robo1	0.404725	1.59162	3.2451	7.94326	0	0
Nkain1	0.40301	2.95281	1.17497	7.78424	0	0
Pdgfrb	0.402737	7.62295	6.03626	13.0709	0	0
Ptgfrn	0.39867	8.26435	5.67498	3.23366	0	0
Atf4	0.395072	2.78242	4.29674	1.81041	0	0
Il17ra	0.380727	4.79495	5.32124	2.67037	0	0
Sfpq	0.379238	1.12133	1.66783	0.385806	0	0
Rbm22	0.37578	1.32765	2.6663	1.50257	0	0
Spred1	0.373422	4.69265	5.11685	1.34022	0	0
Rasa4	0.37031	4.09291	4.34854	2.19487	0	0
Atp8b2	0.370061	4.43235	4.48101	3.10768	0	0
Rap1gds1	0.368198	4.58922	4.8642	0.337523	0	0
Tmem55a	0.367743	4.7692	4.74693	1.7971	0	0
Rpl7l1	0.36674	0.981898	2.25744	1.86706	0	0
Fam19a5	0.364568	6.38117	6.64884	2.71088	0	0
Kitl	0.363643	4.89181	7.20879	3.2387	0	0
Trim35	0.362812	2.54088	4.71798	0.828401	0	0
Zbtb41	0.36147	3.13151	2.78047	0.221261	0	0
Traf4	0.360157	4.56191	4.02189	1.66038	0	0
D10Wsu102e	0.360021	3.02124	3.18419	1.44704	0	0
Fam20c	0.357219	6.64952	4.25362	2.71981	0	0
Fmr1	0.355703	3.45681	1.92417	0.550978	0	0
Ddx10	0.351698	1.0468	0.77738	2.04194	0	0
Matn2	0.351152	5.66894	4.28252	4.83987	0	0
Xbp1	0.346494	3.40948	5.35271	0.744791	0	0
Fzd7	0.345777	5.71086	7.14201	2.74343	0	0
Maml2	0.34212	5.14149	5.02752	4.53317	0	0
Ephb4	0.341631	6.06724	5.77955	6.13408	0	0
Tma16	0.341123	0.0375765	0.309461	2.90133	0	0
Eif4ebp1	0.339161	4.75334	3.39907	4.01002	0	0
Ppp1r8	0.33642	0.947204	2.46317	2.11596	0	0
Ank	0.332709	4.38415	4.10646	0.819078	0	0
4931406P16Rik	0.330875	2.64446	3.45041	0.926105	0	0
Ninj1	0.326544	3.67038	4.54449	1.89487	0	0
Seh1l	0.324132	3.05616	3.24738	0.598044	0	0
Nrp2	0.319604	4.11881	3.88905	6.91311	0	0
Rab35	0.315614	2.15366	2.5046	2.10443	0	0
Hspa14	0.313615	0.999109	2.54799	1.09162	0	0
Oxsr1	0.311238	2.5511	3.00688	0.259658	0	0
Uaca	0.310692	1.01129	0.147098	2.09295	0	0
Cacna2d1	0.310216	4.09691	2.10847	8.06019	0	0
Champ1	0.30577	1.65553	3.01357	1.40939	0	0
Ski	0.301434	3.83218	4.28805	1.33426	0	0
Pappa	0.299531	5.74997	2.8828	0.479795	0	0
Atn1	0.29921	2.40685	2.46453	0.0161953	0	0
Zfp64	0.298524	3.75965	4.35835	0.438237	0	0
Plk2	0.297832	3.51716	3.92096	4.01704	0	0
Frmd4a	0.297604	4.72426	2.55055	4.80664	0	0
Abhd13	0.296489	2.44479	3.21024	0.010648	0	0
Rab32	0.295313	6.03246	6.86713	4.49349	0	0
Efhd2	0.293123	3.61447	1.02488	4.34096	0	0
Plscr1	0.292397	6.3338	8.16835	5.10067	0	0
Ipo7	0.29076	2.69341	2.70691	0.940578	0	0
Zfp334	0.288754	2.66993	3.36436	2.50454	0	0
Zfp777	0.284796	3.01124	2.30378	0.397122	0	0
Impad1	0.283115	1.92467	0.13993	1.03723	0	0
Dbndd2	0.282553	2.79786	2.00047	3.95589	0	0
Ugdh	0.279803	5.96598	6.04495	3.36428	0	0
Mcur1	0.276937	4.41788	4.69359	1.19712	0	0
Acot9	0.276438	2.7655	0.136657	1.35612	0	0
Rap1b	0.276114	4.23459	3.79717	2.35392	0	0
Ap1s2	0.274941	3.87413	1.36178	4.68517	0	0
Cpsf2	0.273021	0.159483	0.48432	1.93251	0	0
Serinc5	0.272836	3.79782	5.34112	0.764544	0	0
Bzw1	0.271656	2.55476	0.701925	2.46765	0	0
Mvb12b	0.268933	3.70935	4.45686	1.17095	0	0
Eml1	0.260928	4.30703	4.13083	1.46885	0	0
Col4a4	0.259314	2.62747	2.7434	6.53462	0	0
Mn1	0.258462	6.38272	5.48776	7.63897	0	0
Klhdc8a	0.243786	2.72311	7.51028	6.53939	0	0
Lmna	0.24209	4.42281	4.6014	2.85817	0	0
Exoc5	0.241504	2.86878	3.32558	1.26452	0	0
Greb1l	0.239699	2.73663	2.84746	5.051	0	0
Abcc1	0.238337	3.12513	4.51737	1.60852	0	0
Tnks1bp1	0.235899	4.57857	5.85289	0.434677	0	0
Tnfrsf12a	0.234137	6.9473	8.37177	7.50753	0	0
Btg2	0.232018	2.30027	5.12636	2.18839	0	0
U2af2	0.227885	0.729441	2.24799	0.135054	0	0
Nab1	0.226924	4.81799	6.01763	0.364691	0	0
Phactr2	0.221517	2.42917	3.0284	1.0627	0	0
Picalm	0.220997	1.7515	0.238936	1.64033	0	0
Tinagl1	0.207713	8.82596	11.202	7.71285	0	0
Bex4	0.206422	2.72912	2.78205	3.11993	0	0
Lysmd2	0.203397	3.85919	3.85665	6.13648	0	0
Rnd1	0.197358	7.48609	7.25948	7.56181	0	0
Bcat1	0.195253	5.85417	6.43445	0.253661	0	0
Cyth3	0.19247	3.32149	1.92849	3.75805	0	0
Dab2ip	0.189561	2.1369	0.52239	1.10899	0	0
Kctd15	0.186591	5.34669	3.74495	4.92977	0	0
Polr3d	0.186471	2.31598	3.18263	0.852419	0	0
Panx1	0.18463	4.6081	2.4021	5.66104	0	0
Rcan3	0.183057	5.17509	4.41882	0.0711335	0	0
Farp1	0.182999	5.04436	5.6795	0.474447	0	0
Eps8	0.180714	3.21481	4.5752	0.0247419	0	0
Zfp52	0.180367	5.35992	6.55648	3.81361	0	0
Fermt2	0.1773	5.81669	6.13517	3.95245	0	0
Pcgf3	0.176563	3.08602	3.69308	1.21116	0	0
Zeb1	0.170462	2.24146	2.11523	6.7396	0	0
Pak3	0.16922	3.00298	0.400477	6.2379	0	0
Wdr43	0.168473	3.10563	3.9078	1.86781	0	0
Tmem154	0.168469	6.53052	6.34022	4.40071	0	0
Sema6c	0.167823	5.23312	5.44479	6.53212	0	0
Wdr1	0.167778	4.10789	1.96712	1.85585	0	0
Slc24a3	0.167421	3.04247	3.62794	8.27649	0	0
Ptpn21	0.16392	2.08492	2.39516	1.23944	0	0
Ripk1	0.162276	1.44402	2.45479	0.415714	0	0
Ptprm	0.161514	1.72062	4.04373	5.39453	0	0
Epb4.1l1	0.160767	4.80947	3.11519	2.00087	0	0
Lrrc42	0.156391	0.0572308	0.330542	3.16469	0	0
Cdc42se2	0.155429	1.67961	2.47792	0.304477	0	0
Slc35e4	0.154982	4.73329	6.24375	3.60163	0	0
Prkacb	0.1538	4.43551	4.67662	0.647592	0	0
Metrnl	0.1527	4.66157	2.92454	2.59727	0	0
Ptrf	0.150167	6.23834	6.94309	9.24201	0	0
Katnbl1	0.148951	3.64127	4.00217	0.792276	0	0
Pdcd6	0.146468	2.43054	2.06455	1.39968	0	0
Igsf3	0.140233	4.29361	1.48746	5.95904	0	0
Etf1	0.139409	1.96564	0.0747883	1.44112	0	0
Sdc3	0.138753	4.36953	1.43372	3.7814	0	0
Ube2z	0.135567	1.92352	2.41181	0.10845	0	0
Rbpj	0.135229	2.7661	3.61573	0.886348	0	0
Ctps	0.133586	4.53727	4.23649	4.09759	0	0
Syncrip	0.13148	2.52691	2.50101	1.14445	0	0
Rtcb	0.130716	0.853199	2.36991	0.777026	0	0
Cflar	0.13066	4.00087	5.69331	0.323156	0	0
Acvrl1	0.130659	4.63282	5.22767	3.83154	0	0
Camk2d	0.129281	4.71271	5.99651	1.51057	0	0
Heatr3	0.129132	2.57989	3.11832	0.925056	0	0
Cd47	0.128524	2.91899	3.58123	0.621288	0	0
Rap2a	0.127207	4.24616	3.90911	2.007	0	0
Rrn3	0.12524	1.61754	2.8124	0.275294	0	0
Pdgfc	0.122765	3.45749	0.884531	3.8625	0	0
Ppa1	0.122457	1.2101	2.52382	1.54396	0	0
Rab7b	0.121397	5.98347	5.98549	3.92064	0	0
Pvrl2	0.120767	3.62263	2.43627	1.19892	0	0
Ubqln2	0.118658	3.47861	4.12111	0.883848	0	0
Rrp15	0.118548	1.06394	1.03968	4.18757	0	0
1110007C09Rik	0.117941	2.12585	2.96429	1.90076	0	0
Sh3tc2	0.114866	2.05039	0.265871	6.74056	0	0
Antxr2	0.114594	2.40394	0.888061	6.06103	0	0
Elf1	0.113439	3.00314	3.92432	0.99516	0	0
Gls	0.112873	2.84312	3.38978	1.22127	0	0
Fam129b	0.112467	7.1383	7.18003	2.17914	0	0
Ammecr1	0.11172	5.76122	5.67112	4.08829	0	0
Tln1	0.111629	3.60911	4.8444	0.815697	0	0
Vezf1	0.110536	2.62849	3.25009	0.294529	0	0
Sike1	0.110343	1.64177	3.09011	0.516146	0	0
Actr3	0.108465	3.8776	3.74322	2.10356	0	0
Msantd3	0.10344	2.64003	2.33717	6.98389	0	0
AU015836	0.102924	4.96742	4.36779	11.0269	0	0
Cs	0.101973	1.31476	1.65249	0.572723	0	0
Hccs	0.0958004	3.92683	3.0843	2.01728	0	0
Idh2	0.0951149	2.44851	4.74722	1.214	0	0
Prkd1	0.0888985	4.74356	4.01703	4.87518	0	0
Flt4	0.088478	3.75828	1.08361	6.84545	0	0
Tmem123	0.0871333	2.58164	1.67639	1.24647	0	0
Ugcg	0.0863341	1.78824	2.70303	0.778062	0	0
Nav1	0.0842864	5.7387	4.41888	2.9333	0	0
Gss	0.0842265	2.69591	3.39845	1.39674	0	0
Uxs1	0.0831107	2.68176	3.27008	0.817491	0	0
Pawr	0.0825843	6.8412	6.46987	3.26558	0	0
Atic	0.0821402	3.71342	3.77838	2.32577	0	0
Itpripl2	0.0797943	7.20484	7.47581	5.13073	0	0
Tars	0.0773181	3.32675	4.16858	1.49441	0	0
Ldlrap1	0.0764669	4.6463	6.39268	2.96257	0	0
C1qtnf3	0.0739103	2.24142	0.968751	5.42684	0	0
Gpc1	0.0736309	1.03243	2.45873	2.82715	0	0
Cnbp	0.0727421	0.857359	1.35552	1.59207	0	0
E430025E21Rik	0.0722469	3.50345	4.20755	0.00204741	0	0
Foxc1	0.070765	2.51926	3.11009	4.94299	0	0
Nrep	0.0703606	7.00648	4.87118	7.84832	0	0
Myh9	0.0699624	7.48524	7.82197	0.201399	0	0
Nfe2l1	0.0646833	2.31743	3.0836	0.705708	0	0
Lrrk2	0.0601612	1.17775	0.246142	5.82566	0	0
Dennd5a	0.0591857	1.66595	2.15531	2.69436	0	0
Ppp1r18	0.0585699	4.04912	2.02135	5.7698	0	0
Sh3d19	0.0581089	4.8078	5.11377	1.20113	0	0
Adcyap1r1	0.0581014	6.9415	3.75347	10.9622	0	0
Rabggtb	0.0569362	2.03611	2.60802	0.713922	0	0
Rhoq	0.0568952	5.4718	3.76383	0.777719	0	0
Gas1	0.0535547	5.62713	4.66695	6.40802	0	0
Cp	0.0529166	3.27752	4.63693	0.42046	0	0
Crk	0.0526955	2.71572	2.72845	0.488989	0	0
Lsm14a	0.0501539	2.27067	1.07764	0.954632	0	0
Slc12a4	0.0496117	4.09439	5.09245	7.36736	0	0
Sqstm1	0.0483398	2.12825	3.70217	2.57797	0	0
Cgref1	0.0444484	6.92026	6.2881	4.75034	0	0
Tulp3	0.0436325	3.30404	3.57418	2.31026	0	0
Cst12	0.0415364	3.58506	2.9541	13.5208	0	0
Pvrl1	0.0413233	2.61305	2.88713	3.76432	0	0
Dag1	0.0354805	2.82703	4.09201	0.625056	0	0
Gsr	0.0338943	4.32635	3.23504	1.90339	0	0
Tmem65	0.0331989	4.18207	4.07227	0.752191	0	0
Rin1	0.0300575	2.3454	0.558369	4.38097	0	0
Myo5a	0.0277975	1.54165	1.99175	2.86534	0	0
St3gal2	0.0269299	5.30566	5.25314	4.8387	0	0
Fam171a1	0.0261488	5.12934	5.81227	0.0471366	0	0
Zbtb33	0.0248431	4.94385	4.43807	0.0988938	0	0
Smad2	0.018871	1.78904	2.13273	0.942629	0	0
Map4k4	0.0173836	6.39802	6.64597	4.35921	0	0
Mgat4b	0.015148	2.29685	3.33227	2.03354	0	0
Gucy1b3	0.014625	6.03828	3.82073	11.1472	0	0
Zfp532	0.0139972	3.3353	3.20024	3.508	0	0
Clic1	0.0118379	5.56991	4.6399	2.51263	0	0
Mtpn	0.00890857	1.50502	2.22827	0.680864	0	0
Camkk2	0.00449216	3.60601	1.67761	0.812662	0	0
Actn4	0.00151539	5.2956	4.69926	1.60028	0	0
Tmem26	10.3484	10.3484	6.58308	7.458	0	0
Islr	1.90342	5.48516	3.49693	10.9327	0	0
Epha3	4.68502	3.25655	1.90474	10.8711	0	0
Me2	0.23839	1.68102	2.08414	1.78745	0	0
Grwd1	1.89349	1.68216	1.40994	2.50193	0	0
Rpp25	0.314706	4.58786	6.90992	8.60235	0	0
Mgat4a	2.28481	3.21647	0.72886	2.74094	0	0
Atxn7l3	1.16794	1.02067	1.78877	0.166196	0	0
Adamtsl1	3.84852	0.449338	2.10923	3.19689	0	0
Msc	3.54794	8.52207	7.30655	10.5387	0	0
Grhl3	4.57877	4.63301	2.60072	10.7208	0	0
Mapre2	0.0949256	2.90338	2.03622	0.092586	0	0
Pggt1b	1.64516	2.10706	3.02278	0.131756	0	0
Phtf2	1.36492	2.18268	2.61148	1.7124	0	0
Bmp6	1.02555	3.8095	2.60501	5.68847	0	0
Kif4	1.53055	3.53957	1.59848	1.19773	0	0
Anxa11	0.938259	2.808	0.709937	1.11172	0	0
Txlna	0.963373	1.2957	1.91954	0.298277	0	0
Klhl21	1.64002	0.385144	1.66087	1.33696	0	0
Tmem168	0.0677668	1.04651	2.5346	0.825907	0	0
Tmem11	0.0534739	1.81621	2.85682	1.58341	0	0
Ppan	1.46271	1.44101	1.99767	0.949934	0	0
Map3k14	1.79571	2.28933	2.9677	1.56033	0	0
Clic6	6.07551	4.56636	3.43804	2.65737	0	0
Gmeb1	1.46605	2.49289	0.103457	0.731326	0	0
Il1f6	10.265	10.265	10.265	10.265	0	0
Abca4	6.08052	2.73209	3.00104	8.64825	0	0
Adamts7	0.0930778	4.33091	1.48518	6.44509	0	0
Sox12	0.0246812	3.5262	2.94757	0.279079	0	0
Sptan1	0.604177	0.742635	1.58701	0.421027	0	0
Bcorl1	1.45574	2.95274	0.323598	1.04959	0	0
Ntrk2	5.10494	1.59166	1.54483	5.53694	0	0
Pdgfrl	2.18031	3.48192	6.19357	7.11513	0	0
Apcdd1	0.769797	4.29684	4.50762	6.18105	0	0
Synpo2	4.33077	2.9056	3.67906	4.37351	0	0
Srsf3	0.203191	0.317827	1.82486	0.672319	0	0
Myoc	10.6538	2.91048	2.22181	7.2449	0	2.01617e-307
Fam83b	7.01246	10.2913	7.91316	0.115343	3.12609e-307	7.06089e-307
Nkd1	1.13126	3.54619	3.65931	4.82923	3.24984e-307	7.33971e-307
Nipa2	0.0660325	2.07119	2.49867	0.983471	1.74112e-306	3.92903e-306
Numb	0.761651	0.683749	2.25584	0.326956	1.75602e-306	3.96229e-306
Dclk2	3.40619	4.63918	3.51702	8.65374	1.20501e-305	2.71673e-305
Gna12	0.817928	1.78519	1.84445	1.3267	1.22726e-305	2.76664e-305
Pxdc1	1.15186	0.0187836	1.42517	4.96597	1.22473e-304	2.75711e-304
E2f7	2.92848	0.797851	2.07884	3.85297	4.23325e-304	9.52287e-304
Tsr2	0.18232	3.06648	3.13385	1.16571	7.06972e-304	1.58963e-303
Scaf8	0.402728	1.16003	1.81546	0.172883	7.31359e-304	1.64431e-303
Cggbp1	0.724953	1.42365	1.69927	0.921883	5.77854e-303	1.29775e-302
Zfp229	0.8997	2.8272	4.00971	0.20961	3.01362e-302	6.76181e-302
Nckap5	3.47779	1.48555	4.35523	2.9944	8.74649e-302	1.96105e-301
Ap1ar	0.275904	0.869809	2.31498	1.19104	3.36901e-301	7.54951e-301
Axin1	0.575349	0.685438	1.53697	1.66509	1.43567e-300	3.21597e-300
Qser1	1.53906	0.332328	1.79721	0.543004	3.79138e-300	8.4882e-300
Igsf9b	7.31133	3.65005	2.89815	6.03833	3.87878e-300	8.68307e-300
Rnf217	0.648763	4.0646	4.57321	1.09583	6.02829e-300	1.34876e-299
Ankib1	1.1295	0.930238	1.93522	0.771846	9.21353e-300	2.06085e-299
Slc26a7	2.58038	4.42439	3.75788	3.68502	2.84007e-299	6.35083e-299
Ndc1	2.1333	0.051025	0.341747	1.6666	6.20973e-299	1.38821e-298
Bnc1	5.10294	3.51227	2.70773	5.97742	9.0232e-299	2.01662e-298
Eef1a1	0.160868	0.921805	1.13762	0.961393	2.79956e-298	6.25508e-298
Isoc1	0.0485003	2.53878	3.77635	0.346053	4.71494e-298	1.05298e-297
Zfp609	1.93981	0.297965	0.999195	0.641721	3.37691e-297	7.53609e-297
Cxcl5	10.4528	3.08182	5.52712	6.11328	2.05885e-296	4.59129e-296
Dusp9	2.65801	4.57249	3.24851	10.7844	2.92073e-296	6.51212e-296
Coq10b	0.0761067	2.23222	0.558372	1.07979	5.48552e-296	1.2225e-295
Ldlrad3	1.95705	3.08332	3.77523	2.5372	7.79905e-296	1.73778e-295
Il1rl1	3.8622	6.25265	5.59514	5.62118	2.48773e-295	5.54112e-295
Klhl4	3.18153	5.05174	5.03722	8.52404	2.94903e-295	6.56623e-295
Rin3	1.27648	4.03677	5.17955	3.80527	5.0921e-295	1.13348e-294
Svep1	1.37552	3.74563	4.88621	7.99588	5.58748e-295	1.24364e-294
Susd2	1.50157	4.50087	2.67873	5.66174	3.93323e-294	8.74564e-294
Zbtb34	2.61039	0.70465	0.197889	1.8174	4.00013e-294	8.8936e-294
Lamc3	2.95809	1.75507	1.28413	7.46295	4.87349e-294	1.08344e-293
Cdt1	2.73738	3.52301	3.47415	2.5332	9.06151e-294	2.01375e-293
Rassf4	3.5203	0.780608	2.28614	1.41962	8.25508e-293	1.83204e-292
Lbp	1.71576	1.52306	2.79927	6.40822	2.50689e-292	5.55946e-292
Tmem100	4.04075	5.22686	3.17091	8.49795	1.92943e-291	4.27612e-291
Pold1	2.78677	0.576703	1.59416	0.914077	5.06558e-291	1.12195e-290
Hmgn2	0.493671	1.70452	1.72454	2.08745	1.2728e-290	2.81753e-290
Stam	0.663665	2.10408	0.865598	0.300694	1.7384e-290	3.84751e-290
Sp3	0.368454	1.77087	1.57333	0.911086	7.67447e-290	1.69748e-289
Utp14a	0.461387	3.27805	1.59884	0.201464	9.75643e-290	2.15739e-289
Cpsf7	1.49515	0.615445	1.73485	0.13261	1.35384e-289	2.99313e-289
Vgll4	2.20233	3.70105	1.37457	0.64389	2.11352e-289	4.67224e-289
Phf23	0.569558	0.31879	1.68032	1.59661	2.91779e-288	6.43972e-288
Evpl	4.88847	2.81982	1.83078	0.172022	1.40906e-287	3.10763e-287
Slc36a4	1.75194	2.20424	0.521918	5.93472	3.12652e-287	6.89292e-287
Rlf	0.323476	1.26365	1.61037	0.0610839	3.93387e-287	8.66972e-287
Calml4	2.85179	4.73702	1.2706	7.4153	3.59104e-285	7.89563e-285
Rundc3b	5.39292	0.537466	1.38953	3.20992	7.51929e-285	1.65267e-284
Fli1	1.12023	6.19338	4.35294	2.8597	1.20703e-284	2.65246e-284
Elavl2	5.67377	1.61431	1.35977	10.746	2.78592e-284	6.11769e-284
Kcnk5	3.64457	1.11102	0.849647	0.273608	8.80042e-284	1.9313e-283
Scarb1	1.12371	1.43069	0.844013	0.13258	1.63977e-283	3.5976e-283
Ankrd33b	1.78611	2.34907	3.09626	8.25899	4.421e-282	9.68733e-282
Cbfa2t3	3.06127	3.62427	2.56446	4.30052	4.64018e-281	1.01521e-280
Nop16	0.530309	0.510398	2.43247	1.99938	4.67739e-281	1.02326e-280
Ush1c	10.5367	1.86005	0.603082	8.46389	6.9711e-281	1.52437e-280
Serinc2	0.825146	3.26041	1.41884	4.98104	2.64631e-280	5.78201e-280
Mbtps2	0.547786	3.66041	2.14886	0.0862071	2.94154e-280	6.42478e-280
Klhl6	1.28892	6.51452	5.71789	2.19129	4.84489e-280	1.05791e-279
Lpar4	1.75718	10.4745	8.09634	8.40162	8.0016e-280	1.74658e-279
Amigo2	1.66065	4.15528	4.62322	0.416055	2.58541e-279	5.63784e-279
Prkar1b	0.178983	2.58907	0.295326	5.70999	7.29913e-279	1.59083e-278
Btbd7	1.83711	0.463047	0.599681	0.0831189	2.16583e-278	4.71869e-278
Wrnip1	0.0838049	2.3524	2.85419	0.0502816	3.74007e-278	8.14412e-278
Kcnma1	3.02756	1.87795	1.70506	1.93208	3.68415e-277	8.01163e-277
Gatad2a	1.04533	1.45831	0.0577398	0.570417	3.82374e-277	8.31372e-277
Slc6a14	4.28994	3.69038	4.04106	8.44593	9.1473e-277	1.98742e-276
Dkk2	0.622865	7.59796	6.27115	8.35128	1.97685e-276	4.29316e-276
Dll4	5.2127	5.89486	5.44868	4.5803	3.82222e-276	8.30006e-276
Foxn1	5.5258	10.1661	7.78799	10.1661	4.86112e-276	1.05542e-275
Wdr77	1.24859	1.34566	1.31098	1.42163	1.03722e-275	2.25075e-275
Chsy3	1.76652	5.70827	3.65172	3.57676	5.49744e-275	1.19188e-274
Fut11	0.543933	3.09174	3.52506	0.592593	1.20853e-274	2.61876e-274
Siah1b	2.38232	3.27232	1.96936	3.19674	3.05824e-274	6.62338e-274
Stab1	0.318373	3.30054	2.97042	0.784524	3.6025e-274	7.80003e-274
Sh3tc1	0.909767	3.21896	3.91341	2.71102	6.09179e-274	1.31875e-273
Melk	1.37009	1.86249	1.69774	3.42719	9.04981e-274	1.95857e-273
Trim32	0.397108	1.03976	3.52957	1.36517	1.12171e-273	2.42698e-273
Krt75	10.0882	10.0882	6.323	10.0882	2.38997e-273	5.17011e-273
Gclm	1.26443	0.74529	1.86259	0.806262	5.57037e-273	1.20437e-272
Rbm38	1.54272	1.71861	1.98846	4.72309	1.43392e-272	3.09919e-272
Mab21l3	0.244182	5.60864	10.4375	4.34217	1.07381e-271	2.31862e-271
Polr3f	0.769561	2.71079	0.958716	0.117394	2.32442e-271	5.01587e-271
Mynn	1.7439	0.754956	1.85998	0.141757	2.81634e-271	6.07578e-271
Dao	10.2475	10.2475	6.48223	2.97247	4.02212e-271	8.67475e-271
Gpsm1	0.492447	2.88579	1.93914	2.54368	4.65662e-271	1.00423e-270
Kansl2	0.546654	1.01337	3.03437	1.34422	7.32976e-271	1.5803e-270
Fam210a	0.7022	2.23241	0.769616	0.085903	1.32463e-270	2.8544e-270
Nrg2	2.9047	4.38043	3.92191	4.91083	2.81474e-270	6.06323e-270
Cebpz	0.592172	0.11312	1.23948	1.21905	4.05817e-270	8.73938e-270
Mta2	0.930724	0.931521	1.6282	0.395604	5.45564e-270	1.17478e-269
Wdhd1	2.23592	0.988188	1.61343	1.38035	8.79859e-270	1.89396e-269
Tnfsf10	6.34178	7.53623	7.98457	1.5393	1.39248e-269	2.99636e-269
Bend3	1.89102	2.92771	0.330716	0.811324	2.18875e-269	4.70938e-269
Tmem185b	0.156227	0.0909698	2.35133	2.37744	6.60116e-269	1.41945e-268
Nckap5l	0.994094	2.91503	1.98433	3.85658	1.17717e-268	2.5306e-268
Ikbkb	0.567294	1.43918	1.71364	0.20572	2.06996e-268	4.44869e-268
Dock10	1.85232	6.5861	4.85479	0.336171	6.71746e-268	1.44293e-267
Mcm10	3.17034	0.549998	1.97836	1.70129	3.16891e-267	6.80454e-267
Ldb2	3.843	7.54592	4.68845	5.63571	4.07789e-267	8.75328e-267
Slc45a3	0.126704	1.10899	6.04158	4.51425	6.83592e-267	1.46709e-266
Raf1	1.0095	0.659114	1.97211	0.485807	8.13685e-267	1.74583e-266
Mob3a	0.278379	0.668233	3.36611	1.27738	1.39807e-265	2.99599e-265
Ndnf	0.429068	7.01852	7.1275	5.80869	1.96506e-265	4.21027e-265
Gbp5	8.1856	2.86347	1.6638	4.20691	3.40411e-265	7.29225e-265
Ahrr	3.90223	5.53325	4.45937	8.28903	5.98132e-265	1.28098e-264
Noc3l	0.989503	1.15763	1.81362	1.40135	6.42383e-265	1.3755e-264
Tnnt1	0.916271	5.67651	3.32557	7.24361	6.94321e-265	1.48659e-264
Evl	0.237454	1.89798	1.06215	2.06128	1.09024e-264	2.33284e-264
Nol11	0.871494	1.48419	1.98102	1.24764	3.32478e-264	7.11172e-264
Ccna2	1.23772	2.43727	1.84732	3.36972	4.37019e-264	9.34702e-264
Amfr	0.0678598	0.859472	1.42869	0.402231	1.14799e-262	2.45126e-262
Mybpc3	0.77576	6.43355	6.30056	5.9024	2.03083e-261	4.33105e-261
Grpel2	1.31555	1.4854	2.54641	0.840777	5.29321e-261	1.12827e-260
Tbc1d24	0.740042	1.83159	3.62943	2.53208	3.48706e-260	7.42436e-260
Adcy5	1.73992	4.53503	2.75121	2.3418	6.52721e-260	1.38899e-259
Fmo2	1.84004	6.12351	3.66523	2.57987	1.36539e-259	2.90329e-259
C430049B03Rik	0.327925	3.1526	5.25225	3.66195	2.0193e-259	4.29297e-259
Jph1	0.816262	4.16632	3.12488	3.59038	2.38797e-259	5.0763e-259
Setd1a	1.42878	0.823288	1.3877	0.208931	4.74802e-259	1.00889e-258
Mina	0.73026	2.60921	2.80391	0.0898452	8.16239e-259	1.73319e-258
Nr5a2	8.3962	5.79453	6.83129	10.0635	1.22366e-258	2.59716e-258
Ksr1	0.68739	1.77578	2.05909	4.90322	1.78386e-258	3.7855e-258
Usp28	1.38351	1.21582	1.42107	1.89269	2.25312e-258	4.78048e-258
Tmem238	1.61217	4.49745	6.77425	0.406979	5.62329e-258	1.19238e-257
Ddhd2	0.709175	1.84619	2.19026	0.270203	5.72067e-258	1.21292e-257
Dennd2c	2.66046	2.72053	2.00147	1.46693	3.46925e-257	7.35184e-257
Shtn1	0.285409	2.54619	0.811772	1.62568	4.74901e-257	1.00603e-256
Larp4b	0.093089	0.608303	1.57998	0.0163406	5.16273e-257	1.09358e-256
Mapk7	1.07127	2.28564	2.57578	1.66643	7.88246e-257	1.6691e-256
Slc4a3	0.23746	3.04607	4.19016	1.46502	5.79553e-256	1.22529e-255
Fbxo41	3.9641	5.41226	4.21007	5.3398	6.92022e-256	1.46294e-255
Sp4	2.43963	2.58102	2.59973	0.41222	1.36083e-255	2.87481e-255
Eogt	0.14823	2.72836	1.88696	0.831496	1.79551e-253	3.7849e-253
Cnot6	1.17642	1.04716	0.885793	0.140422	2.90515e-253	6.12295e-253
Aars	0.140686	0.08975	0.784303	1.32166	4.32712e-253	9.11836e-253
Ephb2	0.139368	6.98133	3.77872	5.42272	1.15758e-252	2.43784e-252
Git2	0.331142	1.22015	2.06762	0.314216	6.90993e-251	1.45209e-250
Rnf144a	1.841	2.16412	0.210519	6.71069	2.12474e-250	4.46121e-250
Rbm34	0.285164	1.22212	2.1505	0.878385	9.6169e-250	2.01782e-249
Fndc1	1.27762	3.08763	1.21909	8.16693	1.47036e-249	3.08405e-249
Chml	1.97563	1.82557	1.36449	1.40187	2.72921e-249	5.72153e-249
Zfp142	1.71823	1.3567	2.22219	0.409269	4.13963e-249	8.67535e-249
Irf2	0.683405	2.34712	0.00510172	0.0906654	2.47061e-248	5.17051e-248
Zfp358	0.561554	3.98374	5.66751	0.862107	1.45591e-247	3.04381e-247
Limk1	1.05704	0.467853	0.271491	2.73703	2.18439e-247	4.5637e-247
Pot1a	0.430102	2.55081	3.25045	0.0354049	1.83796e-246	3.83597e-246
Arhgap44	1.8818	0.0949362	1.05363	2.70468	1.05951e-245	2.20942e-245
Sgol1	0.411086	1.758	2.34419	2.15784	1.25812e-245	2.62334e-245
Dgke	1.42428	1.20697	1.97912	0.0612429	2.49538e-245	5.2014e-245
Lgals7	2.14848	5.25391	7.25227	4.53159	3.84836e-245	8.01678e-245
Ism1	0.136295	7.20427	7.3137	1.50573	5.6631e-245	1.17942e-244
Tmem229a	9.97827	7.96183	9.97827	5.24159	5.95951e-245	1.24104e-244
2700094K13Rik	0.745786	1.76429	2.73503	1.95807	2.71736e-244	5.65493e-244
Plekhb2	0.154197	1.19294	2.67869	0.304046	3.32352e-244	6.9152e-244
Nnat	2.05766	4.95624	4.4313	1.99648	6.51395e-244	1.355e-243
Tjap1	1.02057	0.296545	0.643282	1.68286	1.10029e-243	2.2876e-243
Slfn5	1.9086	3.22221	0.597073	2.69894	1.89044e-243	3.92939e-243
Cxcr4	4.34423	3.90887	3.44978	0.309161	1.97722e-243	4.10943e-243
Strip1	1.08	0.47023	2.07295	0.359733	3.73828e-242	7.75571e-242
Xrn2	0.206474	1.27531	0.0190865	1.03821	9.83788e-242	2.03913e-241
Ppp1r3e	1.07455	4.69931	3.47934	0.804635	1.56247e-241	3.23748e-241
Fam171b	0.256743	4.91029	4.45722	10.2543	2.3509e-241	4.86949e-241
Kcnk3	4.58477	3.63671	7.02649	5.52198	2.62644e-241	5.43977e-241
Nop2	1.0621	0.746948	0.419424	1.88772	2.79853e-241	5.79571e-241
Ncoa7	0.538212	2.85659	0.521692	1.06545	5.36331e-241	1.11017e-240
Rara	1.29861	2.2508	1.14757	1.29119	9.71209e-241	2.00965e-240
Rasgef1c	2.56616	5.56611	3.98612	7.50434	1.37886e-240	2.85173e-240
Il11	2.1908	3.07345	0.294112	4.60954	1.03913e-239	2.14691e-239
Rps6ka2	0.418745	2.78487	2.14657	2.23433	1.21366e-239	2.50709e-239
Hr	1.13611	3.00467	1.95391	3.1405	1.85337e-239	3.82726e-239
Mapk4	2.70024	1.96392	3.97493	3.1202	1.4199e-238	2.93014e-238
Tnfrsf19	0.906773	4.73871	5.98013	3.02543	2.08842e-238	4.30863e-238
Pgf	1.26485	0.446309	1.45901	5.88995	3.15619e-238	6.50991e-238
E2f1	0.059645	3.10234	1.72607	2.71324	5.08232e-238	1.04809e-237
Itsn1	0.00982208	0.99004	0.678507	1.40842	3.88857e-237	8.01171e-237
Zfyve9	0.697435	2.36303	2.32193	1.64566	9.79888e-236	2.01582e-235
Gna13	1.18314	0.410966	1.68487	0.466845	5.91843e-235	1.216e-234
Gpihbp1	7.06672	7.15294	4.41927	7.90598	9.6367e-234	1.97746e-233
Galnt15	6.73727	7.99984	3.75792	6.60723	2.82929e-233	5.80135e-233
Helz2	1.83392	2.29285	2.50459	0.656603	1.50518e-232	3.08502e-232
Usp14	0.0849463	1.06404	1.40593	0.663724	9.28362e-231	1.9007e-230
Pds5b	1.18958	0.0782537	0.743423	1.21802	1.06857e-230	2.18739e-230
Rasd2	7.44248	1.91211	2.01462	6.56495	2.41899e-230	4.94924e-230
Pnrc1	0.341633	0.65906	1.66663	1.82063	9.16767e-230	1.87335e-229
Cxcl3	9.88693	5.61818	6.6545	9.88693	1.30634e-229	2.66852e-229
Aida	0.229323	0.498453	2.02249	1.59443	1.54034e-229	3.14626e-229
Sobp	0.587571	2.41366	1.37124	7.23538	4.87888e-229	9.96047e-229
Crispld1	4.26361	3.61258	1.23265	8.28816	6.23438e-229	1.27225e-228
Prrg1	0.418384	6.31672	4.90159	0.00720538	1.71376e-228	3.4961e-228
Mllt3	1.20816	2.12457	0.212636	0.176397	4.36918e-228	8.90798e-228
Nab2	0.975253	1.46218	1.53926	0.367438	1.81159e-227	3.69105e-227
Adamts16	10.0636	5.39861	3.22651	4.88258	4.11027e-227	8.36823e-227
Thumpd1	0.613295	0.735251	1.32089	1.42927	1.85015e-226	3.76302e-226
Cytip	2.90022	3.21556	2.72076	1.31257	3.18524e-226	6.47738e-226
Sprr2g	3.50821	10.1678	10.1678	3.3855	2.12628e-225	4.31995e-225
Ankrd13b	0.300607	3.75976	3.0483	0.649801	6.43806e-225	1.30693e-224
Wnt7a	8.47316	0.584477	2.5727	10.1406	1.0045e-224	2.03863e-224
Pgam5	0.209193	0.620834	1.52718	1.44927	2.82674e-224	5.73545e-224
Ing5	1.62374	0.817455	0.122109	0.0644023	6.889e-224	1.39662e-223
Snhg17	1.40029	1.85587	2.31207	0.876617	2.86016e-223	5.79267e-223
Bves	2.16855	5.7936	4.99528	6.86457	4.87459e-223	9.86921e-223
Map3k8	1.16788	2.8043	3.85278	3.12694	8.19491e-223	1.65861e-222
Chmp4c	2.74771	5.48516	2.89136	0.0150893	1.12195e-222	2.27058e-222
Adgrb2	0.701336	3.43569	3.37705	7.13536	2.39008e-222	4.8314e-222
Srm	0.371185	2.33051	2.84546	1.18078	1.20334e-221	2.43088e-221
Rtkn2	4.9541	4.40584	3.88027	2.4816	1.50903e-221	3.04764e-221
Necab1	10.439	2.30257	3.00208	2.41243	5.4375e-220	1.09508e-219
Col13a1	4.85143	5.53338	4.11198	10.0138	8.35891e-220	1.68288e-219
Rufy4	0.96624	6.81026	10.1523	6.36273	1.48244e-219	2.98382e-219
Nrip3	2.18627	1.70354	1.95402	3.02094	2.79562e-219	5.62557e-219
Hdac4	2.70046	1.83507	0.80693	1.1901	2.98898e-219	6.01416e-219
Zfp422	0.727621	1.53023	2.83312	1.60877	3.16988e-219	6.37762e-219
Dmkn	2.46496	3.60533	0.876585	6.79202	5.57324e-219	1.12094e-218
Rcor2	0.790507	2.811	2.43856	3.18199	8.29507e-219	1.66796e-218
Wnt5b	1.48433	0.225933	1.36627	7.62521	8.65758e-219	1.74071e-218
Wfikkn2	2.73057	3.77368	5.19076	6.89406	1.04258e-218	2.09607e-218
March6	1.40511	0.93156	0.461252	0.330143	1.6465e-216	3.30124e-216
Cdc42se1	0.574488	1.13719	0.868566	1.39677	1.81821e-216	3.64523e-216
Dab1	6.26274	2.83543	2.2566	4.86776	1.70739e-215	3.41828e-215
Sytl5	0.597207	3.55568	0.528836	0.445274	7.85151e-215	1.57062e-214
Lars	0.4257	0.765463	1.58459	0.706314	1.3688e-214	2.73726e-214
Syt7	2.03003	2.1417	2.15352	2.29701	1.98168e-214	3.96223e-214
Nob1	0.933202	0.596457	1.94538	1.85051	7.22157e-214	1.44319e-213
Tcof1	1.36548	0.504184	1.29593	1.61315	5.9478e-213	1.18737e-212
N4bp2l1	0.310533	3.254	3.25415	1.85039	7.22776e-213	1.44278e-212
Spon2	2.40483	6.52534	7.01429	3.79357	2.31105e-212	4.61096e-212
Ccdc137	0.10833	1.48613	2.45632	0.390331	3.96687e-212	7.91333e-212
Lig1	1.37237	0.364517	1.28367	1.33364	9.87684e-212	1.96948e-211
U2af1	0.26181	0.500129	2.19043	1.23393	1.11284e-211	2.21887e-211
Cbln1	5.92431	1.90056	0.00731212	5.22594	8.90376e-211	1.77356e-210
Kif12	9.71153	9.71153	9.71153	6.82099	3.12568e-210	6.22258e-210
Rgs7bp	5.38006	5.19139	5.56145	3.92515	8.34781e-210	1.66147e-209
Tiam2	1.65312	3.13133	1.27625	3.15881	4.59892e-209	9.14503e-209
Slfn9	1.10408	7.53834	7.9865	0.158456	7.61759e-209	1.51416e-208
Rabep1	0.479913	0.579374	1.5883	0.672753	1.32607e-208	2.63455e-208
Tob2	1.31312	1.09652	2.21479	0.305469	3.19737e-208	6.34614e-208
Cbx2	2.64427	3.30244	2.50532	2.94803	3.31586e-208	6.58025e-208
Gbp2b	9.84852	6.1274	4.42251	5.29684	4.28105e-208	8.49289e-208
St3gal6	0.7392	2.69849	1.79065	4.03964	7.54033e-208	1.49539e-207
Zxdb	0.818233	5.08637	5.20715	0.291817	1.03574e-207	2.05374e-207
Zfp407	1.8965	0.204436	1.36936	0.654262	1.89731e-207	3.76058e-207
Trim29	6.09088	6.1833	4.34357	5.35237	1.02696e-206	2.03401e-206
Etaa1	1.90562	1.38511	2.1901	0.81505	2.12053e-206	4.19757e-206
Cd38	1.29718	4.44572	2.06742	3.79298	2.74172e-206	5.42414e-206
Rtkn	1.21317	1.96024	1.26581	3.01037	1.61897e-205	3.2011e-205
Nolc1	0.358911	0.735886	1.18494	1.31952	2.80168e-205	5.53872e-205
Fgfr3	2.53841	0.117836	1.96198	3.10274	3.00614e-205	5.94244e-205
Iigp1	1.51335	1.68176	4.17473	1.4941	4.895e-205	9.67159e-205
Foxf1	5.87108	4.44432	4.46662	9.892	7.47807e-205	1.47717e-204
Chst15	3.47676	1.23133	3.14823	1.61896	2.04546e-204	4.03883e-204
BC027231	0.935458	0.343847	2.23224	0.56625	2.5694e-204	5.07294e-204
Dhrs9	2.40562	9.94448	9.94448	9.94448	3.1782e-204	6.27445e-204
Kcnq4	6.54226	6.99434	3.82209	7.74779	7.90237e-204	1.55934e-203
Smarca5	0.197385	0.464558	0.587146	1.27863	5.18835e-203	1.02289e-202
Emid1	4.80891	0.584317	1.01451	6.87626	5.92593e-203	1.16801e-202
Nup93	0.828756	0.506675	1.53023	1.12108	8.93795e-203	1.76155e-202
Wdr76	2.06975	3.19289	2.65392	0.198817	9.16751e-202	1.80446e-201
Rnps1	0.820155	0.36928	1.92046	1.80495	2.10776e-201	4.14642e-201
Trmt10c	0.092477	1.90119	0.887226	1.36797	4.13324e-201	8.12574e-201
Zfp191	0.264786	0.631187	2.14862	0.3881	8.72542e-201	1.71399e-200
Zdhhc8	0.685468	2.84849	0.634245	0.216724	1.77324e-200	3.48162e-200
Grasp	0.744024	3.20696	3.84285	3.46536	2.04452e-200	4.01393e-200
Rsad2	2.54554	2.28327	4.53961	1.50336	2.36418e-200	4.64076e-200
Mapk1ip1l	0.905731	1.4961	0.975497	0.286214	2.43301e-200	4.77548e-200
Scube3	2.30398	1.79423	0.330852	5.56016	3.44754e-200	6.76516e-200
Slc12a7	0.885582	1.13515	1.30412	1.53667	8.41397e-200	1.65016e-199
Zfp280b	0.828897	2.34672	2.17756	0.0348596	3.95931e-199	7.75508e-199
Cnot3	0.781291	1.3412	1.46519	0.483028	1.26653e-198	2.47955e-198
Dpep1	0.215188	2.44273	0.891567	6.176	3.40409e-198	6.66063e-198
Nfkbid	4.4233	5.67645	4.73162	1.4614	1.57969e-197	3.08992e-197
Scn5a	4.93667	2.23164	3.01822	6.09356	2.03958e-197	3.98916e-197
Tmem255a	1.51199	1.85469	1.85763	5.47402	2.93011e-197	5.72953e-197
Ung	2.40254	2.55235	1.44159	3.1768	3.40074e-197	6.64929e-197
Plekhm3	0.946749	1.58298	2.97475	0.167221	3.52762e-197	6.89681e-197
Tmem125	6.92463	9.83704	9.83704	1.22152	6.0886e-197	1.18999e-196
Trip13	0.94324	0.85377	1.16982	3.2486	3.15658e-196	6.16398e-196
Chst8	4.86073	9.93324	7.55516	1.03999	3.4843e-196	6.8034e-196
Prss12	1.21186	3.29068	3.32388	5.75574	1.13293e-195	2.2109e-195
Arhgap22	0.182201	3.76011	4.06003	2.53335	2.01451e-195	3.92941e-195
Mov10	0.847426	2.32324	2.24522	0.259411	2.79476e-195	5.44959e-195
Sept6	0.678992	1.1657	1.84462	2.33184	4.26886e-195	8.32267e-195
Slc16a12	5.94418	2.11275	2.73302	2.10858	1.19495e-194	2.32839e-194
Fam155a	4.55492	7.7861	6.57011	5.46333	3.081e-194	5.99817e-194
Trpc1	1.04661	0.463512	0.82986	4.61034	6.77247e-194	1.31754e-193
Cthrc1	1.26781	6.64389	6.22062	9.98582	2.65251e-193	5.157e-193
Mmp16	1.22077	7.92891	6.71345	9.9456	4.38382e-193	8.51825e-193
Polr2b	0.299823	0.228133	1.47073	0.242572	8.20612e-193	1.59416e-192
Zfp954	0.660846	2.41341	4.19763	0.445864	1.73742e-192	3.37385e-192
Bdkrb2	10.026	1.56752	3.54759	4.84486	3.59437e-192	6.9776e-192
Mad2l1	0.455559	0.237457	1.79956	2.4658	4.02319e-192	7.80942e-192
Sohlh1	9.96418	2.7921	2.05669	7.07379	6.22847e-192	1.20853e-191
Usp3	0.762614	1.84298	1.18907	0.492578	1.33364e-191	2.58709e-191
L1cam	5.17299	7.10759	5.47476	0.909493	1.74247e-191	3.37962e-191
Lrrn2	3.08042	6.22091	5.78827	5.38973	4.86779e-189	9.40923e-189
8430408G22Rik	7.91405	7.56487	7.20319	9.58131	1.03445e-188	1.9986e-188
Pcdhgb6	0.820785	3.82478	4.04511	2.46008	1.11197e-188	2.14802e-188
Hmgxb3	1.56681	0.726308	0.176681	0.544993	1.21506e-188	2.34699e-188
Gmip	0.142225	1.71682	3.62892	0.0771763	4.50253e-188	8.6915e-188
Wdr75	0.183286	0.997294	0.0433527	1.19282	1.24908e-187	2.40908e-187
Zyg11a	6.45002	4.29895	4.74292	1.5275	1.47481e-187	2.84399e-187
Fam81a	1.98719	2.24744	1.85326	4.09011	2.80188e-187	5.40095e-187
Reps1	1.38197	0.253249	0.817837	0.356296	3.75546e-187	7.23794e-187
Zc3h12a	1.47697	3.09981	2.70301	1.52344	3.95512e-187	7.62215e-187
Eva1a	1.81925	2.7887	2.63897	7.57871	6.59846e-187	1.27113e-186
Zfp354c	0.342022	0.242046	2.28053	2.82788	7.32913e-187	1.41166e-186
Hecw2	3.4136	2.06501	0.516228	0.388361	1.3925e-186	2.68166e-186
Crtc1	1.89628	0.79111	1.65256	0.0639143	1.43406e-186	2.76148e-186
Lpar2	0.801078	0.50496	1.49203	2.92939	1.82095e-186	3.50566e-186
Olfml1	0.559931	5.03351	4.21238	7.11893	5.50962e-186	1.0602e-185
Klhl29	1.71244	2.13542	3.87139	4.25632	5.8011e-186	1.1162e-185
Snrk	0.736653	2.33835	0.40951	0.813095	7.74186e-186	1.48951e-185
Hnrnpd	0.647517	0.859907	1.31481	0.716899	1.49205e-185	2.86975e-185
Klf7	3.35776	5.71104	4.39527	0.968673	2.46615e-185	4.74069e-185
Zcchc3	2.24767	1.83363	2.81083	1.49444	2.79228e-185	5.3672e-185
Rassf2	2.19519	2.72686	2.21676	1.96145	2.2166e-182	4.24428e-182
Slco4a1	4.74424	9.81644	9.81644	2.3722	5.54367e-182	1.0614e-181
Socs4	1.88519	1.36226	1.2947	0.225703	8.23775e-182	1.57709e-181
St8sia4	4.28345	3.98043	4.85343	2.14007	1.76492e-181	3.37731e-181
Scn3a	10.0953	1.71623	2.625	3.59033	4.69135e-181	8.97301e-181
Prr5	0.440498	3.10182	2.0163	4.52489	5.10082e-181	9.75467e-181
Polr3g	0.489497	2.34461	2.1926	0.177517	1.12983e-180	2.15947e-180
Rspo1	3.90893	4.05369	3.22159	5.45379	3.59874e-180	6.87621e-180
Slc39a4	5.12262	3.61799	1.3156	2.9804	1.03608e-179	1.97795e-179
Spin4	1.95976	6.55434	6.12172	1.55645	1.20772e-179	2.30527e-179
Gm17296	2.48305	3.8913	4.13162	2.0671	3.13778e-179	5.98607e-179
Adam33	2.08669	5.50207	3.68782	4.291	5.35582e-179	1.02143e-178
Gli1	3.29398	4.9462	3.19319	9.92213	1.41034e-178	2.687e-178
Nalcn	4.47853	4.07082	1.13058	4.84233	5.11239e-178	9.73259e-178
Mettl14	0.117589	0.455615	1.0987	1.48536	6.01147e-178	1.14433e-177
Upk1a	4.04527	6.17141	9.89213	0.980268	3.91075e-177	7.43513e-177
Ube2ql1	3.83531	7.71984	5.02573	6.32767	4.09192e-177	7.77778e-177
Nyap1	0.32163	4.78379	3.26047	1.22407	4.41121e-177	8.38401e-177
Slc43a1	2.14841	4.51328	5.50265	7.88899	9.72427e-177	1.84735e-176
Ints8	1.16018	0.935506	1.40523	0.33647	7.1156e-176	1.3503e-175
Abca6	1.30826	3.28452	2.29019	1.16691	1.2401e-175	2.35274e-175
Irf8	1.64398	0.423639	4.53174	1.52747	1.63398e-175	3.09881e-175
Poldip3	1.09503	0.364047	0.145556	1.00553	5.35936e-175	1.01521e-174
Sema3g	5.01375	9.52268	9.52268	9.52268	3.44677e-174	6.52457e-174
Hyal2	0.560964	3.07889	2.65299	1.80087	5.83336e-174	1.10371e-173
6330403K07Rik	2.54152	6.50199	5.38503	6.43468	1.26129e-173	2.38534e-173
Dck	0.791326	2.4595	1.96984	1.71963	1.88686e-173	3.56732e-173
Suz12	1.1741	0.7056	1.1559	0.556348	5.98097e-173	1.13007e-172
Etd	6.96491	2.3084	1.27914	9.87717	6.48696e-173	1.22548e-172
Stk38l	0.555222	2.02771	1.05921	0.767491	1.06178e-172	2.00524e-172
Ttc28	0.435526	1.43606	1.81477	0.637577	1.53034e-171	2.88634e-171
Map3k7	0.342718	1.36205	0.68155	0.180956	1.53794e-171	2.90046e-171
Apln	1.6884	0.249187	5.92791	8.00826	2.72151e-171	5.13062e-171
Myrip	8.12625	3.31318	3.1846	4.89285	3.67589e-171	6.92929e-171
Ushbp1	6.80702	6.37803	5.9544	2.22312	6.40902e-171	1.20749e-170
Rasd1	1.48429	0.905285	3.9421	0.0718771	9.49299e-171	1.78756e-170
Adra1b	1.60579	5.89234	4.48563	7.83962	1.61039e-170	3.03147e-170
Drosha	0.773504	0.921651	1.30135	0.417424	3.53872e-170	6.6594e-170
Dhx32	1.12065	0.903806	0.772102	1.12657	4.53504e-170	8.53172e-170
Dpysl4	1.29391	4.05077	3.35485	6.72975	4.77775e-170	8.98764e-170
Gm15867	0.848504	7.73062	7.36913	6.85686	1.37121e-169	2.57706e-169
A4galt	1.86351	6.52575	5.13455	1.19601	9.17052e-169	1.72205e-168
Prkd2	0.774727	2.81206	1.93911	0.112988	9.38952e-169	1.76304e-168
Sned1	7.8083	0.320816	1.41509	1.81548	2.04565e-168	3.83958e-168
BC055324	2.27652	0.382968	0.423673	1.33489	2.21077e-168	4.14918e-168
Csrp2bp	0.4023	0.209131	2.05054	0.0563566	2.80926e-168	5.27082e-168
Tsc22d2	0.296018	0.140876	0.241785	1.35975	2.95108e-168	5.53648e-168
Rspo3	0.0710204	6.64454	9.47082	9.47082	1.18327e-167	2.2177e-167
Nln	0.447292	0.88761	1.80517	0.19361	1.32696e-167	2.48662e-167
Prkcg	1.2638	5.62701	2.91183	1.24618	1.87161e-167	3.50698e-167
Gpm6a	2.30674	3.72774	1.37558	5.00105	1.97263e-167	3.6957e-167
Rpa2	1.41081	0.0121632	1.185	1.58968	2.10935e-167	3.95155e-167
Bicd1	0.46192	2.74083	0.579896	1.9298	4.09581e-167	7.66877e-167
Mtmr7	4.1243	2.11924	2.93545	1.29062	7.50771e-167	1.40549e-166
Plekhf2	1.8202	0.0129104	0.766925	0.955774	9.87609e-167	1.84858e-166
Rybp	2.24173	0.845185	0.728789	0.569958	1.1359e-166	2.12598e-166
Ccdc153	2.92714	3.48334	2.52185	7.16855	1.16244e-166	2.17548e-166
Nrarp	4.60614	3.65897	1.6386	1.35704	2.35922e-166	4.41153e-166
Ebf3	3.61143	1.86639	0.767083	10.1062	2.58682e-166	4.83675e-166
6430548M08Rik	0.884706	2.98374	1.9187	0.89009	2.73692e-166	5.11701e-166
Smyd5	0.661604	1.76242	2.86416	0.21072	3.97613e-166	7.43102e-166
Rbm15b	0.798096	1.40562	1.23725	1.36649	2.88054e-165	5.3777e-165
Arhgef4	1.78522	3.10134	3.98888	0.858408	3.04056e-165	5.67558e-165
Atl2	1.17788	0.733203	0.736162	0.306553	4.09025e-165	7.63319e-165
Ddx27	0.531356	0.198483	0.933663	1.33017	4.9541e-165	9.24249e-165
Trmt11	0.518095	1.94983	3.02963	0.742032	8.61505e-165	1.60651e-164
Aass	2.57494	2.52804	3.91283	3.14507	1.17805e-164	2.19646e-164
Plek2	4.27135	4.49745	4.51856	2.25631	1.37124e-163	2.55333e-163
Clstn3	4.05711	1.92866	1.35214	0.135286	1.55424e-163	2.89388e-163
Rgag4	0.0677375	5.23688	3.87644	1.07663	3.71949e-163	6.92013e-163
Pcyt1a	0.0898231	0.607025	0.0297208	1.16337	7.0643e-163	1.31372e-162
Garem	1.68715	2.46656	0.473203	0.41871	8.05539e-163	1.49791e-162
Syt9	0.817754	1.97623	2.09863	6.22549	9.24397e-163	1.71867e-162
Ntrk3	9.73732	2.56596	0.468476	4.83686	1.57213e-162	2.92207e-162
Crabp1	6.23736	2.38523	1.82496	9.80771	2.23129e-162	4.14658e-162
Trpc3	4.26856	5.32823	4.88567	9.59698	4.09377e-162	7.60548e-162
Smarcc1	0.434352	1.22345	0.730859	0.358504	1.21326e-161	2.25281e-161
Plcl2	0.737374	2.54699	2.24201	0.924892	2.40689e-161	4.46714e-161
Zfand2a	0.667145	1.07351	2.59454	1.20843	2.42424e-161	4.499e-161
Shq1	1.27304	2.18807	0.235926	0.640326	3.77296e-161	7.00095e-161
9130008F23Rik	0.370439	5.70831	7.59911	2.06125	6.66646e-161	1.23644e-160
Slc38a5	1.00976	3.37035	2.12364	10.1993	7.95364e-161	1.47495e-160
Tbx1	4.64698	2.00463	0.710938	3.83854	3.63946e-160	6.74196e-160
Usp27x	1.12228	3.26519	3.94577	2.37484	5.42668e-160	1.00497e-159
Nov	0.0632213	3.12243	3.52978	9.78778	5.58172e-160	1.0336e-159
Clcn2	1.15743	0.262573	2.15683	1.09462	1.42407e-159	2.63563e-159
Rps6kc1	0.644786	1.67788	2.00448	0.617572	1.63401e-159	3.02351e-159
Ly6h	6.48527	6.57158	6.16579	9.39787	4.01053e-159	7.41417e-159
Gtpbp6	2.18503	3.72632	4.3084	0.0305497	5.75303e-159	1.06339e-158
Gjb3	2.0315	3.03544	2.34831	3.28621	6.54037e-159	1.20864e-158
Zc3hav1l	1.15263	4.28299	2.50026	2.49112	7.70359e-159	1.42339e-158
Irg1	2.93064	9.55928	7.18085	9.55928	8.26362e-159	1.52675e-158
Pde12	0.00668483	1.40011	1.51465	0.867494	1.22573e-158	2.26392e-158
Zfp870	0.152253	2.36439	3.29364	0.172329	2.41262e-158	4.45375e-158
Map3k9	1.95847	1.78449	0.0821692	1.42487	5.84943e-158	1.07916e-157
Tirap	0.600006	2.8548	2.40297	0.386789	1.18115e-157	2.17812e-157
Ulbp1	1.39596	3.25982	5.08845	3.74738	1.23688e-157	2.28054e-157
[truncated: 1,411 more rows]

## Sheet: Table E
Table E. Genes with significantly increased expression (P < 0.05) in spermatocytes in comparison with the major cell types of the testis. Data obtained from Soumillon's et al. study. Ser, Sertoli cell; Sgonia, spermatogonia; Stids, spermatids; Szoa, spermatozoa; FDR, false discovery rate.
Gene ID	logFC.Scyte.Ser	logFC.Scyte.Sgonia	logFC.Scyte.Stids	logFC.Scyte.Szoa	P-value	P adj (FDR)
Adam2	17.9718	15.2529	0.522213	9.28745	0	0
Ppp3r2	17.5985	13.6083	0.341846	9.7217	0	0
Piwil1	17.3736	9.58819	3.46094	12.4735	0	0
Mroh4	17.3697	17.3697	0.490946	10.5463	0	0
Ccdc108	17.3622	6.86503	1.06697	9.79057	0	0
Cfap57	17.3543	7.72627	0.349614	9.06877	0	0
Kctd19	17.2528	15.0132	0.428775	11.3	0	0
Morc2b	17.162	14.9223	0.0424457	11.0013	0	0
4933416C03Rik	16.7413	8.72047	0.582651	9.95937	0	0
Rbakdn	16.6883	13.9694	0.283115	9.60391	0	0
Rpl10l	16.6635	5.08323	0.093441	9.80006	0	0
1700029M20Rik	16.4012	13.0359	1.70856	10.7832	0	0
Slc9c1	16.3348	14.0953	0.224411	10.6254	0	0
1700018B24Rik	16.3336	6.63576	0.377827	9.82956	0	0
Hdgfl1	16.3277	10.6485	0.13712	10.302	0	0
Prps1l1	16.2737	12.6689	0.222965	9.71904	0	0
Clgn	16.2192	9.70657	0.074056	10.1341	0	0
Dpy19l2	16.2182	10.3899	0.0552389	10.2653	0	0
1700010B08Rik	16.2044	14.6877	0.904283	11.304	0	0
Ankar	16.1433	14.6267	1.30262	11.0959	0	0
Tmbim7	16.1385	16.1385	0.600879	10.2627	0	0
Slco6c1	16.0504	16.0504	0.0262162	11.4988	0	0
Ptpn20	16.0182	9.35279	1.78319	11.4668	0	0
Nlrp14	15.9497	8.11653	0.053101	8.73493	0	0
Catsperg2	15.9479	11.0938	0.935158	10.0718	0	0
Tex101	15.9388	5.21961	1.1249	11.5994	0	0
CK137956	15.8988	13.6592	1.16862	6.9476	0	0
1700008K24Rik	15.8859	14.3692	0.77746	9.86062	0	0
Tuba3a	15.8031	5.42879	0.67009	10.5125	0	0
AY702103	15.7993	14.2827	0.80225	11.2477	0	0
Gm7444	15.7726	14.7209	0.0628417	9.3956	0	0
1700006A11Rik	15.7659	14.2493	3.4984	12.8754	0	0
Cyp17a1	15.7468	6.48089	6.9866	10.3309	0	0
Wdr20rt	15.7279	13.009	0.681551	9.27489	0	0
Spag6	15.7041	6.97313	0.687356	9.63926	0	0
Speer2	15.6477	11.8371	0.876413	11.8581	0	0
Pdha2	15.5358	5.95432	0.516793	11.1962	0	0
1700029P11Rik	15.5307	8.26774	1.21386	10.6304	0	0
Abca14	15.4663	11.1725	0.449947	10.4184	0	0
Ccna1	15.3829	7.08893	0.0789927	9.35746	0	0
4930488L21Rik	15.3552	15.3552	0.503789	10.6188	0	0
Shcbp1l	15.3114	8.92431	1.36241	10.1843	0	0
Dmrtb1	15.3065	9.80082	0.0674413	7.95898	0	0
Mesp1	15.2945	10.75	1.01602	10.2469	0	0
Lrrc63	15.231	15.231	0.147588	5.70878	0	0
Tuba3b	15.2227	5.71534	0.866143	9.64233	0	0
Lin7a	15.2214	7.18984	0.207808	6.1969	0	0
1700017G19Rik	15.1973	12.4783	0.516644	10.646	0	0
Fbp1	15.1425	11.2964	0.159261	10.3572	0	0
Catsperb	15.0883	13.5716	0.779325	9.90711	0	0
Prok2	15.0554	8.61903	2.15064	12.1649	0	0
Abca16	15.038	10.3827	0.275358	10.4864	0	0
Crtam	15.0197	7.79191	1.18057	9.60375	0	0
Trpd52l3	14.9299	10.7799	0.424573	8.97716	0	0
Spata16	14.9241	15.5969	0.193961	9.7745	0	0
Fam227b	14.9125	11.8344	0.0596208	9.86485	0	0
Galntl6	14.9114	12.6719	0.357813	10.8208	0	0
4921525O09Rik	14.9039	11.8257	3.57949	9.19439	0	0
Spo11	14.8794	8.21399	1.05585	9.69834	0	0
Kcnj9	14.87	14.87	1.74351	9.68891	0	0
Wfdc15a	14.858	7.13469	0.277204	8.76307	0	0
BC049730	14.8382	12.1192	3.28652	11.9477	0	0
Hormad1	14.837	5.96723	1.3873	11.4279	0	0
4930444F02Rik	14.7805	10.2364	2.16506	6.66702	0	0
Tktl2	14.7793	5.73113	0.850718	14.7793	0	0
Pom121l12	14.7545	14.7545	0.0652746	10.6638	0	0
Pabpc6	14.7436	12.3433	1.21204	11.2839	0	0
Gm6567	14.7342	14.7342	3.25593	14.7342	0	0
1700108J01Rik	14.7047	14.7047	0.00815253	9.08663	0	0
4921524L21Rik	14.7046	14.7046	0.37934	10.153	0	0
Tmem30c	14.639	9.98383	1.57304	9.59124	0	0
Ovol2	14.631	6.0935	0.439598	8.12611	0	0
Gm5878	14.5907	11.8717	3.59907	12.5177	0	0
Dmrtc2	14.5476	9.60382	0.538349	9.64681	0	0
Glipr1l2	14.4658	10.0413	2.06234	11.0566	0	0
4930452G13Rik	14.4632	11.0975	0.336887	10.1236	0	0
Ptchd3	14.4102	9.98531	1.01628	10.0707	0	0
Mov10l1	14.406	1.55349	0.993769	10.6163	0	0
Hfm1	14.3939	5.65614	0.898146	9.09067	0	0
Rhcg	14.3874	8.76125	0.604907	7.40934	0	0
Pxt1	14.3436	8.03661	0.932414	9.79185	0	0
Cyct	14.3312	6.11714	1.27334	7.35336	0	0
Abca15	14.3219	11.2438	0.384392	10.5321	0	0
4930524B15Rik	14.2992	9.75468	1.24879	9.95948	0	0
Ccdc172	14.2798	3.9324	1.22843	12.207	0	0
Elovl2	14.2586	4.83113	0.656585	10.5097	0	0
Gdpd4	14.2515	9.82674	1.59894	10.8425	0	0
Gm21269	14.2278	11.9882	4.19636	14.2278	0	0
Speer1	14.1775	14.1775	3.51703	12.1047	0	0
Mgat4d	14.1623	12.6456	0.769712	14.1623	0	0
Asz1	14.1605	2.1899	0.560631	10.7514	0	0
Lrrc23	14.1187	4.93219	0.432911	9.56058	0	0
Mapk15	14.1138	4.35994	2.04005	6.3808	0	0
Dnah8	14.1119	8.88689	1.44553	10.787	0	0
Fam228a	14.0761	10.7107	1.63828	7.29479	0	0
1700100I10Rik	14.038	14.038	0.398518	11.9651	0	0
Naa11	14.0302	6.37106	1.89391	9.69077	0	0
Prss44	13.974	10.3693	1.73471	9.07345	0	0
Kif4-ps	13.9613	13.9613	2.36043	11.8884	0	0
Bhmt	13.9605	11.2416	6.63454	8.65697	0	0
Daw1	13.9335	6.47442	0.248027	8.88605	0	0
Tdrd9	13.8387	4.31792	0.967925	9.00131	0	0
Pih1d3	13.8121	12.2954	1.60231	9.72167	0	0
Spdye4b	13.7879	11.5483	1.82202	10.3788	0	0
1700018F24Rik	13.7076	10.6294	0.166205	9.61689	0	0
4930455B14Rik	13.7062	13.7062	0.492844	8.80554	0	0
Prss43	13.6684	12.1517	1.65753	9.87882	0	0
Ccdc154	13.663	9.3691	0.648125	6.61323	0	0
Gm15908	13.6486	7.56056	0.363214	9.85883	0	0
Stk33	13.5407	8.81125	0.167536	9.23389	0	0
Rbm44	13.5381	4.4101	0.884117	9.13526	0	0
4930511A02Rik	13.528	13.528	0.724535	10.6377	0	0
4933440M02Rik	13.5106	13.5106	0.773095	13.5106	0	0
Mroh8	13.4705	9.92661	0.321174	8.34316	0	0
Qrich2	13.4657	13.1619	0.00428352	9.41017	0	0
D1Pas1	13.459	5.91914	0.163249	5.72785	0	0
Prss45	13.4505	8.69276	0.546659	8.71395	0	0
Slc22a16	13.4435	12.8643	0.155551	9.07868	0	0
Spag16	13.4318	6.71965	0.230233	9.12948	0	0
Zmynd10	13.4261	7.91352	1.43184	8.61038	0	0
Fam181a	13.4095	13.4095	2.02834	11.3366	0	0
Gm4763	13.408	13.408	3.28645	10.5175	0	0
1700026D11Rik	13.3784	13.3784	0.847272	11.3055	0	0
Scgb2b23-ps	13.3756	13.3756	0.369635	9.28502	0	0
1700020N18Rik	13.3438	13.3438	1.71024	9.25309	0	0
Smco2	13.3237	9.56245	0.146055	9.81002	0	0
1700028J19Rik	13.315	11.8031	0.422703	8.01784	0	0
1700011E24Rik	13.2982	15.7185	0.183573	10.5373	0	0
4933406F09Rik	13.2662	13.2662	0.00448119	8.52987	0	0
4930578E11Rik	13.2658	13.2658	2.07481	6.1814	0	0
Gm5136	13.2648	9.65986	0.177761	11.1919	0	0
Enthd1	13.2443	6.33627	0.228924	11.1714	0	0
Adad2	13.2325	4.77724	2.34013	7.52306	0	0
Arhgap33os	13.2251	9.8596	2.81218	11.1522	0	0
Cfap70	13.2251	7.42138	0.771933	8.14512	0	0
4933412E24Rik	13.175	8.88113	2.49404	11.1021	0	0
Zfp42	13.1615	5.07062	1.39902	9.07112	0	0
Susd5	13.137	5.92608	2.97154	6.23435	0	0
Pkd2l1	13.1353	4.22436	3.31398	2.97656	0	0
Spdye4a	13.1277	11.611	1.24365	11.0547	0	0
Prss21	13.1144	13.1144	0.171283	9.70529	0	0
Gm6639	13.0984	13.0984	3.6372	11.0256	0	0
Ppp1r1c	13.0968	8.15282	0.693325	7.57658	0	0
Sycp2	13.0334	6.06186	1.50484	8.64744	0	0
4930568E12Rik	13.0258	10.786	0.589977	10.9528	0	0
4930455J16Rik	12.9978	12.9978	0.0980074	8.44617	0	0
Tmprss12	12.9934	11.4768	1.41585	12.9934	0	0
1300017J02Rik	12.9449	6.78012	0.204204	5.1913	0	0
Gsdmcl-ps	12.9224	10.6829	0.238438	10.032	0	0
4933425L06Rik	12.8795	5.76422	1.86174	8.78903	0	0
4930525D18Rik	12.8791	9.80117	3.60859	9.98867	0	0
4933402N22Rik	12.8686	12.8686	2.19081	9.97825	0	0
Eps8l3	12.8549	9.04426	0.0806721	9.96464	0	0
Ush2a	12.8495	6.61224	0.173837	7.80168	0	0
Gm2762	12.8412	13.3943	0.523478	10.5548	0	0
4931406B18Rik	12.8127	10.5732	0.933956	9.0231	0	0
Ttc34	12.7983	6.3015	0.0134584	6.84551	0	0
4932414N04Rik	12.7204	14.7746	0.233331	9.78675	0	0
Gm6455	12.7083	12.7083	2.22675	9.29937	0	0
Gm15881	12.6918	12.6918	0.927833	10.6188	0	0
Gm5861	12.6756	12.6756	0.739692	10.6027	0	0
1700042G15Rik	12.6657	14.3331	0.897989	8.53792	0	0
Cyp2d26	12.627	9.90793	0.317485	8.53644	0	0
Tdrd6	12.5823	12.3275	0.395643	10.0886	0	0
Dnah6	12.5353	5.50304	0.296177	10.2665	0	0
Gm6583	12.5223	9.80317	0.688138	6.81312	0	0
4930478P22Rik	12.4956	12.4956	0.853893	10.4228	0	0
4930433N12Rik	12.4762	10.2367	0.01487	12.4762	0	0
Ppp1r27	12.4473	8.63716	1.88377	9.0383	0	0
1700065L07Rik	12.4219	12.4219	0.374996	9.53155	0	0
Epha10	12.4077	9.32953	1.18849	9.51725	0	0
4930503E14Rik	12.4056	7.64772	1.80907	6.8852	0	0
Mroh2a	12.4034	11.5705	0.361017	9.86922	0	0
Pde1c	12.3979	7.4769	0.332384	2.40539	0	0
4930423M02Rik	12.3915	12.3915	0.330933	12.3915	0	0
Cpn1	12.389	3.94931	0.348958	3.9227	0	0
Meikin	12.3846	10.8678	0.834731	12.3846	0	0
4931417E11Rik	12.3723	14.0397	0.0183082	11.9667	0	0
Syndig1l	12.3686	8.76344	1.05215	8.57899	0	0
4933416M07Rik	12.3443	6.33759	0.0683153	5.8916	0	0
Gm3458	12.3196	10.0799	1.61806	12.3196	0	0
Sphkap	12.2736	5.75556	0.335633	11.3964	0	0
1700016G22Rik	12.2719	7.41821	0.518078	7.22421	0	0
9530002B09Rik	12.264	8.45369	0.269537	8.17335	0	0
C8b	12.2285	5.76081	0.537079	8.13785	0	0
Cdkl4	12.1965	5.9817	2.03668	5.87692	0	0
BC048644	12.1837	7.52821	1.21408	8.39406	0	0
1700123I01Rik	12.1762	6.91907	1.87407	10.1033	0	0
4930556C24Rik	12.1684	7.6242	1.50783	8.75923	0	0
Sept12	12.1556	13.7662	0.543387	9.7687	0	0
C2cd4b	12.1477	7.29334	2.59766	6.73177	0	0
9230105E05Rik	12.131	7.37269	2.61681	10.0582	0	0
Cox7b2	12.1305	6.14852	0.675104	10.686	0	0
4933429O19Rik	12.1093	12.1093	0.147126	9.21875	0	0
Spink2	12.0277	10.5963	0.000698812	9.82791	0	0
9230104L09Rik	11.9961	7.70222	6.88387	5.05485	0	0
1700003I22Rik	11.9886	11.9886	0.167838	11.9886	0	0
Hsd3b6	11.9867	13.654	6.21713	10.7636	0	0
Dnah7a	11.9761	8.30551	0.741234	8.48948	0	0
BC027072	11.9477	9.70816	1.57045	9.87476	0	0
1700067G17Rik	11.9352	9.69571	0.561818	8.14549	0	0
Dnah2	11.9259	6.08147	1.67601	8.91222	0	0
Slc25a31	11.9226	2.17283	1.10132	10.0034	0	0
Ccdc155	11.9178	7.83479	0.536101	6.55909	0	0
Abcg8	11.9052	6.45161	0.784949	11.9052	0	0
Ldhal6b	11.8858	12.7388	0.274682	8.97882	0	0
Efcab5	11.8573	9.43374	0.542072	7.58239	0	0
Rbm46os	11.7912	8.42594	0.369259	7.70051	0	0
Hmx1	11.7876	6.39701	1.08276	11.7876	0	0
Prr19	11.7794	5.56725	0.627068	8.14337	0	0
Rfx8	11.7657	8.59356	0.0277119	10.1551	0	0
Gm7337	11.7627	11.7627	0.308455	8.87238	0	0
1700025F24Rik	11.7597	11.7597	0.426031	7.02349	0	0
Cox8c	11.7545	11.1184	0.950516	10.1422	0	0
Aurkc	11.7373	7.58727	1.09147	6.8372	0	0
BC039966	11.7163	10.1997	2.00314	9.64343	0	0
Cfap52	11.705	5.51912	0.111462	4.28231	0	0
Spata22	11.6997	5.87089	1.49478	11.6997	0	0
Adam18	11.6595	13.1427	0.344577	10.5583	0	0
Fam178b	11.6192	7.0787	0.120899	9.22915	0	0
Pcdh8	11.6173	4.95222	0.520177	8.72691	0	0
D6Ertd474e	11.617	9.9188	1.06409	11.2113	0	0
Gm5622	11.6021	10.0853	2.53085	11.6021	0	0
1700069L16Rik	11.5858	10.0691	2.23904	11.5858	0	0
Rsph6a	11.5615	12.465	0.21196	9.72661	0	0
Nmbr	11.5496	9.31007	2.65722	9.47677	0	0
1700046C09Rik	11.5329	11.5329	0.143837	8.64237	0	0
Syce1	11.5306	6.84398	0.0589746	9.09384	0	0
Klk1b24	11.518	8.15237	7.75249	7.72861	0	0
Tmem45b	11.4811	3.53547	1.03848	1.00452	0	0
Oxgr1	11.4737	8.1082	1.14153	7.68395	0	0
Fbxo43	11.4491	7.91195	3.12169	7.51322	0	0
Efcab8	11.4481	7.02345	1.12011	6.5476	0	0
Bpifb5	11.4213	4.70444	5.16195	11.4213	0	0
Htr5b	11.3551	7.75009	0.56722	6.61857	0	0
1700019C18Rik	11.351	7.74585	0.0405177	9.278	0	0
4933430H16Rik	11.317	6.46331	0.220205	6.97755	0	0
Ccdc180	11.3085	5.71541	0.0541376	9.41279	0	0
4933400L20Rik	11.3009	11.3009	0.57543	9.22805	0	0
Hsf5	11.2947	10.495	0.445758	8.72504	0	0
Tcam1	11.2689	8.50752	2.28826	7.76647	0	0
Pom121l2	11.2605	12.4256	0.38895	11.1884	0	0
Comp	11.2359	8.81131	0.0453061	7.50336	0	0
1700051A21Rik	11.1857	13.2397	0.146358	8.73052	0	0
Abcc12	11.1737	10.6964	1.12966	8.874	0	0
Dnaic1	11.1696	7.79472	0.0554296	9.77477	0	0
4930539E08Rik	11.1423	4.76853	2.38247	6.40608	0	0
Klk1b21	11.1396	7.77423	8.76121	7.73063	0	0
Tmem235	11.1171	8.39805	2.81402	11.1171	0	0
Cacna1i	11.1151	3.05463	2.36933	9.04229	0	0
Wdr93	11.1073	7.70335	0.620582	4.9127	0	0
Rimklb	11.0942	3.4796	0.43504	8.03098	0	0
Tdrd12	11.0897	4.17887	0.919656	8.29293	0	0
H2afy3	11.088	9.15034	1.82664	10.6823	0	0
4930470P17Rik	11.0854	6.7915	0.615252	5.46747	0	0
Sall3	11.0845	5.12022	0.0489653	9.01166	0	0
4933406J08Rik	11.0815	4.95458	1.86951	11.0815	0	0
Rp1	11.0664	3.65331	1.53737	5.76341	0	0
Hepacam2	11.0623	6.20787	3.5592	2.24857	0	0
Gm9731	11.06	7.9818	2.05883	11.06	0	0
1700023F02Rik	11.0543	9.53765	0.27805	7.64535	0	0
4930524O08Rik	11.0507	9.534	1.0738	6.71136	0	0
Stk31	11.0474	3.03257	1.85985	10.8416	0	0
BB557941	11.0473	9.53058	0.761144	2.95149	0	0
Rnase10	11.0203	11.0203	1.09653	3.08472	0	0
Klk1b27	11.0191	6.59441	6.3085	2.87413	0	0
Ttc30a2	11.0086	12.5822	0.505858	8.72689	0	0
Syngr4	10.9967	9.18922	0.383517	10.1171	0	0
Fkbp6	10.9791	0.625896	0.838357	12.6465	0	0
1700047M11Rik	10.9691	10.9691	0.271967	10.9691	0	0
Ccdc38	10.935	11.0296	0.293181	8.64058	0	0
Gpat2	10.9109	2.93273	1.56982	7.00002	0	0
Mir468	10.895	10.895	2.05469	10.895	0	0
Bpi	10.8875	7.57628	0.165429	9.51808	0	0
4931423N10Rik	10.8732	8.90518	0.071385	7.67197	0	0
LOC100125594	10.868	10.868	0.512822	8.79502	0	0
Gal3st3	10.8637	3.6913	0.3347	7.97348	0	0
4932413F04Rik	10.8603	10.8603	0.383745	6.12375	0	0
Bex6	10.8594	10.8594	1.20344	10.8594	0	0
Pnmal1	10.8489	7.75444	3.18126	9.67089	0	0
1700065D16Rik	10.8308	7.46536	0.909812	7.94037	0	0
Srms	10.8264	6.83632	2.50464	7.41763	0	0
Spdya	10.8254	9.62527	0.65135	8.00096	0	0
Stpg2	10.8216	7.46002	0.188634	3.62431	0	0
Gm12128	10.8138	10.8138	3.30934	10.8138	0	0
Dupd1	10.8034	10.8034	1.2229	10.8034	0	0
Elfn2	10.783	5.73239	0.776148	8.66085	0	0
Sycp1	10.7811	3.82106	0.53066	9.89349	0	0
Nup62-il4i1	10.7748	5.384	0.312267	6.2234	0	0
Capn11	10.761	8.94179	0.98043	5.9568	0	0
Dazl	10.7607	0.353809	0.0518936	9.77962	0	0
Syce1l	10.6991	8.4638	0.378721	8.38252	0	0
A630010A05Rik	10.692	10.692	0.0818599	8.61906	0	0
4930474M22Rik	10.6893	9.17272	0.262249	8.61634	0	0
Slco6d1	10.6711	14.6922	0.334634	10.9025	0	0
Mlc1	10.633	7.25148	2.31287	12.1307	0	0
Rnf32	10.6177	8.87154	0.154983	6.27187	0	0
4933404K13Rik	10.6084	7.88977	0.528996	10.6084	0	0
Gm1564	10.607	6.91364	1.43727	9.99371	0	0
Wdr63	10.5972	6.05861	0.290278	11.0246	0	0
Slc9b1	10.5966	7.75139	0.234566	10.3057	0	0
Cfap46	10.5767	7.12946	1.37455	6.51417	0	0
1700007F19Rik	10.4989	10.6495	1.32439	5.94159	0	0
Kif19a	10.4895	6.07035	2.11624	9.06238	0	0
Ccdc144b	10.4786	12.2599	0.437851	10.4087	0	0
Alx1	10.468	7.87602	0.570317	9.72993	0	0
LOC666331	10.4488	10.4488	0.135192	8.37589	0	0
Gm8267	10.4282	6.91056	1.27749	9.20522	0	0
Abca17	10.4052	9.2456	1.27046	7.21237	0	0
1700001G11Rik	10.3468	11.0196	0.180503	6.39498	0	0
Dpp10	10.2944	6.44885	0.00753901	5.35856	0	0
Mdh1b	10.2824	8.65066	0.495745	10.1576	0	0
1700020N01Rik	10.2667	7.28557	0.670936	9.87473	0	0
Dlec1	10.2659	5.45827	0.162827	1.63337	0	0
Catsperg1	10.2564	8.39059	0.571501	4.15515	0	0
Pdzd9	10.165	10.5196	0.277062	7.54962	0	0
Trpv1	10.1582	7.06785	1.02895	0.82325	0	0
Shisa3	10.1491	7.13579	0.310355	9.16783	0	0
Pkdrej	10.0743	8.66629	0.00119124	8.76166	0	0
Dnah17	10.064	9.16061	0.882336	9.31452	0	0
Ggnbp1	10.0639	9.53503	0.185504	5.53195	0	0
Mapk8ip2	10.0634	9.61073	0.354635	8.71124	0	0
Insl3	10.0122	10.5655	6.94039	12.3029	0	0
Stag3	9.99953	4.28415	0.244618	10.1925	0	0
Slc34a2	9.96981	4.21858	0.317878	3.37808	0	0
Caps2	9.95571	5.06974	0.100654	0.732069	0	0
Cct6b	9.94841	11.5306	0.0493509	6.08208	0	0
Ifitm7	9.9375	8.88562	0.040855	7.8153	0	0
Tdrd1	9.92597	3.86718	2.73799	8.10267	0	0
Hsf2bp	9.87394	4.6025	0.859362	7.23594	0	0
Dpep3	9.78574	7.61284	0.376908	9.75168	0	0
Boll	9.76222	5.6437	0.588852	9.50228	0	0
Henmt1	9.73691	5.00544	1.21671	13.55	0	0
Prss42	9.71808	11.7605	0.835017	11.5889	0	0
Lrrc71	9.71734	7.0186	1.32428	9.90925	0	0
Stkld1	9.61365	9.83353	0.387773	5.59984	0	0
Wdr17	9.60203	7.25445	1.55264	9.9905	0	0
AI854517	9.59862	6.08082	0.380235	9.19292	0	0
Eid3	9.54483	8.06536	0.0211781	6.58972	0	0
Pld6	9.51001	6.14333	2.66621	8.16871	0	0
Rsph1	9.49126	8.40409	1.08419	8.67269	0	0
Ccdc40	9.38674	5.44225	0.814998	6.52688	0	0
Pou5f2	9.34733	11.6949	4.61083	9.59068	0	0
Slc8a2	9.31658	5.60789	0.277719	8.94404	0	0
Gm5134	9.28799	13.9281	1.95884	11.8552	0	0
Acsl6	9.27512	8.15947	0.0630052	10.0957	0	0
Myt1l	9.2719	4.08664	1.33049	9.9522	0	0
Hormad2	9.22288	4.26207	0.725559	4.096	0	0
Nkx6-2	9.20878	7.83204	0.201368	9.59707	0	0
Kdm4d	9.18345	9.1746	0.484871	8.58887	0	0
Cers3	9.16173	5.98922	2.53733	5.6518	0	0
4930522O17Rik	9.12858	12.4074	0.586981	9.51695	0	0
Dnah1	9.10709	5.67752	0.903932	9.95382	0	0
5730403I07Rik	9.08361	6.47509	0.083633	4.25804	0	0
Slc47a2	9.05652	4.38703	2.6528	10.927	0	0
Vax2os	9.04411	7.34598	1.69705	7.82085	0	0
Ddx4	9.00009	3.87628	0.000628464	9.59204	0	0
Ghrl	8.9692	6.14309	0.570004	5.44774	0	0
1700047G03Rik	8.94947	11.8618	1.36927	9.78877	0	0
Ccdc151	8.9354	6.12503	0.49136	8.14351	0	0
1700102P08Rik	8.87976	8.06132	2.6348	7.40458	0	0
Rnf112	8.85093	8.79027	2.01404	10.3245	0	0
Timm8a2	8.83543	6.72987	1.79133	7.80835	0	0
Loxhd1	8.83246	7.45082	0.990178	8.336	0	0
Slc13a5	8.82929	8.10976	1.32212	10.8355	0	0
Ccdc36	8.81518	3.60922	1.09781	7.16265	0	0
Lef1	8.80496	5.82218	1.95673	7.68029	0	0
Ggn	8.79031	9.41999	0.0833066	6.79915	0	0
Lca5l	8.78504	7.83091	0.0060479	5.99187	0	0
Als2cr12	8.78282	8.79888	0.0504696	7.47248	0	0
Fam186b	8.75635	10.398	0.220927	10.2041	0	0
Clhc1	8.74341	8.6098	0.559685	4.16586	0	0
Samd7	8.72405	7.1469	3.41166	8.74776	0	0
Pou2f2	8.6799	4.3323	2.04851	4.81478	0	0
Hmgcs2	8.65663	4.6105	4.65248	8.43799	0	0
Catsperd	8.64758	7.90763	0.760672	5.31495	0	0
Ptgds	8.60412	4.37064	5.26453	1.63944	0	0
Apba1	8.60265	5.70081	1.89103	8.58407	0	0
Topaz1	8.59642	3.82255	1.46394	9.73359	0	0
1700040L02Rik	8.58747	7.32104	0.583222	6.21627	0	0
Nup210l	8.57356	5.23907	0.0101446	5.31685	0	0
Rasl2-9	8.5638	9.71736	0.306091	8.5665	0	0
1700018L02Rik	8.53403	10.3348	0.408368	6.86958	0	0
4933406C10Rik	8.53315	7.16411	0.524384	3.27251	0	0
Lrrc48	8.50853	5.29316	0.505381	6.63514	0	0
Zbtb32	8.48356	5.87805	1.81683	6.97876	0	0
Crtac1	8.4763	3.00512	1.91358	11.3886	0	0
Lrriq3	8.4744	8.69816	0.0479897	6.09044	0	0
Stra8	8.47224	0.097005	0.107378	8.81953	0	0
Ccdc39	8.45271	6.05767	0.815374	7.19381	0	0
Flt3	8.44858	4.43111	0.554435	4.5255	0	0
Gm4871	8.44173	13.0822	0.00496657	9.67316	0	0
Tex12	8.41666	3.19788	1.35573	9.91404	0	0
Sycp3	8.3989	5.01423	1.22314	7.12336	0	0
Smpd5	8.38624	9.24746	1.32721	7.90176	0	0
Atf7ip2	8.35785	5.30413	0.507144	9.17123	0	0
Cyb5r2	8.33864	5.2872	0.270564	4.00617	0	0
Emilin3	8.33651	0.330379	1.28553	8.35868	0	0
Gcnt3	8.27142	3.34111	0.219338	9.50263	0	0
Ypel1	8.25492	7.43399	0.601831	7.20677	0	0
4930570G19Rik	8.25239	7.08869	0.15804	6.97005	0	0
4931402G19Rik	8.2396	10.5361	1.37554	4.74773	0	0
Art5	8.21444	8.34752	0.239086	6.62259	0	0
Mag	8.18711	8.27093	1.15772	7.51492	0	0
Slamf7	8.17873	8.01108	0.444153	5.1015	0	0
Meiob	8.17458	6.25751	0.394023	4.03384	0	0
4931431C16Rik	8.15629	6.69821	0.902093	4.30904	0	0
4930465K10Rik	8.15588	6.14076	1.57811	8.66757	0	0
Kcng4	8.14305	8.14621	1.00966	1.69532	0	0
Slc2a3	8.11779	7.70133	2.40592	3.31568	0	0
Kcng1	8.09519	5.97896	0.790744	8.11725	0	0
Piwil2	8.0606	2.47166	1.75345	4.88182	0	0
Tspan13	8.05305	1.38001	1.22857	0.245693	0	0
Wdr62	8.03046	6.29564	0.232192	6.61796	0	0
Cadm2	8.02765	5.21926	0.252504	6.75497	0	0
Mtl5	8.01176	9.24411	1.60309	9.96111	0	0
Ccdc73	7.98867	5.1404	0.93922	5.15699	0	0
Pacsin1	7.95683	4.18221	0.673146	7.31989	0	0
Prss56	7.92925	2.3837	0.78297	10.5835	0	0
Zfa-ps	7.89755	6.0015	1.94266	7.50605	0	0
Arhgef15	7.87368	0.562024	1.97505	11.6868	0	0
Phactr3	7.85486	7.20527	0.517435	9.24123	0	0
Arl14epl	7.85429	3.90751	1.91684	10.8316	0	0
Epyc	7.84371	7.84241	0.665136	14.3395	0	0
Mypn	7.83752	4.55135	0.739395	5.17628	0	0
Tdrd5	7.77595	4.17481	3.27403	12.1107	0	0
Slc26a8	7.76592	8.77078	0.380776	5.49827	0	0
Adamts17	7.75918	1.28792	0.321798	3.72046	0	0
Tmed6	7.74928	3.88163	0.031985	1.63402	0	0
Rad51c	7.72616	3.758	0.693431	4.93796	0	0
4921536K21Rik	7.72452	7.28752	0.0251769	5.20597	0	0
1700064M15Rik	7.69312	9.81723	0.160031	12.0568	0	0
4933427E11Rik	7.66827	9.55554	0.514196	8.02993	0	0
Gm11992	7.66271	6.13411	0.165114	9.5707	0	0
Kbtbd11	7.66184	4.05555	0.671972	3.48269	0	0
Gm15612	7.65238	5.21641	0.809742	3.77854	0	0
Myo1a	7.64619	5.54857	1.40128	6.42723	0	0
Lcn2	7.64444	0.846654	7.13583	4.63274	0	0
1700010I14Rik	7.60821	10.826	0.0575768	7.46226	0	0
Cep72	7.5499	6.14617	0.0477842	5.67135	0	0
Sptbn4	7.54735	4.87829	0.248456	8.69722	0	0
Gm5129	7.53224	7.46074	0.212684	5.04309	0	0
Plekhd1	7.52827	3.90754	1.11363	4.71056	0	0
Nek2	7.52527	4.80485	1.0166	7.50418	0	0
4933433G15Rik	7.47459	7.23943	1.16683	5.16213	0	0
Gpr160	7.44814	5.90255	0.954488	6.48257	0	0
Cntd1	7.43892	7.83796	1.3502	3.31807	0	0
2700054A10Rik	7.43627	5.08226	1.06342	4.1106	0	0
4930455D15Rik	7.38404	7.87694	2.02313	5.43447	0	0
Adrb1	7.36505	5.37976	0.829581	6.20473	0	0
Ccp110	7.34294	4.4128	2.92081	3.44836	0	0
Lrguk	7.33734	5.07523	0.24434	5.98119	0	0
Wdr78	7.32855	5.71495	0.0976471	3.74148	0	0
Tub	7.32634	1.75053	0.0565067	9.91196	0	0
Cox6b2	7.29131	6.32144	0.0518599	6.03531	0	0
Sgca	7.28967	7.0168	0.908005	7.90108	0	0
4930451G09Rik	7.27246	7.19719	0.125701	3.86579	0	0
6430531B16Rik	7.23351	7.05524	0.963603	8.4788	0	0
Pnma1	7.22188	6.41871	0.504213	7.79984	0	0
Gabra1	7.21543	4.91261	2.68573	5.96115	0	0
Espl1	7.21373	3.01849	0.459471	5.74993	0	0
4930558J18Rik	7.20349	6.67685	0.534254	6.71596	0	0
C7	7.17873	5.2456	0.726284	8.43816	0	0
Lrrc29	7.17401	7.01738	0.288179	3.50329	0	0
Anks4b	7.17135	3.86181	2.06917	6.79799	0	0
Rnls	7.16791	8.70807	2.22746	7.55954	0	0
4931408D14Rik	7.16365	9.92884	2.79466	8.12557	0	0
Ankrd55	7.15447	5.50048	1.14941	9.95391	0	0
Gldnos	7.1497	10.4282	0.248892	10.4282	0	0
Ccdc24	7.11326	5.79634	0.0146847	6.95217	0	0
Psma8	7.04809	5.60615	2.18403	12.081	0	0
Dnah7b	6.98733	5.05065	1.32691	9.20266	0	0
Tcea2	6.98258	7.6625	0.259182	5.14469	0	0
Gm5538	6.91606	12.0791	3.25163	7.03124	0	0
Cacna1h	6.9131	3.63793	0.730657	10.7778	0	0
9330102E08Rik	6.90072	7.42016	2.15527	7.92248	0	0
Wdr27	6.90057	6.90324	0.0107223	2.73738	0	0
Spats1	6.8956	8.5801	1.90556	5.73389	0	0
1700016L04Rik	6.89311	6.92379	1.45998	10.9139	0	0
Plekhg4	6.88461	3.46528	1.76849	5.50914	0	0
Plcb2	6.85044	4.77945	0.683595	2.3119	0	0
A330076C08Rik	6.84876	6.62698	0.0968442	6.96088	0	0
Pbp2	6.80471	7.5549	0.251121	9.05238	0	0
2900011O08Rik	6.80044	5.01485	0.113434	7.51078	0	0
Tmem116	6.78636	5.65342	0.281893	3.41697	0	0
Rbm11	6.77024	4.61836	0.991915	1.19759	0	0
Trim37	6.75008	4.54977	0.325909	5.71665	0	0
Gm16432	6.74154	7.85111	2.0524	3.362	0	0
Ranbp17	6.7332	4.40295	0.637712	5.40779	0	0
Sfmbt2	6.70886	3.18546	0.728696	8.11089	0	0
Pask	6.70644	3.35748	0.127836	4.33246	0	0
4933406I18Rik	6.69653	8.25869	0.0347287	4.03127	0	0
Iqcg	6.68772	5.74324	0.449237	5.88158	0	0
Cenpu	6.68	5.38721	0.092093	5.51648	0	0
Hap1	6.64984	2.39111	0.393342	1.15205	0	0
Gpr62	6.64833	7.86143	0.0640878	7.00727	0	0
Ccdc62	6.6126	7.37072	0.130401	0.874774	0	0
Gm3704	6.59944	4.43508	0.450564	3.51854	0	0
Hoxa4	6.59812	8.02017	0.145496	5.26484	0	0
Rhov	6.58756	3.54026	0.0391321	2.68783	0	0
Tprn	6.58689	6.12696	0.0156758	6.14902	0	0
Gramd1c	6.58528	6.11211	0.558634	3.86542	0	0
Slc22a21	6.5843	5.20982	0.823197	1.93754	0	0
Nuggc	6.58335	6.32897	0.388326	3.74045	0	0
1700001L05Rik	6.54576	5.21641	0.115323	3.44993	0	0
Lrrc56	6.53024	5.71314	0.299119	3.50604	0	0
Mcmdc2	6.4942	5.09077	1.70635	5.30248	0	0
Atp8b5	6.47267	6.81794	1.27097	3.77916	0	0
Immp2l	6.45213	6.07178	0.247133	7.01064	0	0
0610009L18Rik	6.44562	7.54879	0.684047	5.50479	0	0
4930581F22Rik	6.44491	6.50799	4.2858	5.15095	0	0
Fam188b	6.44216	5.28103	0.382291	3.82777	0	0
Ift140	6.43905	5.61485	0.751406	3.92984	0	0
Agbl2	6.43032	7.5677	1.51451	10.3053	0	0
Sec1	6.4263	5.85572	0.386209	7.1666	0	0
BC107364	6.40027	6.95362	1.66999	8.69126	0	0
Pbx4	6.39193	6.79303	0.635921	7.93905	0	0
4933408B17Rik	6.38326	6.24357	2.53189	3.00549	0	0
BC030499	6.3711	5.82592	0.806526	5.584	0	0
Kbtbd8	6.37095	2.03311	2.44836	1.11576	0	0
Cit	6.35257	2.1376	0.345938	3.46683	0	0
Sema5b	6.35063	0.499616	1.56475	8.93193	0	0
Ano5	6.34198	3.21446	1.66977	6.83457	0	0
9530077C05Rik	6.34152	5.49861	0.665892	5.2968	0	0
Thsd7b	6.32349	4.00768	0.388026	13.3147	0	0
Grin2d	6.31487	5.94111	0.135822	5.88836	0	0
Brdt	6.30614	6.059	0.0138746	6.80466	0	0
Pih1d2	6.3041	5.05939	0.427147	5.58134	0	0
Sgpp2	6.27881	3.39014	2.41017	4.69493	0	0
Radil	6.20891	3.25874	0.715171	13.0985	0	0
Rhpn1	6.19111	3.74523	0.32825	1.02963	0	0
Asb4	6.18802	4.18119	0.390055	9.91341	0	0
Cdk20	6.18674	6.0232	1.71485	7.13506	0	0
Cdh26	6.18672	4.76118	0.748907	9.18577	0	0
Mum1	6.1822	5.26235	0.334219	5.0458	0	0
Gsc	6.17319	6.11226	0.0883533	10.5367	0	0
Ttk	6.17051	3.47202	0.699448	6.79154	0	0
Fam161b	6.16316	5.04428	1.47924	3.44494	0	0
Rnf144b	6.14889	3.84579	3.03111	1.17438	0	0
Fam84a	6.14554	3.17652	0.0750847	5.07324	0	0
Rsph3a	6.08535	6.31991	0.938139	6.57138	0	0
Dync2h1	6.08424	2.89472	0.702957	1.91356	0	0
Kcnmb4os2	6.08115	5.7544	0.470659	8.59525	0	0
Nkapl	6.06786	8.33466	0.349002	7.30485	0	0
Noxo1	6.06272	4.23678	0.195968	4.17453	0	0
Hunk	6.06086	2.53983	0.404757	3.65679	0	0
Lin28b	6.03371	1.17843	1.68076	11.5785	0	0
Kbtbd6	6.02755	5.52992	1.91348	6.57978	0	0
Dusp15	6.01938	6.86069	0.719349	7.07546	0	0
Tmem130	6.01718	5.32585	0.57124	7.11982	0	0
Casz1	6.01328	1.86761	1.3481	2.60449	0	0
Tex14	5.99725	2.5006	0.152381	6.2198	0	0
Fignl1	5.98601	3.5023	2.1538	5.8114	0	0
4930473A02Rik	5.98093	5.74448	0.632205	3.91131	0	0
Lyar	5.97939	5.88754	0.512691	8.05192	0	0
Tmem194	5.979	4.0883	0.604166	4.01194	0	0
Dtl	5.97298	2.79289	1.14207	4.30108	0	0
Ift172	5.97287	4.90606	0.181895	2.75765	0	0
Crat	5.97279	6.89934	0.564075	5.23063	0	0
Cchcr1	5.96886	6.24178	0.125574	5.93705	0	0
Smyd1	5.95898	6.8165	1.91823	6.5605	0	0
Sugp2	5.94474	5.138	0.29348	2.76714	0	0
Arhgef33	5.93859	5.38173	0.462158	3.32919	0	0
4930513N10Rik	5.92287	6.64519	0.978037	6.05361	0	0
BC030867	5.91293	2.80163	0.548526	6.42649	0	0
Cfap74	5.91134	5.31091	0.815541	5.22793	0	0
Pbk	5.9096	3.97629	2.31486	8.2053	0	0
3110070M22Rik	5.90435	9.29495	0.0561199	6.99382	0	0
Fam221a	5.86766	4.06892	3.06148	3.08488	0	0
Supt20	5.86524	3.81833	0.0611784	2.81801	0	0
Zbtb42	5.84382	4.30443	1.67999	3.56024	0	0
Urb1	5.81365	1.79648	1.40204	3.30026	0	0
Zfp41	5.79984	5.20958	1.09352	4.72066	0	0
Dhx58	5.79009	6.66435	0.545016	4.40565	0	0
Mesp2	5.78914	6.46149	3.02109	9.0439	0	0
Morn4	5.77889	5.93175	0.299486	4.02183	0	0
Ttll5	5.76168	4.61279	0.103274	5.42668	0	0
2610020H08Rik	5.74733	5.65444	0.225462	4.75187	0	0
Adh4	5.73528	5.72023	0.469423	11.9215	0	0
Bin2	5.73527	4.57812	1.85717	4.81118	0	0
Gm21284	5.73466	8.99967	2.51163	3.85958	0	0
Park2	5.73317	5.00259	0.572136	0.58342	0	0
Zfp956	5.72787	6.53845	2.05891	4.94557	0	0
Glyctk	5.71237	5.51766	1.82511	3.57737	0	0
Hyls1	5.69615	5.09583	0.126016	5.24843	0	0
Enkd1	5.69523	5.01007	0.388912	5.41209	0	0
Slc12a5	5.68865	3.74751	1.34108	5.3829	0	0
Pkmyt1	5.68409	2.99892	0.993471	3.7679	0	0
Etaa1os	5.68215	6.6615	0.811428	4.86218	0	0
Art3	5.6819	6.33144	0.297819	10.715	0	0
Cfap97	5.67657	5.91814	0.556937	5.06404	0	0
Setx	5.67299	3.88973	1.67032	3.95575	0	0
Bard1	5.6595	1.75152	1.89508	4.37989	0	0
D130017N08Rik	5.64998	6.3297	3.28532	2.45035	0	0
Ccdc79	5.63621	6.63888	1.1928	4.48616	0	0
Ssh2	5.62916	3.82362	0.783452	4.10118	0	0
Kif6	5.62413	3.82668	1.53943	9.23111	0	0
Cenpv	5.62066	5.5822	0.0469011	7.67804	0	0
Fbxo15	5.61944	4.22132	0.147874	8.11099	0	0
Ddx43	5.60882	3.70557	1.67043	4.12858	0	0
Aurka	5.57622	5.12089	0.457785	6.92116	0	0
Shank1	5.56937	4.29905	1.60161	5.8115	0	0
Hspa2	5.54933	6.84538	0.29722	7.0935	0	0
Spag5	5.51002	4.27704	0.521101	6.59106	0	0
Tmem59l	5.50221	4.31324	0.504639	7.53828	0	0
Kif24	5.49858	2.36834	1.1552	2.79174	0	0
Sprtn	5.49332	3.66427	2.35742	4.20243	0	0
Dis3l	5.4733	6.20225	0.927568	5.67451	0	0
4930427A07Rik	5.46541	4.6392	1.74198	5.00784	0	0
BC037704	5.45736	6.08507	0.357856	0.40819	0	0
Grtp1	5.44786	5.34639	1.29676	8.59476	0	0
Fancd2	5.44406	3.0856	0.570576	4.81162	0	0
Slx4	5.43997	3.93586	0.598979	3.6063	0	0
Muc1	5.43367	5.42143	0.169475	4.98882	0	0
Bbs1	5.42725	2.70049	1.35582	2.4779	0	0
Gm10069	5.42451	4.89644	1.3162	2.82503	0	0
Spag1	5.42069	4.60085	0.232869	4.06822	0	0
Ahi1	5.41418	3.89564	0.282769	5.08735	0	0
Ube2t	5.39534	4.79193	2.61568	6.59127	0	0
Ndufaf3	5.39363	7.21417	1.16785	5.75406	0	0
Pcbp3	5.39265	5.11274	0.447009	3.0041	0	0
Them6	5.35572	6.61391	1.81406	6.41087	0	0
Nasp	5.34105	4.41512	0.290576	6.10612	0	0
Mad2l2	5.33332	5.20894	0.906328	5.74302	0	0
Pomc	5.32432	6.12298	2.47722	9.06088	0	0
Agt	5.32401	3.35633	6.44566	11.1334	0	0
Arhgap19	5.3119	4.46846	0.815739	3.42442	0	0
6030443J06Rik	5.30261	5.10516	0.655311	1.96078	0	0
Tchp	5.2975	4.71691	2.44808	4.63039	0	0
Fancg	5.29399	5.36666	1.89316	2.65906	0	0
Acyp1	5.29393	7.40017	0.47499	6.94256	0	0
Nespas	5.28079	4.39426	1.80667	11.2331	0	0
Celsr2	5.26644	1.61725	1.03461	1.22576	0	0
Ift122	5.26016	4.56411	0.314113	3.60139	0	0
Abcb9	5.24751	4.97399	0.0114301	2.81773	0	0
Ptprq	5.24045	5.61014	0.678025	10.254	0	0
Ptpdc1	5.2391	5.63443	0.109538	5.57719	0	0
Atr	5.23822	3.6545	1.84033	3.53194	0	0
2700049A03Rik	5.22934	4.9773	0.379957	4.34122	0	0
Cenpf	5.22409	1.94776	0.189137	4.81869	0	0
Krba1	5.21542	3.84159	0.707385	2.71481	0	0
1110006O24Rik	5.21459	6.34601	1.15747	3.78232	0	0
Rsph3b	5.21126	5.09999	0.798036	4.56668	0	0
Zbtb3	5.1975	5.54886	0.628324	6.46913	0	0
Dyx1c1	5.19232	6.64598	2.44826	5.10944	0	0
4930520O04Rik	5.19191	6.53263	1.58277	5.03419	0	0
C8g	5.19145	5.84781	0.103109	2.18506	0	0
Mybl1	5.18923	4.39042	1.1188	3.5556	0	0
Crybg3	5.18664	3.10292	1.28353	4.14469	0	0
Cdkn2c	5.18407	5.67088	1.21775	5.84191	0	0
Psmc3ip	5.1749	5.33447	0.0290672	7.76537	0	0
Lancl2	5.17178	3.96302	0.0389941	4.25456	0	0
Lrwd1	5.15546	4.41386	0.0714654	5.11593	0	0
Gm20125	5.14723	5.99135	2.21933	11.1003	0	0
Spef1	5.14326	3.38569	0.763483	4.42322	0	0
1700028K03Rik	5.14088	6.14756	0.555048	2.59973	0	0
Cep83os	5.13922	5.8738	1.42834	3.10861	0	0
9230110C19Rik	5.13849	4.13829	0.754602	6.63702	0	0
Zfp473	5.11604	3.37778	1.44493	5.2071	0	0
1700012D01Rik	5.10902	5.66744	0.426023	4.15204	0	0
Tspan33	5.10033	2.30779	1.60407	4.31463	0	0
Gmcl1	5.09668	5.27175	2.67181	3.10546	0	0
4933404O12Rik	5.09559	5.82485	2.53645	4.26423	0	0
Nxt1	5.09423	4.21014	0.854064	5.79656	0	0
Faap100	5.0937	2.67987	0.335323	2.37107	0	0
Med26	5.08024	3.82484	0.162941	4.43942	0	0
Gins1	5.03995	3.50093	1.26998	4.6385	0	0
Ccdc85c	5.03957	1.89424	0.121352	2.17139	0	0
Mllt10	5.03061	3.99992	3.034	2.98412	0	0
Ccdc114	5.01985	3.37606	0.946526	3.04865	0	0
Kcnmb4	5.01799	4.83484	0.388116	8.71881	0	0
Phospho2	5.01301	6.32029	0.283041	5.91657	0	0
Armc9	5.00142	4.11896	0.679572	3.74142	0	0
Coq4	4.99676	4.02032	0.137704	3.28254	0	0
Rab27a	4.99438	3.72409	0.877544	5.67192	0	0
Tmem97	4.98198	6.44171	0.371351	6.92711	0	0
Gnao1	4.96395	3.76429	1.37551	2.88963	0	0
Ralgps1	4.96016	3.43445	0.596643	0.917106	0	0
Zfp389	4.95335	6.8738	3.48553	5.18955	0	0
Mreg	4.94922	1.70191	2.51656	6.29079	0	0
1700001G17Rik	4.9437	5.58797	0.870704	3.85674	0	0
Grik5	4.93038	3.42744	0.831329	2.19429	0	0
Troap	4.9124	2.64155	0.536695	4.31626	0	0
Synm	4.91053	0.645974	0.985624	4.05888	0	0
Polq	4.89966	2.342	1.94863	2.3669	0	0
Slc22a18	4.89401	6.02611	0.591877	2.88325	0	0
Nell2	4.88971	2.60617	2.072	11.041	0	0
Ncapg	4.88872	2.58031	0.6894	5.17721	0	0
Uhrf1	4.88144	1.64062	0.552094	4.18433	0	0
Rad51ap1	4.87739	3.51773	1.12514	5.66198	0	0
Entpd6	4.87119	4.12489	1.2425	2.37143	0	0
Nup188	4.86827	2.18	0.382104	3.19147	0	0
Lrrc17	4.8675	0.0846651	0.641974	8.98176	0	0
Sgol2a	4.86598	1.95256	1.58128	5.91272	0	0
Smg9	4.8542	4.47788	2.16957	3.80178	0	0
Kank3	4.85408	3.99497	0.675257	6.77878	0	0
2810025M15Rik	4.84947	4.99653	0.334081	6.18605	0	0
Exd1	4.84387	3.9351	1.55716	0.281872	0	0
Wdfy4	4.83833	4.41068	1.21564	3.43183	0	0
Sult1e1	4.83261	5.35098	7.63494	5.86922	0	0
Sh2d7	4.82764	7.48519	1.1461	8.74488	0	0
Fgd6	4.82382	1.08286	0.49107	2.73129	0	0
B430306N03Rik	4.8118	5.74768	1.51647	5.92776	0	0
Gpr19	4.7881	4.99535	0.615686	3.88909	0	0
Rapgef4	4.78717	3.30688	2.7778	1.28455	0	0
Slc9a5	4.77186	4.5064	1.29445	4.4799	0	0
9430015G10Rik	4.75971	4.65026	3.45181	1.742	0	0
Bcl2l12	4.75632	4.24003	3.37758	2.57455	0	0
Kif15	4.74679	2.22818	0.183926	4.24397	0	0
Cdc20	4.74103	3.36843	0.849435	6.47852	0	0
Ankrd54	4.72293	5.33717	1.39692	4.8485	0	0
Gm5577	4.72233	5.80389	0.580969	0.647376	0	0
Asf1b	4.71597	3.23435	1.20371	5.92847	0	0
Arhgef39	4.71585	4.01071	2.24046	5.71469	0	0
Mfsd12	4.71308	4.23429	0.575743	2.33485	0	0
Ep400	4.70992	2.03464	0.644686	2.13589	0	0
Poln	4.70864	5.07802	0.194032	5.98847	0	0
Cklf	4.7055	4.82919	0.126528	4.15247	0	0
Ak7	4.69811	4.45121	0.169388	7.83176	0	0
Cep85	4.69766	2.07665	2.38531	2.7768	0	0
4930452B06Rik	4.68769	2.15424	0.242859	2.4679	0	0
Gdf9	4.68574	5.73536	0.204321	5.8363	0	0
Ska1	4.66932	3.52088	0.253682	5.96788	0	0
Stil	4.66718	2.39944	1.06003	4.31672	0	0
Casc5	4.64837	1.72319	1.01172	3.50626	0	0
Nuf2	4.64073	3.89502	0.512958	6.39351	0	0
Donson	4.63849	3.82264	0.155709	3.36881	0	0
Zfp382	4.63844	2.25565	2.19058	4.23116	0	0
Pfkfb4	4.63064	3.19544	0.489211	1.48461	0	0
Serpina3c	4.62353	5.80969	5.04868	12.3375	0	0
Lpxn	4.62204	7.57553	2.31148	2.45028	0	0
Frs3	4.62027	5.03747	3.25965	4.32041	0	0
4930515G01Rik	4.61904	5.55627	0.834709	3.76478	0	0
Tkfc	4.60854	6.16331	1.71464	3.71433	0	0
Zfp354b	4.60292	6.23859	0.676294	3.30147	0	0
Adam11	4.59936	2.65373	1.10855	6.90919	0	0
Cdkl2	4.59185	4.86384	0.326532	2.57794	0	0
Nup205	4.58129	3.48734	0.767656	3.53496	0	0
Fbxw5	4.57437	5.30573	0.830545	3.6367	0	0
Wdr35	4.56911	4.2526	0.353286	3.83209	0	0
Tcfl5	4.56802	6.30982	0.444867	7.74678	0	0
Id4	4.56754	2.51943	2.67608	2.61345	0	0
C4b	4.56174	3.82508	0.924997	5.16898	0	0
Wdr48	4.5612	3.76092	0.385129	3.85526	0	0
Ift80	4.55792	3.80277	1.66101	3.91256	0	0
A430046D13Rik	4.54889	5.95828	2.06599	2.2179	0	0
Rab36	4.54829	3.02332	1.7964	5.10325	0	0
Arhgap20	4.52822	1.78906	2.20064	6.99881	0	0
2700099C18Rik	4.5245	3.1102	2.08016	2.56329	0	0
Pomt1	4.51634	6.24056	0.733742	4.26719	0	0
Ttc21b	4.51153	4.54796	0.825815	3.9296	0	0
Med16	4.49177	3.96798	1.1865	3.89391	0	0
Shmt1	4.48277	1.48913	0.694208	3.7513	0	0
Morn1	4.47728	4.16769	0.371949	2.70751	0	0
E2f8	4.47335	1.81421	0.741337	5.06302	0	0
Pde8a	4.47047	4.08785	0.617214	4.58708	0	0
Gkap1	4.45929	5.07475	0.121439	5.93408	0	0
D430042O09Rik	4.45536	2.54868	0.608067	1.96127	0	0
4932416H05Rik	4.45283	5.33124	0.637645	4.6382	0	0
Arhgap39	4.44927	2.17843	0.655242	0.32422	0	0
Ccdc163	4.4391	4.89707	0.493821	3.84834	0	0
Strada	4.42942	4.57347	0.48616	3.55213	0	0
Kif11	4.42736	1.37437	1.18539	4.23298	0	0
Hirip3	4.41411	4.11252	0.355957	4.36295	0	0
Mdc1	4.40683	3.36485	1.39363	1.92106	0	0
2810029C07Rik	4.40446	4.98975	0.0395135	4.9576	0	0
Pex11g	4.39556	7.07337	0.480254	2.29691	0	0
Zswim3	4.39355	4.13287	0.064309	5.12607	0	0
Hagh	4.38533	4.52208	0.00320252	3.9961	0	0
Zfp35	4.38178	3.69978	0.749721	4.34469	0	0
Ralgps2	4.3773	3.14153	0.318969	1.63355	0	0
Mpi	4.36952	5.6667	0.745005	4.79301	0	0
Tbpl1	4.36789	4.05429	0.0727818	3.46909	0	0
Zfp286	4.36415	4.12637	1.85311	6.0635	0	0
As3mt	4.36377	2.44314	0.624242	5.28273	0	0
Zbtb5	4.3623	2.96986	0.248978	2.38786	0	0
Kntc1	4.35534	1.80908	1.36094	2.47146	0	0
Brca2	4.35444	1.82404	0.617541	2.57687	0	0
Gm15800	4.35408	3.01859	0.399626	1.29004	0	0
Cep70	4.34683	3.39423	0.862259	1.76116	0	0
Ttc30a1	4.32812	5.16486	2.75454	4.48962	0	0
Vit	4.32171	5.34185	0.584009	3.32679	0	0
Dnajc28	4.31786	5.68924	1.29631	3.77421	0	0
Dynlt1a	4.31202	6.63896	0.0379394	7.72061	0	0
AA467197	4.3091	7.2246	0.548568	10.1487	0	0
Diablo	4.30811	5.02899	1.76866	5.31693	0	0
Rad9b	4.30065	3.47631	1.08985	0.121527	0	0
A830010M20Rik	4.29275	4.29682	1.5269	0.0323852	0	0
Urb2	4.2872	1.93742	1.20941	2.81647	0	0
Zfp78	4.28611	4.51064	0.517983	2.24607	0	0
C030039L03Rik	4.28224	5.66387	0.207116	2.34203	0	0
Rdh11	4.28002	2.71427	0.355808	4.49124	0	0
Glb1l	4.27953	4.28873	0.102118	2.31156	0	0
Tarbp2	4.27509	3.96948	0.734205	3.56159	0	0
Eno3	4.27501	4.55005	1.58334	1.24132	0	0
9330159M07Rik	4.26827	6.00943	0.165396	6.60913	0	0
Usp1	4.26186	4.08425	0.0295437	5.30528	0	0
Pkd2l2	4.26092	3.30395	0.282754	3.21635	0	0
Bbs9	4.2487	3.58991	1.10777	3.10361	0	0
Mif4gd	4.2457	4.63535	1.2318	2.83001	0	0
Nsg1	4.23899	3.88639	0.34231	10.7901	0	0
Ybx3	4.23546	4.09292	0.0270133	6.83855	0	0
L3mbtl2	4.22773	2.96418	2.78914	2.6427	0	0
Nol8	4.22772	3.81328	0.663183	4.97091	0	0
Zfp318	4.22665	2.47166	1.18304	2.97251	0	0
Pde3b	4.22559	3.69733	0.323457	1.10381	0	0
Cenpp	4.22498	3.2963	0.306168	6.04686	0	0
Dnm1	4.22458	1.87032	0.531944	4.53861	0	0
Irak3	4.22427	3.81436	0.818259	6.52677	0	0
Zfp128	4.21295	3.87866	0.870134	3.88067	0	0
Nop9	4.20352	3.71072	0.30119	4.90933	0	0
Gnb1l	4.17464	3.95116	0.144054	4.14004	0	0
Gml	4.17343	8.20658	0.340432	10.8921	0	0
Phf1	4.16734	3.95656	1.65941	1.95939	0	0
Fanci	4.16642	2.04	1.11651	3.37902	0	0
Ocel1	4.15429	4.78154	0.78166	3.75743	0	0
Ap1m1	4.14399	3.84333	0.466465	4.40268	0	0
Meaf6	4.14028	3.2561	0.124332	3.54437	0	0
Klhl8	4.13891	3.08523	0.127218	3.41876	0	0
Rcor3	4.13819	3.47004	0.309833	2.12746	0	0
Trafd1	4.13779	3.85842	0.255169	3.87185	0	0
Gfra4	4.13487	5.53901	1.36188	6.44352	0	0
Scrib	4.12939	1.87146	0.451714	1.52089	0	0
Cdkn2d	4.12524	4.79714	1.94706	4.98762	0	0
Smoc1	4.12488	1.66172	0.889273	0.368592	0	0
Nek4	4.12296	4.40804	0.557405	2.56749	0	0
Ccdc88b	4.11694	5.68965	0.916246	3.9442	0	0
Strbp	4.11524	2.71594	0.290293	0.812221	0	0
Ttc26	4.10751	3.16771	0.969074	3.27207	0	0
9530082P21Rik	4.09907	5.11279	1.0294	2.81134	0	0
Mb21d1	4.09756	3.44236	1.34946	2.45257	0	0
Zmiz2	4.09259	3.33099	0.215277	1.61817	0	0
Tbl2	4.08427	3.12481	0.689778	2.06873	0	0
Gstt2	4.0773	4.81262	1.54608	2.56655	0	0
Lyrm1	4.07692	5.82024	0.320214	4.68515	0	0
1110004E09Rik	4.06689	4.67313	0.279407	5.92045	0	0
Ddias	4.06626	4.13739	0.0157129	5.23864	0	0
Nme6	4.05392	4.01145	0.0983648	3.11546	0	0
Rims2	4.03892	2.46349	1.15732	0.919859	0	0
Arid2	4.03677	2.56168	0.895774	2.44317	0	0
Ccdc142	4.03378	4.21307	3.29897	1.37543	0	0
Trp53i11	4.03022	2.71188	1.3715	7.36947	0	0
Pla2g5	4.02669	1.69753	1.2613	11.479	0	0
Cntrl	4.02481	2.1552	1.2803	0.980562	0	0
Pik3cd	4.02014	2.50725	0.0811689	4.39447	0	0
Dhx30	4.01763	2.89762	0.422117	2.48414	0	0
Neil3	4.00818	1.97791	0.426313	3.02165	0	0
Zwilch	4.00671	2.43282	1.93649	2.21216	0	0
Jrk	4.0013	2.4185	0.620958	3.32422	0	0
Ddt	3.99959	5.79541	1.10525	5.29018	0	0
Cep55	3.99565	1.96346	1.45952	5.60426	0	0
Tex30	3.98957	2.38037	0.384868	5.43318	0	0
Chd1l	3.98822	3.24344	0.570149	3.26998	0	0
Rtel1	3.97162	2.58665	1.22004	0.788614	0	0
1700030K09Rik	3.97038	5.4338	0.230631	3.02164	0	0
Myo9a	3.97001	1.32206	0.323867	1.23988	0	0
A730090N16Rik	3.96548	6.35236	3.91163	3.83474	0	0
Znhit3	3.96495	4.28957	1.17337	5.12316	0	0
4933427D14Rik	3.96493	2.72628	0.0438883	1.5805	0	0
Gm10190	3.96175	5.91058	0.782913	3.7055	0	0
Plekhn1	3.95915	3.97058	0.586407	2.16693	0	0
Nubp2	3.94653	4.28893	1.39046	5.02948	0	0
Dnm3	3.94283	4.01389	0.812479	7.9164	0	0
Fbn2	3.94229	0.665199	2.71175	5.33322	0	0
4930579G24Rik	3.94076	4.55705	3.27331	7.01495	0	0
Bscl2	3.93741	6.3836	0.136129	4.68468	0	0
Elmod3	3.93441	4.24349	0.835124	1.57217	0	0
Lcorl	3.93247	2.14021	2.10327	1.14202	0	0
Icam5	3.92728	4.34524	0.330921	7.95244	0	0
Fkbp4	3.92259	2.85796	0.188226	1.9813	0	0
Smc4	3.90763	3.63542	1.11708	4.49286	0	0
Haus4	3.90076	3.9721	0.254733	3.55232	0	0
1700007L15Rik	3.89443	5.83751	0.526953	4.35308	0	0
Kat7	3.89187	2.68611	1.80986	3.48757	0	0
Apoc1	3.89155	4.15426	5.41137	0.774997	0	0
Haus1	3.8912	4.43231	0.176648	4.55471	0	0
Cog6	3.8877	4.586	0.411578	3.33598	0	0
Armt1	3.88505	5.33736	1.04412	4.91058	0	0
Pnpla7	3.88159	3.94661	0.575263	2.6798	0	0
Samd10	3.86912	3.34695	0.352825	1.52053	0	0
Bub1b	3.86259	2.13481	1.41273	4.64098	0	0
Cdca8	3.86124	3.02214	1.97252	5.94086	0	0
Efcab11	3.8554	3.10923	0.223835	4.13353	0	0
Ddx11	3.85494	2.33938	2.22996	2.54015	0	0
D2Wsu81e	3.84558	3.90466	0.0229718	3.21797	0	0
Abcc3	3.84348	4.59091	0.122625	0.821983	0	0
Fam98c	3.83651	5.8389	0.123205	3.32125	0	0
Gstt3	3.83146	5.99767	1.35889	1.08261	0	0
Chtf18	3.82438	0.864968	0.372231	3.11883	0	0
Trim13	3.82128	3.71248	0.658588	4.171	0	0
Tbp	3.81282	3.57448	0.287979	3.02926	0	0
3010026O09Rik	3.80734	3.8561	0.410052	1.9279	0	0
Hps4	3.803	2.59475	0.0267692	1.51655	0	0
Usp42	3.7949	2.55669	0.0296701	2.38537	0	0
Cdca7l	3.79371	0.729773	0.529183	3.36011	0	0
Ddx19b	3.78948	2.2671	0.998115	2.02105	0	0
Dnajb2	3.78904	2.96072	0.0693781	1.94501	0	0
Kif14	3.77358	0.737608	0.0503481	2.87964	0	0
Rhbdd3	3.77242	4.91388	0.105875	2.69414	0	0
Hist2h2be	3.77083	5.01979	2.13124	0.931141	0	0
Xkr8	3.76242	6.12701	0.30988	5.12821	0	0
Sfmbt1	3.76178	2.44466	0.282034	2.22056	0	0
Atxn7l3b	3.75995	2.98992	2.10024	3.1088	0	0
Efcab7	3.75795	3.09456	1.58755	3.5204	0	0
Ndc80	3.75754	2.00898	1.41326	4.24641	0	0
Izumo4	3.75061	7.44744	0.264401	2.07754	0	0
Rb1cc1	3.74142	3.31264	0.250346	3.28699	0	0
D030056L22Rik	3.73911	3.33776	2.79206	5.16575	0	0
Alkbh4	3.73848	3.11434	1.30453	3.62147	0	0
Gm1673	3.72988	3.24893	0.148708	3.969	0	0
Fam118b	3.72259	4.17868	0.598485	4.43135	0	0
Flywch1	3.71946	4.37209	0.891113	2.1685	0	0
Ccdc14	3.71681	3.23891	1.23689	2.55482	0	0
Gpr137	3.71499	4.82681	0.227865	1.69783	0	0
Cenpo	3.71164	3.16779	3.03057	2.59939	0	0
Phf2	3.70695	2.14984	3.49856	2.15952	0	0
Med24	3.70676	2.50033	0.0917166	1.12172	0	0
Abhd8	3.70518	6.06271	0.283946	5.61442	0	0
Znhit1	3.69707	5.00181	0.256198	4.97542	0	0
Zfp661	3.69464	5.07806	2.88016	1.02804	0	0
Proser3	3.69445	3.74918	0.633906	1.57692	0	0
Zscan22	3.68852	2.9125	0.56223	1.92033	0	0
Cks2	3.68738	3.51848	2.71911	5.68627	0	0
Wdr34	3.68623	3.33027	1.84948	2.6082	0	0
Kansl1l	3.68426	1.58567	0.447349	2.60512	0	0
Csrnp2	3.67994	2.05647	0.728049	2.2899	0	0
Cnot1	3.67478	2.00128	0.744281	1.07847	0	0
Gm20337	3.67266	5.8669	0.412767	2.66573	0	0
Dcaf15	3.67242	2.93613	0.427855	3.12059	0	0
Hsd17b3	3.67162	0.287834	7.42313	10.4347	0	0
Blm	3.67128	1.55313	0.494454	2.6837	0	0
Gm16973	3.66679	3.46841	1.51716	1.80642	0	0
Gemin5	3.66407	1.21242	0.0452538	2.01696	0	0
Top3a	3.65532	1.8178	1.60552	2.16604	0	0
Mettl4	3.63955	2.78475	0.156074	1.68503	0	0
Zfp110	3.63441	3.09885	0.260148	2.46469	0	0
Gtf2ird2	3.63354	2.90416	1.12106	2.416	0	0
Mcat	3.6275	3.48597	0.840745	3.11492	0	0
Cep131	3.62333	4.26713	0.351495	3.85464	0	0
Pde10a	3.62223	4.05389	1.66109	0.546037	0	0
Ttc4	3.61807	3.97949	0.491176	3.55408	0	0
2410089E03Rik	3.61038	1.49599	0.111601	2.53365	0	0
Zcchc2	3.60787	3.03213	0.227551	2.27915	0	0
Nipbl	3.60416	1.90799	0.227113	1.77476	0	0
Xrcc1	3.60248	3.30033	0.648419	2.60811	0	0
Macrod2	3.60089	4.31917	0.645628	5.23543	0	0
Pcgf6	3.5987	3.43859	2.07025	2.02118	0	0
Ercc2	3.59518	1.86744	2.25445	1.04062	0	0
Dsn1	3.5942	2.41812	1.73054	5.08411	0	0
Nusap1	3.59351	3.11504	0.226039	5.33096	0	0
Efhd1	3.59325	4.64875	0.269283	9.84621	0	0
Tex19.2	3.57285	2.43545	2.23966	7.32451	0	0
Btaf1	3.57228	1.73336	1.07361	1.35878	0	0
Pigo	3.55977	3.07753	0.641729	1.09979	0	0
Fabp3	3.5557	4.32554	5.73716	8.6703	0	0
Pih1d1	3.55147	4.01401	0.0176092	3.79002	0	0
Sephs2	3.54836	4.50129	0.286002	5.16401	0	0
Ube2s	3.54675	3.26867	0.155049	4.84824	0	0
Rif1	3.54576	1.26668	1.51386	1.21941	0	0
Nlrp5-ps	3.53645	3.7733	0.724144	5.33182	0	0
Acss2	3.53574	3.13895	0.496611	1.28033	0	0
Cdc6	3.53001	2.06257	0.565713	1.99974	0	0
Coprs	3.51939	3.88369	2.26261	5.59211	0	0
Atl1	3.50628	5.258	0.503736	3.77333	0	0
Ddx51	3.50123	2.41936	2.67496	2.54829	0	0
Senp1	3.50031	2.27024	0.345722	1.40414	0	0
Pgbd1	3.49936	5.52728	1.2291	1.73392	0	0
Ago4	3.49689	3.31223	1.80523	1.40907	0	0
Abhd14a	3.49594	4.68308	0.52355	4.71485	0	0
Fam216a	3.49418	4.44466	0.865905	5.52825	0	0
Cep164	3.49014	4.13931	0.265973	2.11468	0	0
Scaper	3.48982	2.04482	0.105373	1.29441	0	0
Arsa	3.4862	5.714	0.111737	3.00803	0	0
Ninl	3.47841	1.60309	1.83301	3.86952	0	0
Kif20b	3.47775	2.03236	1.01897	2.98247	0	0
Top2a	3.47531	1.61893	0.653027	4.07065	0	0
Cln6	3.47515	3.85124	0.433182	3.49074	0	0
Ccdc117	3.47284	2.19828	0.913206	2.88905	0	0
Naa40	3.46738	2.27328	1.6933	1.70705	0	0
Dtx2	3.46278	1.08682	0.493758	2.74679	0	0
1700048O20Rik	3.46249	4.64344	0.593881	9.80522	0	0
5730508B09Rik	3.46121	2.91288	1.42556	3.06824	0	0
Zfp800	3.45897	1.51953	1.44769	1.55414	0	0
Mepce	3.45603	2.54553	0.252997	2.67196	0	0
Nbas	3.45015	3.12952	0.894714	1.26804	0	0
Exd2	3.44438	2.48819	1.90691	1.66274	0	0
Zscan20	3.43839	3.1236	0.327063	2.45747	0	0
Necab2	3.4382	4.13798	0.171845	5.19852	0	0
Stmn1	3.436	2.19415	1.33313	5.41451	0	0
Lrrc61	3.43577	5.91398	2.91884	3.98468	0	0
Prc1	3.42775	1.92483	1.61563	5.15625	0	0
Inpp5k	3.42753	3.86618	0.048524	2.16303	0	0
Cutc	3.42485	3.86507	0.306876	2.60371	0	0
Kdm2b	3.42452	1.79419	0.476632	2.09798	0	0
Trmt10a	3.41755	3.371	0.215842	2.79186	0	0
Fam134a	3.40666	3.06217	0.416505	2.21676	0	0
Reep4	3.40526	3.13388	0.383444	4.44463	0	0
Aars2	3.4037	3.23538	0.129964	1.47217	0	0
Plekha5	3.39997	1.28885	0.992793	0.621076	0	0
Cd320	3.39894	4.73516	1.0029	4.89406	0	0
Dhtkd1	3.39776	3.34303	0.585775	0.418875	0	0
Kat5	3.39725	2.63983	1.12092	2.52279	0	0
Sirt3	3.39577	3.87813	0.565	2.66212	0	0
Pafah2	3.39306	5.17015	2.04522	1.63396	0	0
Ggt7	3.38896	4.71868	0.466377	6.36786	0	0
Fars2	3.38618	3.18282	0.165004	4.25797	0	0
Hemk1	3.37858	4.1055	2.01866	0.16114	0	0
Carf	3.37186	3.84827	0.863102	1.06273	0	0
Trim28	3.37004	1.91204	0.752028	2.33669	0	0
Mtfr2	3.36746	2.16487	0.914191	4.28605	0	0
Baz2a	3.36503	1.90974	0.131806	0.422103	0	0
Ncapd2	3.35836	1.89469	0.726514	2.81767	0	0
Gtdc1	3.35799	1.81766	0.615784	4.06997	0	0
Zfp189	3.357	2.37176	0.0785462	1.77331	0	0
Pou6f1	3.35696	2.56441	2.65117	0.937501	0	0
Edc4	3.35397	2.07066	1.88081	1.64888	0	0
Ncbp1	3.35216	3.32537	0.146803	3.1952	0	0
Dgkd	3.35027	0.884442	0.430009	3.24596	0	0
Senp2	3.3468	2.66106	0.936	2.4847	0	0
Vrk3	3.34649	3.51142	0.289476	2.89678	0	0
Cry1	3.34617	0.62553	1.95416	4.41178	0	0
Abcb6	3.34357	2.02201	0.433209	1.79223	0	0
Tmem202	3.34166	8.35769	0.636753	10.0247	0	0
Glt8d1	3.34049	4.39765	0.342931	2.97012	0	0
Ccdc77	3.33101	3.1436	2.61381	0.90978	0	0
Dr1	3.32778	2.71398	1.38751	3.98331	0	0
Sbno1	3.32048	1.19708	0.81892	1.22915	0	0
1700021K19Rik	3.32032	2.18422	0.326904	1.46635	0	0
Fam107b	3.31761	0.406913	0.378934	5.92523	0	0
Zfp385a	3.31373	4.6473	0.046008	5.89548	0	0
Cdk2	3.31067	2.22218	2.93406	3.40815	0	0
Pfkm	3.30781	4.79454	0.338516	3.31645	0	0
Aurkb	3.30593	1.98665	1.96167	4.76071	0	0
Cby1	3.30353	4.48682	1.18133	4.14955	0	0
Zfp54	3.30259	3.3201	0.542657	1.06186	0	0
Tubd1	3.30215	4.936	0.72596	3.01684	0	0
Mrgbp	3.29996	3.30586	1.85898	3.53106	0	0
Stk39	3.29974	4.3618	0.145012	2.81301	0	0
Trim11	3.29849	4.28667	1.86234	2.628	0	0
Itih2	3.28863	4.48006	4.97334	6.19329	0	0
Napepld	3.28643	4.42996	0.512509	2.73506	0	0
Cnnm4	3.28293	1.58289	1.59854	2.94212	0	0
Taf9	3.28084	4.24387	0.203864	6.4622	0	0
Sh2b3	3.28076	2.08487	0.447682	3.77974	0	0
Fam169a	3.27521	0.897552	0.407554	0.767929	0	0
Lmf1	3.26882	5.3306	0.00267655	3.2547	0	0
Zfp748	3.26648	2.56963	1.80299	2.63263	0	0
4930447C04Rik	3.26202	2.35677	0.317951	11.3861	0	0
Wdpcp	3.25794	4.14082	0.154087	2.74699	0	0
Cenpl	3.24678	2.88707	0.39573	4.35339	0	0
Med1	3.24059	1.62312	0.310655	1.69031	0	0
Mtmr9	3.24024	2.26287	0.311324	2.46094	0	0
Kif20a	3.23694	2.85381	0.235568	4.72634	0	0
Psip1	3.23612	2.74654	1.46152	3.74216	0	0
Abhd11	3.2328	3.08252	1.41943	0.340742	0	0
Pknox1	3.23173	1.19716	0.347236	1.37248	0	0
Ccne2	3.21942	2.53899	1.8734	4.7242	0	0
Dgat1	3.21547	3.91032	1.19909	2.692	0	0
Ndrg3	3.21012	3.28219	0.327483	3.98691	0	0
Sppl2b	3.21012	4.09624	0.284684	2.48234	0	0
BC037034	3.20837	2.59109	0.670927	1.12241	0	0
A430005L14Rik	3.20143	3.50512	0.420939	3.61792	0	0
Bcap29	3.19802	5.18856	0.288943	4.98672	0	0
Kctd7	3.18898	4.40645	2.59888	3.77966	0	0
Sesn3	3.18815	1.87923	1.58221	0.604705	0	0
Dixdc1	3.18521	2.09114	0.735018	2.7189	0	0
Erlin1	3.18471	2.18402	1.43113	2.19931	0	0
Zer1	3.18125	2.86366	0.277854	1.35376	0	0
Cdc42ep3	3.18054	3.24048	2.52501	6.59721	0	0
Pik3r3	3.17724	2.94594	1.17242	0.309382	0	0
Inpp5d	3.17543	3.49741	0.858837	2.81312	0	0
Ptcd1	3.17055	2.80185	2.00551	2.15174	0	0
Wdr12	3.16958	3.48883	0.0627676	4.3684	0	0
Zfp59	3.16167	2.76858	1.71217	1.73985	0	0
Spata5	3.15811	1.20438	0.4488	3.55025	0	0
Slbp	3.15599	1.77997	0.811938	3.86494	0	0
Zfp202	3.15243	2.20005	1.39463	1.98547	0	0
Cbx7	3.14904	2.43708	0.549458	1.2563	0	0
Cntln	3.14867	2.40261	1.16452	3.00315	0	0
Hnrnph3	3.14619	2.27455	0.749413	1.02024	0	0
Atp5sl	3.14559	2.87408	0.576542	1.61152	0	0
Synrg	3.13718	2.26691	0.08674	0.798145	0	0
Particl	3.13492	4.28884	0.780737	1.37171	0	0
Gbf1	3.13347	2.86269	0.169981	0.583143	0	0
1700052K11Rik	3.13125	3.77235	0.44235	3.70277	0	0
Fam118a	3.13057	3.36552	0.961198	4.39505	0	0
H1fx	3.12095	3.62758	0.624064	5.37603	0	0
Chrac1	3.11998	4.71436	0.206858	6.03468	0	0
Zgrf1	3.11755	1.46352	0.0132957	0.85304	0	0
Eif1b	3.10717	3.05032	1.15196	4.88703	0	0
Ppp1r35	3.10612	3.95939	1.35693	3.82904	0	0
Birc5	3.10506	3.16944	0.359602	5.97849	0	0
Fbf1	3.105	3.60609	1.21467	0.0817125	0	0
Ccdc130	3.10068	4.17219	0.0126335	1.92723	0	0
Enox1	3.0947	2.54239	1.17671	6.81231	0	0
Mtor	3.09469	1.89005	0.0251306	1.35262	0	0
AI429214	3.09225	6.09219	0.401292	5.08811	0	0
Tollip	3.08914	2.52535	0.791836	3.21891	0	0
Rbl1	3.08238	1.71295	1.58398	0.433675	0	0
Myo19	3.07094	1.54763	0.784223	1.74971	0	0
Elf2	3.0676	2.1689	0.981503	3.20443	0	0
Taf1b	3.06624	3.13687	1.39252	3.19417	0	0
Cnst	3.06525	2.74415	0.915453	0.985167	0	0
Usp32	3.06475	2.03713	0.41669	1.61385	0	0
Btrc	3.05871	3.2978	0.023653	1.47783	0	0
Fam135a	3.05749	1.73486	0.266812	1.73827	0	0
Cntrob	3.043	1.90921	2.19463	0.868046	0	0
Cdc7	3.04223	1.23182	1.73745	2.21991	0	0
Nkiras2	3.04199	3.56227	0.379719	3.74029	0	0
5830415F09Rik	3.03655	2.00576	0.147442	2.45102	0	0
Rfc1	3.0345	1.97917	0.258294	1.78808	0	0
Rad51	3.03228	0.653977	1.52595	3.0672	0	0
Zswim1	3.03187	2.88581	0.0469817	3.21855	0	0
Klc2	3.03173	2.57164	0.605738	2.09241	0	0
Garnl3	3.02121	2.95722	0.413597	3.27138	0	0
Nt5m	3.01952	3.76121	0.715108	3.57285	0	0
Znf512b	3.01667	1.94105	0.712845	1.23458	0	0
Smim8	3.01545	4.87707	0.000528665	4.12601	0	0
Lin9	3.01183	2.4614	1.96414	4.16943	0	0
Pttg1	3.00883	4.09281	1.56786	2.24358	0	0
Smpd4	3.00123	2.49304	0.125725	1.97526	0	0
Ammecr1l	2.99934	2.1022	0.494058	2.11056	0	0
Snx27	2.9993	1.13071	1.63174	0.985911	0	0
Tcp1	2.99292	3.23928	0.0819934	4.8081	0	0
Nnt	2.98201	2.66379	0.771053	3.96529	0	0
Tmem214	2.97826	2.61386	0.710785	1.66898	0	0
Slc25a10	2.97614	3.51503	1.18253	0.00199973	0	0
Pcgf1	2.97589	3.51797	0.602467	2.69005	0	0
Ranbp3	2.97338	2.03184	0.871733	2.42912	0	0
Slc39a3	2.97276	3.92908	1.19217	2.42869	0	0
Pola2	2.96659	2.09963	1.15743	3.32757	0	0
Uchl3	2.9639	3.11926	0.106538	5.35742	0	0
2700046G09Rik	2.96364	5.16819	0.139056	1.66777	0	0
Ptbp2	2.96305	1.80613	1.74082	2.27195	0	0
Tctn1	2.95704	2.75871	0.230595	0.771592	0	0
Smim13	2.95652	2.91025	1.01331	4.90794	0	0
Cep95	2.95483	3.84918	0.0675302	1.72389	0	0
Lyrm9	2.95377	5.13038	1.26323	1.8687	0	0
Fyttd1	2.95341	2.44655	1.11912	2.41883	0	0
Mul1	2.94723	2.2586	0.138602	2.60059	0	0
Cdan1	2.94722	2.45654	1.25031	1.7989	0	0
Qrich1	2.94587	2.19728	0.201622	2.38944	0	0
Dnaaf5	2.94505	1.41238	0.351507	3.16336	0	0
Spsb3	2.94205	2.56351	0.060573	2.1464	0	0
Slc29a1	2.93562	2.33926	0.810475	4.59362	0	0
Ttc12	2.93554	4.51533	0.637497	6.2379	0	0
0610009O20Rik	2.93427	3.43853	1.13079	2.87275	0	0
Mirg	2.93181	2.82922	0.830542	9.514	0	0
Strip2	2.92934	0.105856	1.19533	3.28689	0	0
Neurl4	2.92829	1.44022	0.0683314	0.157548	0	0
Ntpcr	2.92659	6.20528	0.903566	3.83504	0	0
Wdr53	2.9253	3.46122	0.152337	3.91578	0	0
Kdm5b	2.91904	1.59269	0.650904	1.99562	0	0
2810032G03Rik	2.91404	5.74196	1.57425	6.21916	0	0
Cramp1l	2.91311	0.927735	1.26951	0.29436	0	0
Ints7	2.91268	0.642807	1.20829	0.84818	0	0
Racgap1	2.91018	1.47128	0.389784	3.88017	0	0
Trim39	2.90569	2.58055	0.310951	0.669102	0	0
Ubb	2.90537	2.86079	0.0293899	3.77249	0	0
2610301B20Rik	2.90432	3.88405	1.2697	3.52636	0	0
Nup133	2.90302	1.74975	0.504613	2.24782	0	0
Pcnx	2.90281	1.44756	0.64697	3.12589	0	0
Bbs10	2.89859	4.03209	0.714234	2.62523	0	0
Zfp61	2.89559	2.79215	1.18846	1.79183	0	0
Pik3ip1	2.88797	4.97244	0.820619	3.89536	0	0
Fyco1	2.88019	3.01762	0.260182	0.439368	0	0
Sirt1	2.87934	0.289509	1.441	0.930271	0	0
Dnaaf2	2.87817	3.77751	0.364479	5.21125	0	0
Zranb3	2.87564	3.14689	0.641855	1.88808	0	0
Rad18	2.87343	1.57658	0.397775	3.02324	0	0
Aprt	2.87267	3.52704	0.360019	5.30804	0	0
Zfp850	2.86282	1.01943	0.97116	2.7988	0	0
Tbc1d5	2.8596	2.91491	0.573796	1.32113	0	0
AI464131	2.85566	5.11363	1.31554	3.55277	0	0
1110051M20Rik	2.8548	4.0371	0.549752	3.14097	0	0
Mrpl38	2.8542	2.58517	0.861425	1.85688	0	0
Simc1	2.84332	1.62874	0.364456	0.68344	0	0
Cdk19	2.84189	0.730757	0.0856841	1.2875	0	0
Tmem67	2.84066	2.77627	0.730774	1.77711	0	0
Gtf3c4	2.84048	0.895741	1.53474	2.38728	0	0
Setd1b	2.83542	1.33159	0.356759	0.628586	0	0
Nxn	2.83096	5.20316	0.801109	7.71778	0	0
Gatb	2.82916	3.79067	1.49916	1.61209	0	0
Uspl1	2.82845	1.45527	0.712672	1.9121	0	0
Alg8	2.82557	2.87491	0.801812	2.51967	0	0
Chst1	2.82336	4.34109	3.45249	10.4375	0	0
Zfp672	2.8154	2.25636	0.932044	1.2869	0	0
Baz1a	2.81479	1.01072	1.67334	2.78382	0	0
Ly6k	2.81238	9.26282	0.341415	9.2165	0	0
Smg1	2.81094	0.345183	0.590095	0.115678	0	0
Cep192	2.8098	1.22785	1.02937	1.28217	0	0
Cdc45	2.80753	1.70824	0.56849	4.41055	0	0
Arhgef10	2.79991	1.11029	0.377868	4.37532	0	0
Aspm	2.7984	0.652278	0.698343	3.10587	0	0
Cbll1	2.7924	1.39509	0.410505	2.58034	0	0
Paqr8	2.79128	2.39824	0.287988	5.1343	0	0
Zbtb44	2.79001	2.18714	0.281122	1.65667	0	0
Dbf4	2.78809	2.17263	0.266623	4.53006	0	0
Rbm15	2.78792	1.25289	0.306421	1.03444	0	0
Rnf40	2.7769	1.87639	0.151036	2.14559	0	0
Ccdc106	2.77445	3.28452	0.569091	3.74122	0	0
Dmap1	2.76975	2.66912	0.318653	2.6484	0	0
Ccdc134	2.76868	3.47698	1.81317	1.95088	0	0
Cfap20	2.7683	3.03141	0.374965	3.07879	0	0
Snx25	2.76679	2.66725	1.14767	6.83948	0	0
Rhobtb1	2.7621	2.06801	0.442	2.73062	0	0
Mllt1	2.75973	1.64329	0.106955	2.92195	0	0
Mcrs1	2.75794	2.03034	0.221348	2.36073	0	0
Dmxl2	2.75732	0.688533	0.569001	2.68379	0	0
Supt3	2.75346	3.65182	0.21611	3.61733	0	0
Cntnap2	2.75274	6.08074	0.814881	8.18083	0	0
Eefsec	2.75107	3.25101	0.357226	3.26873	0	0
Osgepl1	2.75075	3.58694	0.660079	3.01599	0	0
Rbm46	2.75033	3.81076	2.22449	9.41512	0	0
Hgh1	2.74819	2.3363	0.161328	2.68214	0	0
Pcid2	2.74088	2.7429	1.31901	3.07752	0	0
Slc2a8	2.74025	4.6864	0.660325	0.214739	0	0
Mkrn2	2.7383	2.47933	0.11751	2.13116	0	0
Taf6	2.73696	2.47515	0.138387	1.85629	0	0
Tmem175	2.7309	4.93204	0.549749	2.72888	0	0
Amdhd2	2.72453	4.92198	0.516628	3.09723	0	0
Mbtd1	2.7212	1.03394	1.0394	1.11372	0	0
9930021J03Rik	2.71895	1.30269	1.47058	0.915528	0	0
1700066M21Rik	2.71889	3.5765	0.271826	3.08472	0	0
Thumpd3	2.71486	3.1171	0.35645	1.95527	0	0
Tspyl5	2.71028	1.62714	0.558045	4.90564	0	0
Zfp955b	2.71025	1.90191	1.15745	1.92021	0	0
Smg5	2.70744	2.01409	0.397052	2.60849	0	0
2310022A10Rik	2.70549	2.25364	1.96282	2.55494	0	0
Nprl2	2.69941	3.03641	0.241144	0.715766	0	0
Arrdc3	2.69921	0.913872	0.762285	0.511403	0	0
Pcyt2	2.69733	3.08972	1.3007	0.249145	0	0
Tinf2	2.69717	1.43647	0.360977	1.05166	0	0
Wdr7	2.69381	3.50357	1.77586	1.90983	0	0
Pus10	2.69093	2.40147	0.537358	1.17157	0	0
Lin52	2.67989	2.61874	2.43433	2.38416	0	0
Cops7a	2.67422	3.20921	0.330752	2.44841	0	0
Scly	2.66425	3.56565	1.24124	1.83105	0	0
Ect2	2.66317	1.54681	0.259011	4.12652	0	0
Kdm3a	2.65574	2.56311	0.82933	2.52612	0	0
Plekhm2	2.65398	2.1893	0.242053	2.62533	0	0
Ciapin1	2.6528	2.19084	0.346342	3.20935	0	0
Mrpl37	2.65138	1.89097	1.02497	2.37981	0	0
Larp1	2.65094	1.7102	0.269621	1.71407	0	0
Tada3	2.64966	2.98075	0.250082	1.90519	0	0
2610015P09Rik	2.64959	3.23953	0.129333	1.0269	0	0
Golga4	2.64894	2.06497	0.143205	0.124184	0	0
Poc5	2.64298	2.4915	0.964385	3.00213	0	0
Sdf2l1	2.6406	5.88379	2.2283	4.26336	0	0
Gem	2.63848	0.0773786	2.5466	3.81335	0	0
Rp9	2.63461	4.13504	0.746493	4.41067	0	0
Prpf40b	2.63323	2.48134	0.368369	0.555995	0	0
Zbtb25	2.63309	2.72867	0.257291	2.91446	0	0
Gpsm2	2.62682	2.00854	1.2138	5.08841	0	0
Alg9	2.6252	1.86033	0.355527	1.34989	0	0
Trip12	2.61771	1.77918	0.251388	1.82029	0	0
Ino80e	2.61229	2.5457	1.20464	3.89642	0	0
Dhx16	2.6082	2.21824	0.379971	1.8025	0	0
Sbf2	2.60797	0.916723	0.815664	1.2831	0	0
Zfp367	2.59236	2.23069	1.46176	3.2501	0	0
Fahd2a	2.59077	3.93018	0.63182	1.56179	0	0
Wdr24	2.59062	2.55209	0.945937	0.50398	0	0
Slc25a19	2.58898	3.77423	1.15199	1.92495	0	0
Phf13	2.58725	0.84084	0.953988	2.61186	0	0
Sdad1	2.58713	0.685999	0.045867	2.45648	0	0
Ubald1	2.58595	1.87369	0.25026	1.82519	0	0
Dvl1	2.58082	2.54541	1.57679	1.08263	0	0
Lig4	2.5777	2.41055	0.289735	1.94609	0	0
Zufsp	2.57724	2.48966	2.88096	1.02061	0	0
Ankrd13a	2.57441	1.41833	0.451157	1.69541	0	0
Gcn1l1	2.5731	0.946711	0.0811806	0.634702	0	0
D930016D06Rik	2.57308	1.84601	0.514022	0.184459	0	0
Mtmr6	2.56791	2.89316	0.181389	3.52969	0	0
Thoc5	2.56438	2.71982	0.0890962	3.01768	0	0
Susd3	2.56345	1.42665	2.80552	6.19015	0	0
Mrs2	2.56063	2.11036	0.319632	1.06045	0	0
Pfkp	2.55858	3.2804	0.322855	6.96622	0	0
Polg	2.55652	1.24689	0.399864	1.48863	0	0
Crebrf	2.55066	2.23776	1.56356	0.627037	0	0
Klhl25	2.5427	2.28445	0.358369	1.46434	0	0
Dusp19	2.54184	4.45566	1.07807	1.74262	0	0
Man1b1	2.53875	1.42448	1.78402	1.21382	0	0
Capn10	2.53846	1.856	1.48724	0.495087	0	0
Dapp1	2.53619	3.44638	0.943497	3.59573	0	0
Rmi1	2.53604	3.45	0.728637	1.41616	0	0
Usp21	2.53242	2.22149	1.15077	1.35738	0	0
Ilf3	2.53154	1.39973	0.968911	2.18188	0	0
Pde6d	2.52861	4.24811	0.184132	3.70178	0	0
Fam13b	2.5278	0.499556	0.711983	1.18422	0	0
Pithd1	2.52763	1.87135	0.692741	1.44673	0	0
Tmem80	2.5232	3.87108	2.52424	0.715337	0	0
Spire2	2.52304	1.94789	0.346857	2.11314	0	0
Ash2l	2.52295	2.33399	0.275413	3.22086	0	0
Gga1	2.52033	2.12877	0.404162	1.52078	0	0
Pcm1	2.51791	1.63869	0.732983	1.38394	0	0
Uggt2	2.51117	2.96103	1.61047	2.68043	0	0
Tlk2	2.51042	1.52615	0.330875	2.75239	0	0
Xrcc4	2.50906	4.11622	1.12101	4.46439	0	0
Rnf123	2.50783	2.44737	0.0190849	0.00586919	0	0
Tmem181b-ps	2.50362	1.82662	2.63765	4.93886	0	0
Ccar2	2.5034	1.99462	1.50394	1.1647	0	0
Mphosph8	2.50235	2.8915	2.62447	3.16426	0	0
Nfrkb	2.49645	0.688959	1.96286	0.32584	0	0
Arhgap5	2.49312	0.336626	0.477054	0.691708	0	0
Vps9d1	2.49265	1.75074	0.520967	0.13219	0	0
Mark2	2.49109	0.907359	2.90091	0.179215	0	0
Card6	2.4903	3.92679	0.993673	1.63436	0	0
Dlgap5	2.48271	1.33262	1.1981	3.36003	0	0
Egflam	2.48214	2.92921	1.5483	9.11703	0	0
Prdm2	2.47588	1.35498	0.221897	0.818663	0	0
2610306M01Rik	2.46893	4.25081	1.51207	3.54811	0	0
Dpp8	2.46641	2.16434	0.689508	0.682908	0	0
Zfp820	2.46594	3.52716	1.51778	4.11097	0	0
Bbip1	2.45694	3.52337	0.331024	3.97858	0	0
Bms1	2.44992	1.83934	0.704657	2.42929	0	0
Dhx34	2.4498	3.22173	0.411845	1.05415	0	0
Zmynd19	2.44948	0.994281	0.487496	3.29055	0	0
Cep120	2.44616	2.24594	0.031094	1.24897	0	0
Tnrc6c	2.44096	1.10563	0.760182	2.2814	0	0
Whamm	2.43869	3.12784	0.282729	1.67042	0	0
Zfp523	2.43859	2.55024	1.18615	1.01682	0	0
Mapkbp1	2.4371	2.14702	0.822143	2.64318	0	0
Gps1	2.4369	2.53067	1.08364	2.08558	0	0
Gon4l	2.4366	1.38792	1.01491	0.288164	0	0
Tomm34	2.43652	1.9387	2.75643	1.69214	0	0
Ino80c	2.43162	2.53572	1.01366	3.68058	0	0
Them4	2.42742	3.92047	1.8564	2.04601	0	0
Tdrd3	2.42094	1.76835	0.405704	0.734829	0	0
Fam160b2	2.41413	2.9981	1.25621	1.9435	0	0
Thap1	2.41363	2.71356	0.936739	3.80161	0	0
Snhg3	2.40783	3.12355	1.6019	2.1582	0	0
Dolpp1	2.40561	3.01888	1.3867	1.73199	0	0
Wrn	2.40489	1.34846	0.14258	0.869735	0	0
Rpa1	2.40046	3.4785	0.612433	3.56878	0	0
Thap4	2.39825	3.12076	0.101165	3.36389	0	0
Ncoa5	2.39696	1.33945	0.66658	1.69908	0	0
5830417I10Rik	2.39585	1.84738	0.0989898	0.379974	0	0
Hsd3b1	2.38885	2.27373	6.10629	11.1133	0	0
Ints4	2.38498	1.55566	0.124487	0.711245	0	0
Gtf2h4	2.38412	2.60478	1.2851	2.20204	0	0
Dcps	2.37747	2.62785	1.72364	3.01088	0	0
Rnf167	2.37297	1.98472	0.177233	1.22763	0	0
Cpt2	2.37187	3.09599	0.512574	2.17226	0	0
Rnf166	2.37135	3.68028	2.23518	4.07688	0	0
Pi4ka	2.37021	2.04348	0.810401	0.176324	0	0
Parp1	2.36745	0.435941	1.47602	2.12525	0	0
Fiz1	2.36721	1.69302	0.760267	2.8041	0	0
Rgs10	2.36613	1.51919	0.0610612	3.8456	0	0
Hmmr	2.36526	0.99204	0.812618	3.37887	0	0
Zfp346	2.36505	3.09519	3.08465	2.26291	0	0
Cluh	2.36429	0.0662618	0.0349769	0.0993229	0	0
Dym	2.36221	3.29729	0.478157	2.52338	0	0
Tpx2	2.3592	1.70882	1.13785	4.62589	0	0
Tubgcp2	2.35839	2.25069	0.0844596	2.2229	0	0
Fam45a	2.35619	3.22917	0.796836	2.68475	0	0
Pink1	2.35261	3.14083	0.729924	2.42076	0	0
Fgfr1op	2.35216	1.85562	0.0212349	1.98791	0	0
Kmt2b	2.34701	0.350316	1.47559	0.00825903	0	0
Lbr	2.34695	0.352265	2.0963	1.47768	0	0
Tspyl4	2.34524	2.32578	1.99123	1.69334	0	0
Miip	2.34292	2.91765	0.22225	0.725893	0	0
Fbxl5	2.34279	1.69536	0.722876	1.60497	0	0
Slc9a8	2.34061	2.11031	0.729867	0.554462	0	0
Mterf3	2.33701	1.82028	0.354185	0.210524	0	0
Pdcd2l	2.33684	2.05988	0.555207	2.68539	0	0
Dazap1	2.33586	2.45229	0.863156	2.49125	0	0
Pde4dip	2.33567	2.15962	0.734091	0.589276	0	0
Exosc3	2.33232	3.02295	0.468559	4.00217	0	0
Smc6	2.3293	2.23317	1.006	2.46768	0	0
Fbxo7	2.3292	2.52962	1.33112	1.96934	0	0
Ppp1r13l	2.3217	1.25434	0.558057	2.66957	0	0
Vav1	2.32107	5.03233	1.0424	2.41969	0	0
Snrnp35	2.32098	3.21719	0.87622	3.67201	0	0
Cenpj	2.31773	1.3075	0.104171	1.21769	0	0
Skiv2l	2.31762	2.90886	0.187838	0.909162	0	0
Cherp	2.31724	0.933558	0.761095	1.20599	0	0
Dus2	2.31486	3.1407	0.855019	1.1867	0	0
Vps37c	2.31001	1.46621	1.29725	1.51491	0	0
Odf2l	2.30137	2.01149	0.0819214	0.311501	0	0
Pom121	2.29888	0.916673	0.187204	2.46897	0	0
Acox3	2.29866	4.0094	1.1205	0.396829	0	0
Phf21a	2.29547	2.48146	1.30693	1.66655	0	0
Upf1	2.29474	1.10171	2.20459	1.30584	0	0
Trap1	2.29414	2.13415	0.614407	1.15462	0	0
Coa4	2.28659	3.94727	0.46868	2.62903	0	0
Tmem231	2.28306	3.55828	1.30211	2.65801	0	0
Pex11b	2.28067	3.22631	0.389243	2.7077	0	0
Nup37	2.2751	2.07268	0.366109	3.83607	0	0
Cog1	2.27466	2.35108	0.246879	1.13387	0	0
Ppip5k1	2.27451	2.66953	0.615276	0.46698	0	0
Tacc3	2.27214	2.44058	0.725431	4.29143	0	0
Mfn2	2.27045	2.67361	0.00269702	2.31275	0	0
Nr2c1	2.27023	3.16893	0.281097	1.58511	0	0
Pank1	2.26503	2.11015	2.4341	0.614864	0	0
Ide	2.26473	2.98766	0.0612779	1.23383	0	0
Vps52	2.25827	2.77663	0.551648	0.784681	0	0
Khdrbs3	2.25717	3.31318	0.908493	9.67559	0	0
Pdcd7	2.25402	1.32717	2.35175	2.83809	0	0
Mlh3	2.25024	3.51075	2.30328	1.40499	0	0
Arl3	2.24958	4.25595	0.0859892	5.52034	0	0
Brpf3	2.24425	0.901476	0.386387	1.96438	0	0
Actr8	2.24222	2.05539	0.295365	1.17413	0	0
Thap7	2.23069	2.89548	0.405188	2.90871	0	0
Magi2	2.22996	2.8226	0.799636	3.68447	0	0
Atg2a	2.22788	1.45819	0.254097	0.839381	0	0
Kif7	2.22622	1.40802	0.0906654	4.66772	0	0
Terf1	2.22366	2.03549	0.340908	2.19488	0	0
Pspc1	2.22184	2.01092	2.1239	3.02559	0	0
Ankle2	2.21822	1.11377	1.3024	1.13889	0	0
Sf3a2	2.21645	1.17841	0.678683	2.33145	0	0
Tsta3	2.21558	2.96831	0.687994	2.01243	0	0
Pgm2l1	2.21537	0.378925	0.14243	1.99861	0	0
Dusp18	2.20876	2.57006	0.506828	1.8723	0	0
Trappc12	2.20046	2.53572	0.302709	1.02516	0	0
Atf7ip	2.1971	0.73745	0.335675	0.80857	0	0
Mapkap1	2.19363	2.81298	0.809868	1.83721	0	0
Tpp2	2.19084	2.01643	0.204495	2.49667	0	0
Ylpm1	2.18392	2.20246	0.246495	1.10755	0	0
Setdb1	2.1837	0.633354	1.02793	0.644309	0	0
Tomm22	2.18166	3.48822	0.218955	4.6177	0	0
Hnrnpul1	2.17456	1.65529	0.353729	1.48704	0	0
Tbc1d12	2.17119	1.29709	1.1677	2.21647	0	0
Kri1	2.17011	1.57193	2.59218	1.68921	0	0
Top3b	2.16769	2.38633	0.537739	0.848425	0	0
Abcb8	2.16415	2.52933	2.46982	0.959478	0	0
Slc41a3	2.16135	2.55254	0.243886	5.62726	0	0
Cebpg	2.1563	0.915571	0.203009	1.75218	0	0
Snrnp200	2.15354	1.0735	1.12405	0.540689	0	0
Isyna1	2.15191	2.15763	0.362733	3.3734	0	0
H2afz	2.14736	1.59942	1.12038	4.16261	0	0
Prim2	2.14711	2.47753	0.975672	3.6799	0	0
Tmem230	2.14498	3.28637	1.7046	2.04023	0	0
Asun	2.1441	2.31927	0.00897266	1.48149	0	0
Myh10	2.14305	0.267531	0.223971	0.239333	0	0
Mtf2	2.14257	1.1314	1.50268	1.0805	0	0
Trmt10b	2.14092	3.00253	0.413444	2.34777	0	0
Ppp2r4	2.14081	2.2031	1.76524	2.10229	0	0
Cog4	2.14059	2.61311	0.369134	1.80289	0	0
Golga3	2.1387	2.58678	0.300301	1.32664	0	0
Arfgap2	2.13794	1.69122	1.57347	1.28578	0	0
Nploc4	2.13609	1.73737	1.18844	2.4373	0	0
Fam13c	2.13583	1.8196	3.36001	7.55421	0	0
Rgs12	2.13513	1.23888	0.122132	5.25375	0	0
Ppip5k2	2.13424	1.03222	0.300292	1.13111	0	0
Hadhb	2.13294	1.92397	0.755405	1.70615	0	0
Dock6	2.12892	0.578779	1.29515	4.25089	0	0
Scyl3	2.12046	1.67235	1.62837	0.294192	0	0
Taf2	2.11932	1.11941	2.32424	1.36458	0	0
Smurf2	2.11459	0.34343	0.665376	1.06692	0	0
Ube2o	2.10582	0.573506	0.419491	1.5346	0	0
Phpt1	2.10344	2.67851	0.465542	2.70776	0	0
Cdc42ep4	2.10315	1.46975	2.93511	1.46097	0	0
Pdhx	2.0938	2.34949	0.118081	2.324	0	0
Iqcc	2.08774	4.35535	3.62961	1.32395	0	0
Zfp626	2.08114	2.38983	0.297953	0.129667	0	0
Abhd16a	2.07995	2.90008	0.25209	0.499052	0	0
Stk25	2.07874	2.57291	1.3435	1.59759	0	0
Actr6	2.07673	2.44943	1.41431	2.75811	0	0
2210018M11Rik	2.07271	1.60559	1.42112	0.736447	0	0
Dtx3	2.0719	1.73324	0.352053	2.26775	0	0
Epc1	2.06588	0.593788	0.112113	0.565129	0	0
Ndufaf7	2.06534	3.41186	1.18286	2.57846	0	0
Spdl1	2.06425	1.13063	1.40182	2.97908	0	0
Gtf2i	2.05908	2.01074	0.409066	3.43336	0	0
Npm3	2.05882	2.82301	0.358586	4.07353	0	0
Rab23	2.05729	1.48649	1.42051	3.04246	0	0
Atg4c	2.05698	3.57992	0.0928982	0.721758	0	0
Ift46	2.05465	3.39168	1.25714	3.39859	0	0
Hyou1	2.04794	1.44759	1.872	0.669432	0	0
Exoc8	2.04471	1.69585	1.36446	1.66002	0	0
Polr3e	2.04397	0.732535	0.546242	0.333744	0	0
Bnip1	2.04314	2.28099	0.719412	2.08076	0	0
Casc3	2.03843	0.326229	2.04485	0.704492	0	0
Ddx46	2.03612	1.31592	0.401912	0.83139	0	0
Crcp	2.03446	3.11341	0.74085	4.0157	0	0
Rpp30	2.03302	2.56766	0.654983	4.7828	0	0
Capza1	2.0327	2.46827	0.830555	2.55627	0	0
2810001G20Rik	2.02954	2.51353	0.0795558	0.970117	0	0
Ttll1	2.02816	3.09357	0.944223	3.02567	0	0
Csnk2a2	2.02706	1.69819	0.194191	1.79318	0	0
Vamp4	2.02696	2.89612	1.40085	2.19237	0	0
Tmem115	2.02215	1.85366	0.956641	2.30603	0	0
Zdhhc12	2.02076	3.92076	0.732366	3.42122	0	0
Dus1l	2.01992	2.33359	0.362391	1.8675	0	0
Hiat1	2.01779	1.8236	0.0218982	2.05815	0	0
Slc15a4	2.01453	1.95612	1.9735	2.08796	0	0
Man2b2	2.01328	3.95155	0.0559288	3.58146	0	0
Ccdc112	2.01293	0.368964	2.03158	1.50886	0	0
Nop10	2.0112	2.83322	0.329856	2.9418	0	0
Chfr	2.00277	2.42932	1.5657	0.547695	0	0
Zbtb9	1.99923	1.97813	1.48513	2.80888	0	0
Sav1	1.99411	2.10537	2.14989	3.48009	0	0
Nprl3	1.98901	3.22094	1.95083	0.83839	0	0
Gtf2h1	1.98892	2.14855	1.2379	3.16817	0	0
Ppa2	1.9858	3.50716	0.259925	2.93268	0	0
Elp5	1.98502	2.91507	1.44665	4.80391	0	0
Tial1	1.98339	0.93392	1.54775	1.10006	0	0
Tbccd1	1.9816	2.9174	1.60633	1.85347	0	0
Dock2	1.97714	4.04656	0.772689	1.66942	0	0
Sept5	1.97579	2.93849	0.02585	4.94991	0	0
Fastk	1.97141	3.06088	0.270964	1.55909	0	0
Kansl3	1.97075	1.62818	1.60243	1.89214	0	0
Phtf1	1.96844	3.41364	0.412874	2.96995	0	0
Morc2a	1.96764	0.439294	0.780663	1.63564	0	0
Ubac2	1.96753	2.44313	0.286406	2.11137	0	0
Ptcd2	1.96532	2.58945	0.962049	2.13846	0	0
E130317F20Rik	1.96357	4.05376	1.77637	1.81185	0	0
Polr3c	1.9568	2.27936	1.24768	1.90013	0	0
Ankrd32	1.9543	1.93818	0.401613	0.847909	0	0
Chmp6	1.95318	2.66677	0.740436	3.9097	0	0
Zfp397	1.95294	1.62537	1.93485	0.0702287	0	0
Lmf2	1.94854	1.67701	0.561097	1.53439	0	0
Sap30	1.94588	3.7736	3.79928	6.11298	0	0
Stx17	1.94181	2.67271	0.135134	1.08239	0	0
Cpsf1	1.94072	1.03677	0.58398	0.353374	0	0
Ncaph	1.93886	0.825637	0.806331	2.71255	0	0
0610010F05Rik	1.93294	2.72905	0.228942	1.99143	0	0
Pex13	1.92807	3.56872	0.349596	3.76756	0	0
Dhrs7b	1.92566	2.74029	1.01013	2.12222	0	0
Mrto4	1.91997	2.1822	0.277635	4.76991	0	0
Dnal1	1.91956	2.48247	0.0357054	1.16752	0	0
Irf3	1.9193	1.93997	2.50934	0.716382	0	0
Chchd7	1.91867	2.15628	0.35461	2.3505	0	0
1700017B05Rik	1.91207	0.521104	0.268344	1.43216	0	0
Spats2	1.90863	2.25165	1.29567	5.42266	0	0
Nit1	1.90829	3.3593	0.247657	0.405361	0	0
Srrt	1.90593	1.80892	1.71298	1.09824	0	0
Ppp5c	1.89841	1.85409	2.14535	1.22241	0	0
Taok2	1.8941	1.81609	2.31154	2.08436	0	0
Rrp1	1.89182	2.57129	0.29636	2.86788	0	0
Exosc10	1.89066	1.48147	0.358296	2.03612	0	0
Zkscan6	1.89017	2.19585	0.387708	1.76001	0	0
Snrnp40	1.88906	1.01405	1.97768	2.204	0	0
Pde7a	1.88647	1.10357	0.275771	2.95031	0	0
Gtf3c1	1.88425	1.4887	1.20031	1.22575	0	0
Pctp	1.88229	3.46697	1.1829	2.89923	0	0
Phf10	1.8821	1.36657	0.258733	3.00558	0	0
Nicn1	1.87839	4.27527	1.59712	2.04975	0	0
Kxd1	1.87636	2.80318	0.559695	2.3646	0	0
Strn4	1.87219	1.41898	0.243161	2.03527	0	0
Syt11	1.87135	3.8629	0.886297	2.71534	0	0
Cep44	1.86963	2.43672	0.783807	1.10032	0	0
Znf41-ps	1.86956	3.97131	0.42515	4.50531	0	0
Gin1	1.86857	2.95086	1.3501	1.47881	0	0
Stk16	1.86591	1.92013	0.712875	0.736798	0	0
Tmem209	1.86577	2.45675	0.38645	2.74816	0	0
Stambp	1.86512	3.34624	2.77187	2.33836	0	0
Iffo1	1.8622	3.96385	1.86759	6.41998	0	0
Rabgap1l	1.85881	2.41975	1.15812	0.203061	0	0
Cdk10	1.85567	2.62043	1.54088	1.02791	0	0
Crbn	1.85247	2.2297	0.20694	2.26138	0	0
Nelfa	1.85067	1.59653	1.75779	2.27073	0	0
Tmem120a	1.84942	1.67263	0.0527209	4.19611	0	0
Isoc2a	1.84521	3.74603	1.28069	3.19038	0	0
Aldh9a1	1.84501	2.34593	1.24778	2.31417	0	0
Eif2b5	1.84306	1.97974	1.06315	2.33048	0	0
Fam160b1	1.83986	1.63086	0.412492	0.430594	0	0
Tut1	1.83569	1.8648	0.0830688	1.71168	0	0
Poldip2	1.83569	2.5514	0.155837	2.29626	0	0
Nudt21	1.83487	1.51513	0.219505	3.00112	0	0
Dnm2	1.83471	2.45747	0.30829	1.33894	0	0
Mmachc	1.83383	3.66866	0.353526	1.80259	0	0
Rnf219	1.8327	0.813509	0.0440485	3.29266	0	0
3830406C13Rik	1.83089	4.86722	0.285373	1.8926	0	0
Ttc9	1.82872	1.02477	0.361967	9.4254	0	0
Syvn1	1.82741	1.71071	2.24184	0.455932	0	0
Tatdn3	1.8255	3.63981	1.86149	0.539371	0	0
Tex261	1.82124	2.81438	0.434528	2.1243	0	0
Srp68	1.81555	1.53537	1.30127	2.01091	0	0
Pced1a	1.81499	3.20172	1.78841	0.990221	0	0
Cul9	1.81102	2.98241	1.02783	0.0568498	0	0
Rnf187	1.80989	2.85113	0.649072	3.38043	0	0
Hdgfrp2	1.80946	2.35594	0.0764578	2.12684	0	0
Foxk2	1.80856	1.48429	0.0727206	0.785259	0	0
Sdccag8	1.80654	3.70033	0.0122481	2.18981	0	0
Snrpc	1.80611	2.41807	0.345825	4.52663	0	0
Vwa9	1.79801	1.44567	0.697519	2.41163	0	0
Ogfod2	1.78525	3.42828	0.734783	0.675904	0	0
Uqcrc1	1.78502	2.03229	0.156129	2.35047	0	0
Rad23a	1.78255	2.34653	0.352176	2.13954	0	0
Cdk1	1.78222	2.14815	1.69399	5.3003	0	0
Rrp7a	1.7819	2.21428	1.65588	2.80428	0	0
Pramef8	1.78102	1.80888	0.338774	1.99094	0	0
Mrpl53	1.78038	2.91103	0.945254	2.64794	0	0
Ndnl2	1.77819	2.11383	2.67657	1.46805	0	0
Bod1	1.77464	1.77705	0.637781	2.48312	0	0
Ddx39	1.77433	0.857139	1.70703	2.64361	0	0
Tbc1d22a	1.7722	2.78214	1.42098	0.342037	0	0
Trmt1	1.7692	1.60223	0.106936	0.859206	0	0
Polr1c	1.76822	0.923657	0.621701	2.27603	0	0
Sod2	1.76461	1.68778	0.255286	0.623103	0	0
Ccdc97	1.76183	2.13371	1.1188	2.33807	0	0
Cdpf1	1.76005	4.4897	0.786417	1.99707	0	0
Mrps11	1.75608	2.24421	0.197668	3.32036	0	0
Gmnn	1.75188	2.82342	2.45286	4.15601	0	0
Fhod1	1.75069	2.0218	0.426575	1.20264	0	0
Tdrkh	1.74086	2.21222	0.879365	2.16547	0	0
Wdr11	1.73916	2.24317	1.06089	0.153834	0	0
Ppap2a	1.73815	2.55725	0.293039	7.56119	0	0
Lias	1.71791	2.80984	0.550223	1.67374	0	0
Ankrd10	1.71655	1.43014	3.09844	1.33074	0	0
Nras	1.71589	0.91941	0.866611	1.62099	0	0
Nudcd1	1.7146	2.08203	0.440154	1.80063	0	0
Mplkip	1.71406	2.33537	0.643615	2.58995	0	0
Hnrnpll	1.71298	1.17892	0.773006	1.91094	0	0
Iqcb1	1.71276	1.9651	1.00115	2.21654	0	0
Gins2	1.7102	2.95373	1.47681	2.92839	0	0
Pibf1	1.70686	2.31903	0.196261	2.0244	0	0
Tprgl	1.70497	2.4332	0.252866	2.6729	0	0
Med7	1.70377	2.3342	0.365668	3.27671	0	0
Smek2	1.70337	1.1752	1.20062	1.22908	0	0
Serpina3g	1.69931	3.55589	6.83916	5.71485	0	0
Bbs4	1.69675	1.83984	0.753676	1.89398	0	0
Hspb6	1.69609	3.99966	1.07604	3.56894	0	0
Mrps22	1.69549	1.5224	0.362483	3.09925	0	0
Ino80b	1.69317	2.72343	0.265197	3.19248	0	0
Mterf4	1.68799	2.22238	0.831605	3.05419	0	0
Fnip1	1.68103	1.75515	0.182912	1.29258	0	0
H2afx	1.67897	1.4753	0.845885	3.40533	0	0
Fam89b	1.67873	2.28229	0.0053784	3.27028	0	0
Trpc4ap	1.67814	1.4084	0.927128	0.728972	0	0
Cox7a2	1.67734	2.86092	0.0627921	3.06324	0	0
Ssna1	1.67504	2.67682	1.94775	2.97741	0	0
Snx19	1.67159	2.26725	1.35126	0.902629	0	0
Actr1a	1.6702	2.5587	0.393542	2.39975	0	0
Sec22a	1.65815	2.47403	1.38375	2.23847	0	0
Pef1	1.65645	2.36443	1.44468	2.38675	0	0
Tdrp	1.65509	1.96611	1.05284	4.91497	0	0
Mis18bp1	1.65031	0.0781525	0.212831	3.05673	0	0
Thoc1	1.64984	1.77997	0.191404	1.79967	0	0
Tmem18	1.64718	2.47375	2.73842	2.53389	0	0
Dlat	1.64658	2.19035	0.730627	2.14316	0	0
Bysl	1.64468	1.57902	1.38051	3.13792	0	0
Tox4	1.63763	1.50338	1.28111	1.60476	0	0
Dut	1.63718	1.72801	3.35404	4.17765	0	0
Cipc	1.6369	1.86142	0.34491	0.61029	0	0
Rhot1	1.63584	1.50527	0.163727	1.95063	0	0
Mrps31	1.62676	2.21983	0.680286	3.41011	0	0
Arl6ip1	1.6251	2.42277	2.17825	2.58241	0	0
Utp18	1.62452	1.58639	0.274621	3.3284	0	0
Cct3	1.61715	1.75711	0.325066	2.83356	0	0
Ccnyl1	1.61597	1.52192	0.015509	3.92017	0	0
Kif3a	1.61229	2.07952	0.0805117	2.12045	0	0
Wbp2	1.61228	2.86172	0.40945	2.55643	0	0
Tmem186	1.61075	2.40445	1.96794	1.02504	0	0
Nck1	1.60937	1.95155	2.00624	3.03094	0	0
Tra2b	1.60857	0.72442	1.38099	1.80644	0	0
Pmpcb	1.60717	2.46135	0.245997	3.1692	0	0
Brf1	1.60145	1.87563	0.395933	0.870405	0	0
Morc3	1.59908	0.798168	2.03335	0.30481	0	0
Rassf1	1.59695	0.740184	2.56508	2.88448	0	0
Cct7	1.59454	1.84879	0.000836861	3.46985	0	0
Snx1	1.5899	2.87975	0.25941	1.91678	0	0
Ddit4l	1.58789	2.79309	0.718266	3.73657	0	0
Alas1	1.58502	2.78937	1.02877	2.83084	0	0
Cct4	1.58364	1.7014	0.218019	3.17103	0	0
Mtif3	1.57383	3.09604	1.66854	2.56848	0	0
Ndufb5	1.57134	2.61901	0.238974	3.19683	0	0
Ube3c	1.55921	1.4848	0.141133	1.41848	0	0
Cdk5rap3	1.55869	3.35527	0.421931	1.5987	0	0
Eps15	1.55769	1.27668	0.5301	1.59724	0	0
Polr1a	1.55053	0.335026	1.42864	1.06895	0	0
Smc2	1.54935	0.453934	0.128598	1.47156	0	0
2610507B11Rik	1.54896	0.733539	0.0186252	0.153254	0	0
Smurf1	1.54734	0.738854	0.514174	2.51141	0	0
Aamp	1.54722	2.12677	0.0155603	2.55057	0	0
Cib1	1.53686	3.19258	0.0956862	2.59353	0	0
Fam195b	1.53524	2.48642	0.0636489	2.48617	0	0
Ahdc1	1.53211	1.53285	0.389548	2.15902	0	0
Brd8	1.532	1.003	1.19474	0.0186144	0	0
Nat9	1.53168	3.69851	0.0441755	0.754712	0	0
Mtfr1l	1.53023	2.34743	0.601272	0.353721	0	0
Sae1	1.5285	1.4217	2.22245	1.95109	0	0
Ppp2r5e	1.52692	2.00049	0.018766	1.91587	0	0
Cnot2	1.5243	1.19909	0.299677	1.34661	0	0
Otud7b	1.52416	0.972819	0.162271	1.75468	0	0
Thoc7	1.51557	2.75586	1.52167	3.29781	0	0
Ewsr1	1.51374	1.42329	0.296824	0.51675	0	0
Timm44	1.51261	1.81566	1.00615	2.03003	0	0
Ufl1	1.51249	2.00597	2.32773	1.05682	0	0
Suclg1	1.50979	2.15173	0.0443049	2.97364	0	0
Anapc11	1.50883	2.40735	0.643072	3.05012	0	0
Me3	1.50389	3.43497	0.0374619	6.77069	0	0
Gpr108	1.50211	2.94192	1.36151	0.0792565	0	0
Pdhb	1.49857	1.51518	0.542558	2.20274	0	0
Spryd7	1.49784	2.16155	0.319282	2.86566	0	0
Topors	1.49755	1.78579	1.61034	2.30533	0	0
Cops3	1.4937	2.04807	0.533016	2.63926	0	0
Nedd1	1.49226	1.20723	0.198232	1.62773	0	0
Cgrrf1	1.49118	3.00387	0.471199	2.90134	0	0
Fam126a	1.48965	1.26558	0.565661	6.12712	0	0
Ubac1	1.48945	2.59524	0.337967	2.39597	0	0
Cenpq	1.48515	2.26996	1.91821	4.17659	0	0
Icmt	1.47385	1.9964	0.673404	1.10046	0	0
Ecd	1.47066	1.93765	0.98088	1.23108	0	0
1810043G02Rik	1.46203	3.76675	0.370078	1.81359	0	0
Tmem258	1.46164	3.20321	0.0968689	2.81028	0	0
0610009B22Rik	1.46094	3.43592	0.228088	2.12666	0	0
Tmem50b	1.46054	2.09462	0.775245	0.626593	0	0
Wdr92	1.45969	2.06167	2.28994	1.92295	0	0
Trappc9	1.45883	2.67534	0.263026	1.09525	0	0
Ran	1.45108	1.54415	0.131367	4.34863	0	0
Rfesd	1.4436	3.54223	0.683864	1.48933	0	0
Ciz1	1.44332	2.8911	0.335616	1.48698	0	0
Pcna	1.43971	1.28764	0.653569	3.17112	0	0
Birc2	1.4395	1.5441	0.600365	1.18414	0	0
Rnf7	1.43546	2.15334	0.733729	3.35962	0	0
Naa15	1.4334	0.733468	0.336339	1.59811	0	0
Vcam1	1.43251	1.16054	4.28531	4.65227	0	0
Tuft1	1.43132	0.887879	1.21802	2.66385	0	0
Memo1	1.43086	2.60914	0.657202	4.25464	0	0
Sirt2	1.42589	3.16102	0.522076	1.84509	0	0
Fbxw9	1.42576	2.40414	0.777064	1.15421	0	0
Ift52	1.42419	2.57661	0.476871	0.914226	0	0
Cog7	1.42192	3.39975	0.325666	1.71199	0	0
Snupn	1.42172	3.48465	0.686081	2.36081	0	0
Smarcc2	1.42095	1.98618	0.2321	0.557189	0	0
Dact1	1.4194	1.65569	1.6721	5.14471	0	0
Mesdc2	1.41764	2.55573	2.01586	3.83456	0	0
Hsp90aa1	1.41008	1.68406	0.54968	3.65794	0	0
Yeats4	1.40743	1.87362	0.490944	3.37037	0	0
Fnta	1.40637	2.22948	0.676018	3.04883	0	0
Fbxo3	1.40357	2.11676	1.91618	0.880579	0	0
Rnf6	1.40286	1.59185	2.61997	0.997209	0	0
Dtd1	1.40151	2.66125	1.54148	3.70851	0	0
Ppp3ca	1.40113	1.71473	0.979415	3.37696	0	0
Pcbp2	1.38876	1.38003	0.441925	3.11159	0	0
Tram1	1.3887	2.29532	0.136094	2.13075	0	0
Smarcb1	1.38519	1.57458	0.953017	1.80059	0	0
Ap4b1	1.37035	2.82707	0.15012	0.606478	0	0
Tmem219	1.36139	3.29876	0.864878	2.48725	0	0
Matr3	1.35989	1.62415	0.588074	2.05509	0	0
Slc7a8	1.35841	0.982684	4.81098	4.20267	0	0
Jagn1	1.35768	2.08336	1.46736	3.02866	0	0
Ablim3	1.35647	2.6528	0.451794	7.8123	0	0
Nudt16l1	1.35235	2.85195	2.07301	3.14644	0	0
Tmed4	1.34008	2.20043	1.28062	1.01439	0	0
Tmem242	1.33736	3.05852	1.22942	3.33754	0	0
Ppil2	1.32843	1.80101	0.119116	0.981787	0	0
Ttc39c	1.32673	1.42923	0.045124	2.46274	0	0
Mrpl12	1.32248	1.7152	0.270446	2.35853	0	0
Smarca4	1.31697	1.44161	1.28701	0.727294	0	0
Bin3	1.31667	2.79654	0.722442	3.03813	0	0
Tceanc2	1.30517	2.62354	0.704064	2.03201	0	0
Stx18	1.29728	1.89558	0.43013	1.97757	0	0
Uba2	1.29261	0.955377	0.804921	1.68921	0	0
Mios	1.28871	1.37108	0.23915	1.55661	0	0
Dctn2	1.27744	2.45553	0.0169411	2.12707	0	0
Bad	1.27519	3.49049	0.947989	2.88833	0	0
Gtf2e1	1.27251	1.27755	2.28132	3.07567	0	0
Slco3a1	1.27174	1.92691	0.18236	8.21679	0	0
Ubap1	1.26645	1.36745	0.316408	2.20116	0	0
Ano10	1.26142	2.22091	1.02794	0.839596	0	0
Cryzl1	1.26078	3.00175	0.511425	1.73203	0	0
1810043H04Rik	1.25959	2.88175	0.00396826	3.37524	0	0
Dpcd	1.25014	3.12982	0.136969	3.25667	0	0
Cant1	1.24611	2.387	0.146312	1.08747	0	0
Dhdh	1.24548	4.50857	1.98909	1.21396	0	0
Haghl	1.24401	3.69179	0.73724	1.33172	0	0
Mrpl16	1.23277	1.68504	0.85184	3.1525	0	0
Stom	1.23269	1.23271	1.87198	4.20134	0	0
Arl8b	1.23033	1.89285	0.317551	1.71943	0	0
0610037L13Rik	1.22718	2.05906	0.212167	1.72418	0	0
Gtf2b	1.22584	2.28442	0.547831	2.58904	0	0
Uchl5	1.22201	2.54985	0.30504	3.78285	0	0
Mrpl24	1.21927	2.63049	1.01585	2.20353	0	0
Rgp1	1.21825	1.47004	2.31469	0.309285	0	0
Alkbh3	1.21508	2.58867	0.276342	2.11501	0	0
Trip4	1.21318	1.8564	0.00231397	0.520987	0	0
Tmem259	1.21119	1.94632	0.639287	1.30095	0	0
Dtymk	1.19194	2.37169	0.240899	1.8593	0	0
Map2k5	1.18319	2.35977	0.922977	2.69484	0	0
Sf3b2	1.18267	1.47308	0.68545	1.45687	0	0
Tomm70a	1.18087	1.02842	0.0602034	2.11825	0	0
Nbn	1.17499	1.32728	0.347857	2.19057	0	0
Rpap2	1.17102	2.54935	0.300515	2.26741	0	0
Abhd17a	1.1642	2.94776	0.238875	2.98996	0	0
Sppl3	1.15893	1.32696	0.486424	2.1042	0	0
Ak2	1.15497	2.13585	0.329384	3.53047	0	0
Insig2	1.1528	1.78281	0.677328	1.80598	0	0
Stim1	1.15253	1.86795	0.93476	1.54629	0	0
Tmem129	1.15213	2.68343	2.04849	2.16247	0	0
Snrnp25	1.15094	3.15976	1.43759	4.78463	0	0
Lpcat3	1.14513	2.41397	0.0458809	1.23289	0	0
Mrpl11	1.13953	2.54114	0.180758	2.61424	0	0
Smap2	1.13896	0.717507	0.376341	2.25933	0	0
Rsrc1	1.13293	2.61953	0.229636	2.77595	0	0
Ift27	1.1292	3.2482	0.594314	3.43404	0	0
Calm3	1.12898	3.47933	0.0840891	4.25817	0	0
Cisd1	1.12744	3.64262	1.53415	1.8671	0	0
Gpcpd1	1.11855	0.280008	1.04998	1.98264	0	0
Mbd3	1.11852	2.04898	0.914949	2.472	0	0
Inafm2	1.11843	2.16139	0.147607	2.63646	0	0
Fbxw7	1.11717	1.12751	0.331889	2.30874	0	0
Ndufa9	1.11615	2.07988	0.403843	2.36847	0	0
Nat10	1.11453	1.52683	1.2179	1.43033	0	0
Rbbp4	1.11414	1.39986	1.29485	1.99375	0	0
Ptges3	1.11321	1.00739	0.135561	2.51343	0	0
Ddx1	1.10999	1.94774	0.175477	1.9915	0	0
Mt1	1.09977	3.02789	0.238624	2.65856	0	0
Zswim7	1.09103	3.29009	0.486081	4.29131	0	0
Drg1	1.08862	1.76028	0.141258	2.75363	0	0
Galnt10	1.08163	2.96508	0.615745	1.53226	0	0
Akr1e1	1.06787	4.06836	0.323689	1.66628	0	0
Tmem106c	1.05994	3.0869	2.68333	0.816742	0	0
Dars	1.05591	1.77858	0.845142	2.6837	0	0
Orc5	1.05305	2.58726	1.35084	2.09851	0	0
Trmt5	1.05143	1.5369	0.113366	1.93942	0	0
Tcta	1.04969	3.76005	1.85581	0.524723	0	0
Faf1	1.04925	1.76784	0.117775	1.84097	0	0
Ndufs6	1.04795	2.12979	0.558877	2.3474	0	0
Mettl6	1.04785	1.46549	0.492899	2.69574	0	0
Wbp4	1.03849	1.95598	0.945445	2.21623	0	0
Hdgf	1.0377	1.02157	0.480285	3.08372	0	0
Nup107	1.03285	1.43516	1.41893	2.0039	0	0
Ubr5	1.02663	1.50097	0.169451	1.87457	0	0
Exoc7	1.02205	2.23236	0.471314	0.89402	0	0
Api5	1.02068	0.578294	2.65427	2.39846	0	0
Tusc3	1.01984	1.9491	0.412486	3.03462	0	0
Cct5	1.01948	1.21232	0.0906271	3.17155	0	0
Spg7	1.01287	2.13469	0.356858	0.704841	0	0
Dnpep	1.00917	2.64544	0.83562	1.057	0	0
Eif3k	1.00505	1.74207	0.165685	2.56658	0	0
Hmgb2	1.0048	1.19747	1.78974	4.0895	0	0
Frmd8	1.00203	2.02904	1.05314	3.33516	0	0
Adss	0.999987	0.995731	0.328602	2.00415	0	0
Glrx3	0.996365	3.34999	0.0822673	3.71332	0	0
Cops8	0.993535	0.745989	1.5708	2.05213	0	0
Kpnb1	0.990953	0.411728	1.54871	1.0972	0	0
Bloc1s5	0.98976	2.54023	1.3606	2.74085	0	0
Ckap2	0.984874	1.43499	2.84783	3.84428	0	0
Wwc2	0.984166	1.12707	0.545738	3.9557	0	0
Gins4	0.977766	2.00235	0.192254	2.54006	0	0
Rgl1	0.975499	0.895487	0.145557	6.63369	0	0
Ccni	0.974847	1.19252	0.083541	1.58528	0	0
Arpc5l	0.972394	2.24664	0.0390812	1.90594	0	0
Mrpl55	0.960568	2.64804	0.173958	2.2266	0	0
Kctd9	0.933513	1.12428	0.685818	1.87971	0	0
Mrpl45	0.929932	1.59766	2.40479	2.8763	0	0
Nfs1	0.927485	2.74014	0.592288	0.970895	0	0
Specc1l	0.922836	0.00939956	1.81379	0.454231	0	0
Myef2	0.912245	0.8842	1.80649	3.40586	0	0
Aatf	0.910939	1.58915	0.020867	3.03542	0	0
Coq9	0.907243	2.96078	1.23967	1.04948	0	0
Dtnbp1	0.903714	2.71619	1.05293	4.10684	0	0
Atp6v1g1	0.901802	2.31365	0.752229	2.78144	0	0
Pcbp1	0.885405	0.629389	3.17039	2.0171	0	0
Rab1b	0.885296	1.6922	0.513412	1.30081	0	0
Rpn2	0.881498	2.21277	0.472786	0.642919	0	0
Sbds	0.877459	1.55262	1.07403	2.45263	0	0
Vps28	0.871198	2.85423	0.702463	1.84471	0	0
Mtif2	0.854618	1.91578	1.65613	0.282894	0	0
Commd1	0.838342	3.29491	0.670685	4.48458	0	0
Eif3g	0.835424	1.13796	0.0920069	2.37446	0	0
Gtse1	0.820306	1.78203	2.54714	3.70786	0	0
Gopc	0.814701	1.21105	2.41017	0.0661873	0	0
Chic2	0.800009	0.641984	1.05086	4.12565	0	0
Pfdn6	0.791421	1.43308	0.208463	2.54264	0	0
Lsm4	0.791102	1.81668	0.374886	2.50153	0	0
Orc3	0.787525	1.58909	1.80753	1.1523	0	0
Cdk14	0.784659	0.0371358	1.06604	4.34634	0	0
Uqcrq	0.78177	2.79378	0.140261	3.26647	0	0
Ptges3l	0.781498	4.94094	1.25237	2.10429	0	0
Zmat5	0.781302	3.00612	0.558566	2.57178	0	0
Rnf10	0.769253	1.39639	0.142007	2.43294	0	0
Fbxo9	0.764856	1.25553	2.68786	0.588266	0	0
Eif2b1	0.764199	1.30983	2.51198	2.02388	0	0
Slc25a20	0.756907	2.48208	1.13843	2.82659	0	0
Ndufc1	0.755049	3.39313	0.226658	3.75932	0	0
Timm8b	0.752687	2.81182	0.0112026	3.43982	0	0
Txndc12	0.75067	1.94397	1.39006	2.90353	0	0
Gatad1	0.748074	1.97959	0.401475	2.34079	0	0
Cbwd1	0.738594	1.57044	0.123859	2.72762	0	0
Hnrnpm	0.734398	0.77235	2.26565	1.28504	0	0
Tm2d2	0.733761	2.67321	0.493013	3.17097	0	0
Srp9	0.732301	2.65161	0.211667	3.54148	0	0
Clptm1l	0.72894	1.79876	0.511733	0.994602	0	0
Cdr2	0.711457	1.80653	0.146331	2.43352	0	0
Psmd2	0.699888	1.25091	0.187833	1.71421	0	0
Ddx24	0.699675	1.5074	0.239619	1.69147	0	0
Asb3	0.697088	2.23307	1.974	2.24843	0	0
Cetn3	0.691388	2.3711	0.0795168	3.50553	0	0
Drap1	0.685231	2.50499	0.268164	3.5184	0	0
Sf3a3	0.67892	0.914442	0.417157	2.31341	0	0
Naglu	0.678095	3.01464	0.579989	0.799965	0	0
Calm1	0.673832	2.14038	0.657951	2.07223	0	0
Acsbg1	0.671288	1.88138	3.4764	6.89636	0	0
Bub3	0.669151	1.12722	1.46204	2.60957	0	0
Snrpa1	0.666216	0.880512	0.624238	2.59772	0	0
Rpn1	0.661601	1.70606	0.548449	1.00732	0	0
Tmem38b	0.654821	2.6332	1.89062	3.12307	0	0
Nap1l4	0.651912	1.18752	1.5872	2.44215	0	0
Sepw1	0.649269	2.43505	0.127135	4.57216	0	0
Bcl7b	0.63811	2.27342	1.92154	3.742	0	0
Lims2	0.629497	3.53174	0.660651	6.15187	0	0
8430429K09Rik	0.620853	2.62922	0.118422	3.01822	0	0
Col16a1	0.60407	0.313191	0.684121	6.68306	0	0
Pcgf5	0.598602	0.949532	1.44804	4.23652	0	0
Tbcb	0.597458	1.91069	0.586035	2.38992	0	0
Calm2	0.596888	2.38369	2.60651	3.48453	0	0
Rusc2	0.584163	1.07996	0.2939	4.30397	0	0
Ndufs2	0.580808	1.77706	0.506153	1.02242	0	0
Vamp3	0.577982	0.391486	2.13647	1.83454	0	0
Snw1	0.576758	1.10171	0.514928	2.61209	0	0
Hnrnpl	0.568649	0.52453	2.35065	0.393451	0	0
Mrpl41	0.542115	2.20462	0.49488	2.99084	0	0
Swi5	0.534898	2.43331	1.00841	2.44658	0	0
Sdhb	0.527542	1.55082	0.193462	1.79725	0	0
Nagk	0.508858	3.49567	0.962068	0.86792	0	0
Ebna1bp2	0.501458	0.684391	0.630276	2.35159	0	0
Ccdc53	0.500444	3.42929	0.440634	3.24636	0	0
Atp6v1c1	0.496367	2.14127	0.00369461	1.44371	0	0
Snapin	0.495385	2.56067	1.15731	1.30442	0	0
Zfp638	0.492012	0.86107	1.86312	0.0375746	0	0
Gpr180	0.488949	2.07236	1.47835	1.47207	0	0
Uqcrc2	0.475843	0.962998	1.52854	1.54548	0	0
Chmp2b	0.467563	1.44523	0.403409	3.28273	0	0
Ik	0.465127	1.87222	0.266491	1.71998	0	0
Grsf1	0.461568	1.04348	1.38311	2.1762	0	0
Ruvbl1	0.460337	0.215652	0.512298	2.59913	0	0
Atp5e	0.455445	1.85935	0.035383	2.07562	0	0
Fam213a	0.432506	2.07116	1.63304	3.8052	0	0
Htatip2	0.428839	5.16653	0.859064	0.899618	0	0
Rab8b	0.419981	0.931158	1.11512	2.97449	0	0
Mrps30	0.387521	1.25677	0.33468	2.68846	0	0
Mt2	0.383048	1.06055	0.999994	2.51926	0	0
Eif5a	0.377602	0.984851	0.30601	2.74096	0	0
Fam192a	0.375392	1.09774	0.00954957	1.81227	0	0
Aurkaip1	0.373492	2.4981	0.653333	2.36137	0	0
Btf3l4	0.369267	1.79957	0.186373	2.12377	0	0
Cct8	0.36852	0.601209	0.719501	2.4853	0	0
Unc50	0.364412	1.57702	2.17039	1.84636	0	0
Slirp	0.363535	2.20042	0.199123	1.77025	0	0
Cox4i1	0.324919	1.28872	0.969288	1.53259	0	0
Brd7	0.311186	1.25292	1.08951	1.71161	0	0
Anapc13	0.289918	2.21325	0.180273	0.957928	0	0
Clns1a	0.283323	0.787952	0.422747	2.16741	0	0
Prkrip1	0.277653	1.8141	0.286884	2.50004	0	0
Gstm1	0.273081	0.632969	4.33812	1.30548	0	0
Aldh1a2	0.271193	2.64278	0.73187	8.31904	0	0
Ddit3	0.267956	1.92943	0.767939	3.47493	0	0
Znrf2	0.266416	1.86624	0.929489	2.27366	0	0
Ndufa2	0.257873	2.07307	0.254757	2.5044	0	0
Grpel1	0.254916	1.06427	0.3367	2.41296	0	0
Slc7a6	0.249886	0.256895	0.72871	4.44867	0	0
Sdhaf4	0.247824	3.89393	0.497866	2.91305	0	0
Ldha	0.230394	3.25008	0.275671	3.54256	0	0
Nfu1	0.215821	2.18074	0.532281	2.54133	0	0
Pfn2	0.208248	2.27876	0.153287	1.83617	0	0
Pop4	0.20369	1.11362	1.25689	1.96576	0	0
Snapc5	0.180486	2.24161	0.836933	2.17895	0	0
Fxyd1	0.174151	2.69276	4.49518	8.25396	0	0
4931406C07Rik	0.169563	2.4583	1.22243	0.871483	0	0
Mphosph10	0.155203	0.189729	1.37842	2.12589	0	0
2700060E02Rik	0.151912	1.89702	0.264277	2.43321	0	0
Acp1	0.151647	2.15481	0.310189	2.30462	0	0
Erh	0.146773	1.2374	0.951221	3.91774	0	0
Iscu	0.129051	2.5271	0.317488	2.76309	0	0
Lsm3	0.125114	1.21636	1.9773	2.97947	0	0
Krcc1	0.118705	2.93169	0.623161	3.00437	0	0
Atp5o	0.114143	1.22364	0.342383	2.36745	0	0
Ndufs4	0.0960462	1.77647	0.145352	3.01667	0	0
Adprh	0.080154	2.29674	2.10961	2.53591	0	0
Srp19	0.0770055	1.50857	0.391117	2.44735	0	0
Vimp	0.0763777	3.19128	0.632468	3.04741	0	0
Ccz1	0.073131	1.61313	0.166649	1.71792	0	0
Nae1	0.0667519	0.696538	1.98176	1.1635	0	0
Txn2	0.0615705	1.62478	0.125684	1.57378	0	0
Ndufb10	0.0529709	2.41186	0.459043	1.81201	0	0
Defb19	0.0437785	1.16509	1.41727	12.7581	0	0
Mrps15	0.0409679	2.04053	0.310359	1.56618	0	0
Haus3	0.040578	1.08802	1.39292	2.66647	0	0
Mdm2	0.0358147	1.3301	0.0521862	2.3032	0	0
Aifm2	0.0334181	2.66802	0.76819	2.58308	0	0
Zbtb8os	0.0276341	2.94395	0.976716	1.30532	0	0
Tbc1d7	0.0234639	2.81702	0.626297	2.07632	0	0
Pld3	0.0159462	2.17805	2.39143	0.478795	0	0
Paip1	0.0142201	0.699979	2.30906	1.58597	0	0
Aimp1	0.0103036	1.69965	0.430952	2.64744	0	0
Emc2	0.00849565	2.06664	0.777662	1.68434	0	0
Enthd2	2.95846	2.16576	0.891974	0.6183	0	0
Thbs3	1.72391	0.503821	0.386379	2.03537	0	0
B3galnt1	0.792353	1.92334	2.12722	6.34894	0	0
Mir7232	10.6376	10.6376	2.08788	10.6376	0	0
Cenpc1	1.629	1.41857	1.78432	1.18266	0	0
Fam98b	0.459089	0.677712	1.15933	2.20253	0	0
Pin1	0.14797	1.31263	1.77875	2.08303	0	0
Ttc8	1.03248	2.50782	2.37613	0.447775	0	0
Cdk9	0.7315	0.113111	2.0748	1.54006	0	0
Ate1	0.134132	1.83868	0.685384	0.378764	0	0
Aph1c	1.47337	3.97498	1.50974	3.8632	0	0
C230037L18Rik	5.32532	5.12498	1.9941	2.18371	0	0
Apbb1	1.73359	1.35954	0.128391	5.01995	0	0
4930579P08Rik	10.4213	10.4213	0.516595	10.4213	0	0
Cnppd1	0.990985	1.85654	0.398294	1.15232	0	0
Chchd1	0.118602	1.80105	1.15777	1.91341	0	0
4933404K08Rik	10.4969	10.4969	0.856945	10.4969	0	0
Supt5	1.47993	1.02972	0.264607	0.839466	0	0
[truncated: 1,525 more rows]

## Sheet: Table F
Table F. Genes with significantly increased expression (P < 0.05) in spermatids in comparison with the major cell types of the tesits. Data obtained from Soumillon's et al. study. Ser, Sertoli cell; Sgonia, spermatogonia; Stids, spermatids; Szoa, spermatozoa; FDR, false discovery rate.
Gene ID	logFC.Stids.Ser	logFC.Stids.Scyte	logFC.Stids.Sgonia	logFC.Stids.Szoa	P-value	P adj (FDR)
Spz1	19.4839	3.28042	17.2444	5.8604	0	0
Smcp	19.2582	2.67548	17.0187	1.30708	0	0
4922502D21Rik	19.0235	0.42197	19.0235	9.55203	0	0
Pgk2	18.5389	1.71283	15.4608	5.48133	0	0
Hrasls5	18.3145	0.732935	14.7097	6.72539	0	0
1700123L14Rik	18.2667	0.325179	18.2667	10.7698	0	0
Akap3	18.1704	2.86036	14.3599	8.59152	0	0
Cetn1	18.0527	0.153484	12.5994	9.44803	0	0
Stat4	17.9472	3.0126	9.82725	7.72531	0	0
Spata20	17.9311	2.7758	14.1206	8.55344	0	0
Gk2	17.86	0.330328	16.3433	10.497	0	0
Ccdc60	17.7734	0.309043	8.81856	9.78227	0	0
Gykl1	17.7495	1.16096	13.5997	9.91165	0	0
Ccdc175	17.7429	1.12697	12.7988	10.9612	0	0
Tekt1	17.7223	0.70504	7.43517	9.56009	0	0
Ccdc113	17.6408	0.148339	7.907	7.82812	0	0
Erich3	17.5097	2.94078	9.57399	10.686	0	0
Spata18	17.4872	3.17878	7.14533	3.57835	0	0
4930571K23Rik	17.478	2.77542	17.478	2.30705	0	0
1700029F12Rik	17.4618	0.400435	17.4618	8.66903	0	0
Tsks	17.3237	3.01357	14.2454	7.7758	0	0
Spert	17.3221	3.15941	17.3221	7.70935	0	0
4930407I10Rik	17.3063	3.22184	13.4961	9.33386	0	0
Cmtm2a	17.29	0.248022	15.7733	9.57951	0	0
1700029H14Rik	17.2875	3.18533	14.2094	6.13873	0	0
Prm1	17.276	3.56548	14.5571	7.72793	0	0
1700086L19Rik	17.2733	1.42456	9.27372	8.71755	0	0
Tekt4	17.199	1.65668	8.9848	8.61856	0	0
Ddi1	17.1977	3.01982	15.681	10.0798	0	0
4933411K16Rik	17.1716	3.43014	14.4526	5.76333	0	0
Ccdc67	17.1124	2.36281	6.45197	5.91021	0	0
1700019A02Rik	17.0731	0.559918	10.9086	10.1707	0	0
Ube2d2b	17.0134	0.0957401	15.4967	9.46616	0	0
Hmgb4	16.9955	3.17332	16.9955	8.93371	0	0
Ccdc178	16.9494	0.272132	15.4328	10.3944	0	0
Tnp1	16.9269	3.55774	14.8951	8.37994	0	0
Fam205c	16.9129	2.94781	11.1817	8.48665	0	0
1700019M22Rik	16.8734	3.0652	14.1545	8.41919	0	0
Ankef1	16.8371	2.4989	10.4316	5.38773	0	0
Slc22a14	16.8233	2.78597	11.5671	10.424	0	0
Gtf2a1l	16.8183	0.499504	13.4531	11.0229	0	0
Spesp1	16.818	0.624993	13.2129	10.5933	0	0
Fscb	16.8099	2.99663	16.8099	6.71088	0	0
March10	16.798	0.81104	12.5016	7.56058	0	0
Hils1	16.7828	2.88245	16.7828	9.6984	0	0
Actrt2	16.7499	3.11903	16.7499	8.4063	0	0
Cmtm2b	16.7485	0.0932195	14.509	9.50326	0	0
Ttc29	16.7257	0.251647	8.40755	8.07562	0	0
Asb17	16.6838	3.14615	13.6054	8.88789	0	0
Izumo3	16.6768	2.91266	16.6768	9.34278	0	0
Actl7a	16.6239	2.8438	13.2584	8.32314	0	0
1700074P13Rik	16.6109	0.793696	16.6109	9.22073	0	0
Tmem232	16.6066	1.34702	6.66895	10.8114	0	0
Prr30	16.5741	2.933	16.5741	5.04634	0	0
Prdx6b	16.5696	0.148463	15.0529	10.4745	0	0
Rnf151	16.5657	2.79829	12.7552	9.70181	0	0
Ubqln3	16.5424	2.96461	16.5424	7.20157	0	0
Spaca7	16.5181	2.9046	9.15381	10.723	0	0
Gstt4	16.5099	2.94905	14.9932	8.55603	0	0
Toporsl	16.5045	0.429356	13.7854	11.2011	0	0
Lypd4	16.4766	0.567445	16.4766	10.8584	0	0
1700034E13Rik	16.4722	3.32262	13.7533	7.47486	0	0
Tcp10a	16.4641	0.0664629	13.0986	8.25412	0	0
Ankrd7	16.4634	1.01964	11.9187	10.1783	0	0
Pdilt	16.4289	2.71523	14.1893	10.9087	0	0
Tcp10c	16.4249	0.336197	16.4249	8.95438	0	0
Spata31	16.421	2.6768	14.9044	11.2398	0	0
1700034J05Rik	16.4045	2.10847	14.8879	8.85813	0	0
Fam71b	16.3751	3.09327	16.3751	9.36031	0	0
1700017N19Rik	16.3217	2.46631	13.6027	9.41864	0	0
Pebp4	16.3194	0.0704322	12.3295	9.81471	0	0
H1fnt	16.3177	3.14629	16.3177	7.70172	0	0
1700027A15Rik	16.317	3.66	16.317	4.81221	0	0
Cylc2	16.3124	2.99257	16.3124	9.40935	0	0
Tex33	16.3121	2.90595	14.7423	10.1284	0	0
Gtsf1l	16.2587	2.73086	12.6537	10.0344	0	0
1700129C05Rik	16.2488	1.64387	16.2488	9.50955	0	0
1700012A03Rik	16.2379	2.85308	16.2379	1.85702	0	0
Zp3r	16.2259	2.76133	14.7092	10.2005	0	0
Ccin	16.1982	2.82911	8.40078	10.3222	0	0
Adam24	16.1931	2.78343	16.1931	10.4839	0	0
Lyzl6	16.1737	2.60123	12.0237	11.6221	0	0
Capza3	16.1386	2.91426	16.1386	9.97739	0	0
Atp6v1e2	16.1358	2.85329	13.417	10.9548	0	0
Catsper4	16.1232	2.85171	9.19247	6.69952	0	0
Actl11	16.1145	3.20677	14.5979	7.01127	0	0
Wbscr25	16.1089	2.77915	11.8151	0.756766	0	0
Znrf4	16.1027	3.1172	13.3838	8.24482	0	0
1700013G24Rik	16.0839	2.94269	16.0839	8.66665	0	0
Ankrd60	16.0789	1.37011	13.0007	7.38296	0	0
Ccdc27	16.0689	2.71975	11.775	8.21122	0	0
Ccdc105	16.0477	2.18918	11.1936	11.7082	0	0
Cabs1	16.0466	3.23782	17.714	4.44338	0	0
Lpcat2b	16.0339	2.58352	14.5172	8.34609	0	0
Catsper1	16.0109	2.71184	16.0109	10.9632	0	0
4933402P03Rik	16.0024	3.36934	13.2835	5.47581	0	0
Dkkl1	16.0011	0.24644	10.3475	6.78727	0	0
1700011L22Rik	15.9975	2.92883	14.4808	9.30199	0	0
1700003P14Rik	15.9773	3.02956	15.9773	6.54737	0	0
1700011A15Rik	15.9628	2.77884	10.0874	11.2264	0	0
1700017D01Rik	15.9574	0.673854	15.9574	9.26163	0	0
Ccdc83	15.9554	0.0407844	12.5898	9.79435	0	0
Acr	15.9526	0.542489	11.9623	10.4322	0	0
Zswim2	15.9451	1.35916	13.7055	10.8976	0	0
Mak	15.944	1.25958	5.68236	9.3409	0	0
Actl9	15.9393	1.59613	13.6998	7.93011	0	0
4931429I11Rik	15.9228	0.671015	8.78714	10.305	0	0
Ms4a13	15.9186	0.76488	12.8405	5.00603	0	0
Lrrc18	15.8553	2.94909	10.78	6.48852	0	0
Prm2	15.853	3.84319	18.4856	5.35463	0	0
1700011I03Rik	15.8445	0.491118	8.98175	9.89179	0	0
Ccdc185	15.8317	2.97199	14.3151	9.95544	0	0
Tcte1	15.8201	0.266773	8.59239	10.2022	0	0
Ccdc70	15.8158	3.00975	15.8158	8.83805	0	0
Spanxn4	15.8056	2.93791	15.8056	8.98216	0	0
Lyzl1	15.7954	2.94321	15.7954	12.3863	0	0
Ankrd36	15.771	0.308955	14.0729	9.18169	0	0
Hyal6	15.7706	0.132705	12.1658	10.5894	0	0
Ybx2	15.7521	0.0629313	10.3793	7.53418	0	0
Tmco2	15.7419	2.88872	15.7419	10.1241	0	0
Adam3	15.7319	0.544004	14.586	9.37967	0	0
Spem1	15.6851	3.46451	11.1409	7.17974	0	0
Rnf133	15.6692	3.19566	13.4296	10.051	0	0
Gm136	15.6673	3.40705	11.6773	8.48404	0	0
Cypt3	15.6596	3.03392	12.5814	9.43538	0	0
1700039E15Rik	15.6535	0.00908755	11.6633	10.35	0	0
Gm884	15.6528	0.683363	7.16135	12.7626	0	0
Fam50b	15.6387	0.383801	13.399	10.1183	0	0
Pabpc2	15.6314	0.213798	16.1912	10.0562	0	0
Armc12	15.6241	2.8507	13.3846	6.91734	0	0
Lrrc74a	15.6166	2.98516	13.377	6.44101	0	0
4933417A18Rik	15.5969	2.84465	14.0803	6.94564	0	0
1700031M16Rik	15.5818	3.16853	14.0652	4.40179	0	0
Cfap58	15.5807	2.13741	9.38029	10.13	0	0
Ldhc	15.5778	0.0879592	14.7052	9.37706	0	0
1700018C11Rik	15.5752	3.01289	14.0586	8.59684	0	0
Spata3	15.5604	3.25809	15.5604	6.88701	0	0
BB014433	15.5541	2.91469	15.5541	3.85661	0	0
4930579F01Rik	15.5498	2.81438	12.1845	10.2465	0	0
Ace3	15.5435	2.77108	12.4652	10.2401	0	0
Sel1l2	15.5421	1.29249	15.5421	11.2026	0	0
Ubl4b	15.5392	3.23702	15.5392	4.10487	0	0
4921504E06Rik	15.5184	3.00805	10.9737	11.179	0	0
Izumo2	15.5161	2.86799	15.5161	8.69301	0	0
Lkaaear1	15.4874	1.68505	15.4874	8.83797	0	0
Iqcf3	15.4792	3.29343	17.8994	6.32763	0	0
Tmco5	15.4625	2.98945	18.3748	9.70117	0	0
Drc7	15.4529	0.14187	6.13564	8.94836	0	0
Tsga8	15.4384	2.61381	12.0729	10.2574	0	0
Tppp2	15.4291	2.87999	15.4291	1.76021	0	0
4930564C03Rik	15.4243	2.72252	15.4243	10.8728	0	0
Spata19	15.4037	2.97678	11.9625	8.94163	0	0
1700034O15Rik	15.3998	2.86547	15.3998	6.29772	0	0
Ccdc184	15.3958	2.57504	8.16796	10.3482	0	0
Dnajc5b	15.3769	3.00441	13.8603	10.3293	0	0
Adam30	15.3486	0.276616	10.4946	8.94926	0	0
1700041C23Rik	15.3431	2.74592	13.1036	11.2526	0	0
Gm6760	15.3376	3.55202	15.3376	5.72477	0	0
4921530L21Rik	15.3319	3.0756	15.3319	9.45539	0	0
Theg	15.32	2.80712	13.8033	6.59067	0	0
Sppl2c	15.2725	3.06624	15.2725	7.99662	0	0
Lrrc43	15.2306	1.29008	8.73392	8.53581	0	0
4930578I06Rik	15.2104	2.75452	13.6938	9.04916	0	0
Mroh2b	15.1984	0.205436	17.6185	8.48481	0	0
Hsfy2	15.197	2.62569	15.197	11.4073	0	0
1700022A21Rik	15.1904	3.08553	15.1904	8.21254	0	0
1700049L16Rik	15.182	2.67011	12.9425	10.4455	0	0
March11	15.1735	0.0645221	11.9869	9.89992	0	0
Spaca3	15.1724	2.70684	15.1724	11.3828	0	0
Adam20	15.168	2.74657	15.168	10.6165	0	0
Armc4	15.1565	1.23811	6.50206	9.53879	0	0
Odf4	15.1484	0.0873564	12.9089	9.12255	0	0
1700019D03Rik	15.1423	2.88577	10.2882	6.37048	0	0
4930430A15Rik	15.134	0.252546	15.134	10.5824	0	0
Adam1b	15.1327	0.00800536	11.7672	8.73324	0	0
Ccdc110	15.1246	0.188827	12.2477	9.08116	0	0
Scp2d1	15.1117	2.71279	15.1117	11.7028	0	0
1700003H04Rik	15.108	1.00083	15.108	10.2074	0	0
Ftmt	15.1017	2.71828	15.1017	10.5501	0	0
Spatc1l	15.1012	2.73433	15.1012	8.01679	0	0
Amer2	15.0944	2.82842	6.75938	9.67843	0	0
Csnka2ip	15.0942	2.95141	13.5775	7.12134	0	0
Gm5800	15.085	2.99773	15.085	11.6759	0	0
Oit1	15.0766	0.947058	7.15202	6.86703	0	0
1700001J11Rik	15.0753	0.243399	14.4174	10.3445	0	0
Cct8l1	15.0735	2.7187	13.5568	9.45534	0	0
Antxrl	15.0702	2.82326	15.0702	8.46707	0	0
Gm5142	15.0642	1.17035	15.0642	12.1739	0	0
Spata31d1d	15.0391	2.54948	11.9611	10.6996	0	0
Hyal5	15.0386	2.60027	15.0386	11.6296	0	0
1700025F22Rik	15.034	0.588138	15.034	10.2974	0	0
Glipr1l1	15.0191	1.59581	13.5024	10.2826	0	0
1700010D01Rik	15.0093	3.04949	12.7698	9.39103	0	0
Spn-ps	15.0017	2.84967	15.0017	10.1012	0	0
Actl7b	14.9971	1.81484	13.607	11.2558	0	0
Hdhd1a	14.9891	0.934745	14.9891	9.80804	0	0
Tmc5	14.9835	2.80751	4.89401	1.79531	0	0
1700019O17Rik	14.9725	3.2349	13.4558	5.71166	0	0
4921501E09Rik	14.9704	2.93273	14.9704	9.92285	0	0
[truncated: 5,149 more rows]

## Sheet: Table G
Table G. Genes with significantly increased expression (P < 0.05) in spermatozoa in comparison with the major cell types of the testis. Data obtained from Soumillon's et al. study. Ser, Sertoli cell; Sgonia, spermatogonia; Stids, spermatids; Szoa, spermatozoa; FDR, false discovery rate.
[truncated: 4,078 more rows]

[truncated: 14 more sheets: Table H, Table I, Table J, Table K, Table L, Table M, Table N, Table O, Table P, Table Q, Table R, Table S, Table T, Table U]
